# Supplementary material for: EM-mosaic detects mosaic point mutations that contribute to congenital heart disease
Source: Genome Med. 2020 Apr 29;12:42. doi: 10.1186/s13073-020-00738-1 (PMC7189690; doi:10.1186/s13073-020-00738-1)
Supplement: Supplementary file 1 — Contains Supplemental Tables S1-S16. [file 13073_2020_738_MOESM1_ESM.xlsx]

## Sheet: Key
Table	Description
Table S1	Table S1. Proband Phenotypes. Cardiac and neurodevelopmental phenotypes for CHD probands. NDD diagnosis is unknown for patients <1 year of age.
Table S2	Table S2. Cohort Summary. Number of de novo and mosaic variants for probands with isolated CHD, extracardiac anomalies (ECA), neurodevelopmental delay (NDD) or unknown phenotypes.
Table S3	Table S3. EM-mosaic Mosaic Candidates. Candidate mosaic variants identified by EM-mosaic and MiSeq validation results.
Table S4	Table S4. MosaicHunter Mosaic Candidates. Candidate mosaic variants identified by MosaicHunter and MiSeq validation results.
Table S5	Table S5. Blood mosaic Candidate Validation by MiSeq. 143 candidate mosaic sites were assessed using targeted PCR and deep sequencing. 85/97 (88%) of selected EM-mosaic sites and 44/68 (67%) of selected MosaicHunter sites were confirmed.
Table S6	Table S6. Cardiovascular Tissues with Whole Exome Sequencing. 70 tissues from 66 CHD probands were assessed for mosaic variants.
Table S7	Table S7. CHD tissue mosaic Candidate Validation by MiSeq. 28 candidate mosaic sites were assessed using targeted PCR and deep sequencing.
Table S8	Table S8. CHD related genes. We considered the union of genes highly expressed in the developing heart (HHE) and known candidate CHD genes {Jin 2017} as CHD-related genes (n=4558).
Table S9	Table S9. All Protein-Altering Mosaics. Detailed information for 398 mosaic variants predicted to affect protein sequence.
Table S10	Table S10. Damaging Mosaics in CHD-Relevant Genes. Detailed information for 25 mosaic variants likely to contribute to CHD.
Table S11	Table S11. Candidate mosaics selected for MiSeq confirmation. Detailed information for the n=143 mosaic candidates selected for MiSeq confirmation. VAF=variant allele fraction, HHE=high heart expression, LoF=loss-of-function, Dmis=deleterious missense, Bmis=benign missense.
Table S12	Table S12. Summary of all mosaic candidates. Detailed information for all n=367 mosaic candidates detected. VAF=variant allele fraction, HHE=high heart expression, LoF=loss-of-function, Dmis=deleterious missense, Bmis=benign missense.
Table S13	Table S13. Genes carrying multiple mosaic variants. Multiple mosaic variants were detected in 8 genes. LoF=loss-of-function, Dmis=deleterious missense, Bmis=benign missense, syn=synonymous.
Table S14	Table S14. Genes carrying multiple damaging mosaic and variants. There were 8 genes in which we detected 1 damaging mosaic variant and at least 1 damaging germline variant. Stars indicate mosaic variants confirmed via MiSeq amplicon sequencing. pLI=probability of loss-of-function intolerance, LoF=loss-of-function, Dmis=deleterious missense, Bmis=benign missense, syn=synonymous.
Table S15	Table S15. Summary of variants detected from blood and saliva DNA. Variants from blood DNA and saliva DNA were analyzed together and separately. There were 2453/2530 (97%) samples from blood DNA and 77/2530 (3%) samples from saliva DNA. The results were comparable between the 2 DNA sources. While the mosaic fraction in blood DNA (357 mosaic variants, 2936 total variants, 12.2%) was higher than th…
Table S16	Table S16. Parental age vs. germline and mosaic variant rates. For each parental age range, we counted the number of probands with parents in each bin, the number of mosaic variants belonging to probands with parents in each bin, and the number of germline variants belonging to probands with parents in each bin. We then calculated the rate of mosaic variants and the rate of germline variants for …

## Sheet: Table S1 Phenotypes 2530
Blinded ID	Age (y)	NDD Diagnosis	Extracardiac	Cardiac Phenotype	Neurodevelopmental Phenotype
1-00079	<1	Unknown	No	AORTIC ATRESIA | HYPOPLASIA ASCENDING AORTA | HYPOPLASTIC LEFT HEART SYNDROME | HYPOPLASTIC LEFT VENTRICLE (SUBNORMAL CAVITY VOLUME) | MITRAL ATRESIA | TUBULAR HYPOPLASIA OF AORTA	.
1-00114	<1	Unknown	No	AORTIC STENOSIS - VALVAR | ENDOCARDIAL FIBROELASTOSIS | HYPOPLASTIC LEFT VENTRICLE (SUBNORMAL CAVITY VOLUME) | HYPOPLASTIC MITRAL VALVE | PATENT FORAMEN OVALE | UNICOMMISSURAL (UNICUSPID, UNILEAFLET, UNIFOLIATE) AORTIC VALVE	.
1-00153	<1	Unknown	No	HYPOPLASTIC RIGHT VENTRICLE (SUBNORMAL CAVITY VOLUME) | PULMONARY ATRESIA, INTACT VENTRICULAR SEPTUM | TRICUSPID REGURGITATION NEONATAL	.
1-00154	<1	Unknown	No	AORTIC STENOSIS - VALVAR | HYPOPLASTIC LEFT HEART SYNDROME | LEFT AORTIC ARCH | MITRAL STENOSIS, VALVAR	.
1-00159	<1	Unknown	No	ABSENCE OF THE SUPRARENAL INFERIOR VENA CAVA WITH AZYGOUS CONTINUATION | AORTIC ATRESIA | COMMON ATRIUM | HETEROTAXY | HYPOPLASTIC LEFT HEART SYNDROME | HYPOPLASTIC LEFT VENTRICLE (SUBNORMAL CAVITY VOLUME) | MITRAL ATRESIA | POLYSPLENIA SYNDROME (LEFT ISOMERISM) | TUBULAR HYPOPLASIA OF AORTA	.
1-00185	<1	Unknown	s	BICOMMISSURAL (BICUSPID, BILEAFLET, BIFOLIATE) AORTIC VALVE | COARCTATION SIMPLE (ISOLATED) | MULTIPLE ATRIAL SEPTAL DEFECTS | PATENT DUCTUS ARTERIOSUS	.
1-00209	<1	Unknown	No	AORTIC STENOSIS - VALVAR | ATRIAL SEPTAL DEFECT, SECUNDUM | HYPOPLASTIC LEFT VENTRICLE (SUBNORMAL CAVITY VOLUME) | HYPOPLASTIC MITRAL VALVE | LEFT AORTIC ARCH	.
1-00226	<1	Unknown	No	LEFT AORTIC ARCH | TUBULAR HYPOPLASIA OF AORTA + COARCTATION | VENTRICULAR SEPTAL DEFECT, MEMBRANOUS	.
1-00235	<1	Unknown	No	AORTIC ARCH HYPOPLASIA | DILATED LEFT ATRIUM | DORV, TAUSSIG BING | MAIN PULMONARY ARTERY ABNORMALITY | PULMONARY STENOSIS, VALVAR | RESTRICTIVE PATENT FORAMEN OVALE | TUBULAR HYPOPLASIA OF AORTA + COARCTATION	.
1-00241	<1	Unknown	No	ATRIAL SEPTAL DEFECT, SECUNDUM | DOUBLE ORIFICE MITRAL VALVE | TOTALLY ANOMALOUS PULMONARY VENOUS RETURN, SUPRACARDIAC	.
1-00270	<1	Unknown	No	LEFT AORTIC ARCH | TOTALLY ANOMALOUS PULMONARY VENOUS RETURN, MIXED	.
1-00293	<1	Unknown	No	ANEURYSM OF SEPTUM PRIMUM | AORTIC ATRESIA | ATRIAL SEPTAL DEFECT, SECUNDUM | DILATED (ENLARGED) RIGHT VENTRICLE | DILATED RIGHT ATRIUM | HYPOPLASIA ASCENDING AORTA | HYPOPLASTIC LEFT HEART SYNDROME | LEFT SIDED ATRIOVENTRICULAR VALVE ATRESIA | PATENT DUCTUS ARTERIOSUS | TRICUSPID REGURGITATION	.
1-00303	<1	Unknown	No	DORV, TAUSSIG BING | LEFT AORTIC ARCH | VENTRICULAR SEPTAL DEFECT, MEMBRANOUS	.
1-00305	<1	Unknown	No	TETRALOGY OF FALLOT WITH PULMONARY ATRESIA AND MAPCAS	.
1-00349	<1	Unknown	No	DISCONTINUITY OF PULMONARY ARTERIES | HYPOPLASTIC LEFT PULMONARY ARTERY | HYPOPLASTIC RIGHT PULMONARY ARTERY | TETRALOGY OF FALLOT	.
1-00419	<1	Unknown	No	PULMONARY STENOSIS, VALVAR	.
1-00425	<1	Unknown	No	AORTIC STENOSIS | HYPOPLASTIC LEFT HEART SYNDROME | MITRAL STENOSIS	.
1-00436	<1	Unknown	No	HYPOPLASTIC LEFT HEART SYNDROME | LSVC TO CORONARY SINUS | MITRAL ATRESIA	.
1-00491	<1	Unknown	No	AORTIC ATRESIA | ATRIAL SEPTAL DEFECT, SECUNDUM | HYPOPLASIA ASCENDING AORTA | HYPOPLASTIC LEFT PULMONARY ARTERY | HYPOPLASTIC LEFT VENTRICLE (SUBNORMAL CAVITY VOLUME) | HYPOPLASTIC MITRAL VALVE | MITRAL STENOSIS | TUBULAR HYPOPLASIA OF AORTA + COARCTATION	.
1-00508	<1	Unknown	No	ABDOMINAL SITUS SOLITIS | AORTIC ARCH HYPOPLASIA | AORTIC VALVE POSITION RELATIVE TO THE PULMONARY VALVE, LEFT AND ANTERIOR | ATRIAL SEPTAL DEFECT | DISCORDANT VENTRICULOARTERIAL CONNECTION | LEFT SIDED ATRIOVENTRICULAR VALVE ATRESIA | LEVOCARDIA | LSVC - NON COMMUNICATING WITH RSVC | LSVC TO CORONARY SINUS | SINGLE VENTRICLE, LEFT; DOUBLE INLET LEFT VENTRICLE	.
1-00523	<1	Unknown	No	ATRIAL SEPTAL DEFECT | BICUSPID PULMONARY VALVE | LEFT AORTIC ARCH WITH NORMAL BRANCHING PATTERN | SDD | TRANSPOSITION D-LOOP WITH VENTRICULAR SEPTAL DEFECT | USUAL CORONARY ARTERIES IN D-LOOP TGA | VENTRICULAR SEPTAL DEFECT, MEMBRANOUS	.
1-00543	<1	Unknown	No	AORTIC ARCH HYPOPLASIA | BICOMMISSURAL (BICUSPID, BILEAFLET, BIFOLIATE) AORTIC VALVE | HYPOPLASTIC LEFT VENTRICLE (SUBNORMAL CAVITY VOLUME) | HYPOPLASTIC MITRAL VALVE | MITRAL STENOSIS | PARTIALLY ANOMALOUS PULMONARY VEINS | VENTRICULAR SEPTAL DEFECT, MULTIPLE | VENTRICULAR SEPTAL DEFECT, MUSCULAR, TRABECULAR, APICAL	.
1-00587	<1	Unknown	No	AORTIC ARCH HYPOPLASIA | COARCTATION	.
1-00660	<1	Unknown	No	TETRALOGY OF FALLOT	.
1-00669	<1	Unknown	No	AORTIC ARCH HYPOPLASIA | CIRCUMFLEX FROM RIGHT IN D-LOOP TGA | INTERRUPTED AORTIC ARCH TYPE A | PATENT FORAMEN OVALE | SUBAORTIC CONUS | SUBPULMONARY CONUS | TRANSPOSITION D-LOOP WITH VENTRICULAR SEPTAL DEFECT | VENTRICULAR SEPTAL DEFECT, SUBPULMONARY OR CONAL	.
1-00715	<1	Unknown	No	COARCTATION SIMPLE (ISOLATED) | LEFT AORTIC ARCH | VENTRICULAR SEPTAL DEFECT RESTRICTIVE	.
1-00750	<1	Unknown	No	AORTIC STENOSIS - VALVAR | HYPOPLASTIC AORTIC ANNULUS | HYPOPLASTIC LEFT HEART SYNDROME | HYPOPLASTIC MITRAL VALVE | LEFT AORTIC ARCH WITH NORMAL BRANCHING PATTERN | MITRAL STENOSIS ARCADE	.
1-00769	<1	Unknown	No	AORTIC ARCH HYPOPLASIA | ATRIAL SEPTAL DEFECT, SECUNDUM | COARCTATION SIMPLE (ISOLATED) | HYPOPLASTIC AORTIC ANNULUS | HYPOPLASTIC MITRAL VALVE | VENTRICULAR SEPTAL DEFECT, MEMBRANOUS	.
1-00770	<1	Unknown	No	ATRIAL SEPTAL DEFECT, SECUNDUM | BICOMMISSURAL (BICUSPID, BILEAFLET, BIFOLIATE) AORTIC VALVE | COARCTATION | HYPOPLASTIC LEFT VENTRICLE (SUBNORMAL CAVITY VOLUME) | HYPOPLASTIC MITRAL VALVE | LEFT AORTIC ARCH	.
1-00780	<1	Unknown	No	AORTIC ATRESIA | HYPOPLASTIC LEFT HEART SYNDROME | HYPOPLASTIC LEFT VENTRICLE (SUBNORMAL CAVITY VOLUME) | MITRAL ATRESIA | PATENT FORAMEN OVALE | TUBULAR HYPOPLASIA OF AORTA + COARCTATION	.
1-00846	<1	Unknown	No	BICOMMISSURAL (BICUSPID, BILEAFLET, BIFOLIATE) AORTIC VALVE | COARCTATION SIMPLE (ISOLATED)	.
1-00880	<1	Unknown	No	LEFT AORTIC ARCH | PULMONARY ATRESIA,VALVAR | TETRALOGY OF FALLOT WITH PULMONARY ATRESIA | VENTRICULAR SEPTAL DEFECT, MALALIGNMENT	.
1-00934	<1	Unknown	No	AORTIC ARCH HYPOPLASIA | ATRIAL SEPTAL DEFECT, SECUNDUM | BICOMMISSURAL (BICUSPID, BILEAFLET) AORTIC VALVE, RIGHT-LEFT FUSION | HYPOPLASTIC AORTIC ANNULUS | HYPOPLASTIC LEFT VENTRICLE (SUBNORMAL CAVITY VOLUME) | HYPOPLASTIC MITRAL VALVE | LEFT AORTIC ARCH WITH NORMAL BRANCHING PATTERN	.
1-00938	<1	Unknown	No	AORTIC ARCH HYPOPLASIA | AORTIC ATRESIA | ATRIAL SEPTAL DEFECT | HYPOPLASIA ASCENDING AORTA | HYPOPLASTIC LEFT HEART SYNDROME | HYPOPLASTIC LEFT VENTRICLE (SUBNORMAL CAVITY VOLUME) | LEFT AORTIC ARCH | MITRAL ATRESIA	.
1-00958	<1	Unknown	No	DILATED AORTIC ROOT | LEFT AORTIC ARCH | MAIN PULMONARY ARTERY OCCLUSION | PULMONARY ATRESIA,VALVAR | PULMONARY STENOSIS, LEFT | PULMONARY STENOSIS, SUBVALVAR | TETRALOGY OF FALLOT WITH PULMONARY ATRESIA | VENTRICULAR SEPTAL DEFECT, MALALIGNMENT	.
1-00969	<1	Unknown	No	OBSTRUCTED TOTALLY ANOMALOUS PULMONARY VENOUS CONNECTION | TOTALLY ANOMALOUS PULMONARY VENOUS RETURN, INFRADIAPHRAGMATIC	.
1-01026	<1	Unknown	No	AORTIC ATRESIA | HYPOPLASTIC LEFT HEART SYNDROME | LEFT ATRIAL HYPOPLASIA | LSVC TO CORONARY SINUS | MALPOSITIONED ATRIAL SEPTUM (WITH OR WITHOUT PAPVC) | MITRAL ATRESIA	.
1-01044	<1	Unknown	No	PATENT FORAMEN OVALE | TOTALLY ANOMALOUS PULMONARY VENOUS RETURN | TOTALLY ANOMALOUS PULMONARY VENOUS RETURN, SUPRACARDIAC	.
1-01094	<1	Unknown	No	AORTIC ATRESIA | ATRIAL SEPTAL DEFECT, SECUNDUM | HYPOPLASTIC LEFT HEART SYNDROME | LSVC - NON COMMUNICATING WITH RSVC | LSVC TO CORONARY SINUS | MITRAL STENOSIS	.
1-01119	<1	Unknown	No	ATRIAL SEPTAL DEFECT, SECUNDUM | TRANSPOSITION D-LOOP WITH VENTRICULAR SEPTAL DEFECT | USUAL CORONARY ARTERIES IN D-LOOP TGA	.
1-01120	<1	Unknown	No	AORTIC ATRESIA | HYPOPLASIA ASCENDING AORTA | HYPOPLASTIC LEFT HEART SYNDROME | HYPOPLASTIC LEFT VENTRICLE (SUBNORMAL CAVITY VOLUME) | HYPOPLASTIC MITRAL VALVE | LEFT AORTIC ARCH WITH NORMAL BRANCHING PATTERN | LV TO CORONARY FISTULAE IN HYPOPLASTIC LEFT HEART SYNDROME	.
1-01124	<1	Unknown	No	AORTIC STENOSIS - VALVAR | ENDOCARDIAL FIBROELASTOSIS | HYPOPLASTIC AORTIC ANNULUS | HYPOPLASTIC LEFT VENTRICLE (SUBNORMAL CAVITY VOLUME) | HYPOPLASTIC MITRAL VALVE | MITRAL STENOSIS, VALVAR | PATENT FORAMEN OVALE	.
1-01196	<1	Unknown	No	RESTRICTIVE PATENT FORAMEN OVALE | TRANSPOSITION D-LOOP | USUAL CORONARY ARTERIES IN D-LOOP TGA | VENTRICULAR SEPTAL DEFECT, MUSCULAR	.
1-01207	<1	Unknown	No	PULMONARY STENOSIS, VALVAR	.
1-01231	<1	Unknown	No	AORTIC ARCH HYPOPLASIA | DORV, TAUSSIG BING | PULMONARY STENOSIS, VALVAR | SECUNDUM ATRIAL SEPTAL DEFECT, RESTRICTIVE | SINGLE RIGHT CORONARY IN D-LOOP TGA	.
1-01247	<1	Unknown	No	OBSTRUCTED TOTALLY ANOMALOUS PULMONARY VENOUS CONNECTION | PATENT FORAMEN OVALE | TOTALLY ANOMALOUS PULMONARY VENOUS RETURN, SUPRACARDIAC	.
1-01255	<1	Unknown	No	ATRIAL SEPTAL DEFECT | TRANSPOSITION D-LOOP WITH INTACT VENTRICULAR SEPTUM	.
1-01265	<1	Unknown	No	CIRCUMFLEX FROM RIGHT IN D-LOOP TGA | LEFT AORTIC ARCH WITH NORMAL BRANCHING PATTERN | TRANSPOSITION D-LOOP WITH INTACT VENTRICULAR SEPTUM	.
1-01293	<1	Unknown	No	AORTIC ATRESIA | ATRIAL SEPTAL DEFECT | HYPOPLASTIC LEFT HEART SYNDROME | MITRAL ATRESIA	.
1-01325	<1	Unknown	No	HYPOPLASTIC LEFT PULMONARY ARTERY | HYPOPLASTIC RIGHT VENTRICLE (SUBNORMAL CAVITY VOLUME) | PATENT FORAMEN OVALE | PULMONARY ATRESIA CONGENITAL | TRICUSPID ATRESIA + PULMONARY ATRESIA (IA) | VENTRICULAR SEPTAL DEFECT, SUBPULMONARY OR CONAL	.
1-01327	<1	Unknown	No	ATRIAL SEPTAL DEFECT, SECUNDUM | TRANSPOSITION D-LOOP WITH INTACT VENTRICULAR SEPTUM	.
1-01335	<1	Unknown	No	AORTIC ATRESIA | HYPOPLASIA ASCENDING AORTA | HYPOPLASTIC LEFT HEART SYNDROME | HYPOPLASTIC LEFT VENTRICLE (SUBNORMAL CAVITY VOLUME) | MITRAL ATRESIA | RESTRICTIVE PATENT FORAMEN OVALE | TUBULAR HYPOPLASIA OF AORTA + COARCTATION	.
1-01355	<1	Unknown	No	BICOMMISSURAL (BICUSPID, BILEAFLET, BIFOLIATE) AORTIC VALVE | COARCTATION SIMPLE (ISOLATED) | DILATED (ENLARGED) RIGHT VENTRICLE | LEFT AORTIC ARCH WITH NORMAL BRANCHING PATTERN	.
1-01401	<1	Unknown	No	ABERRANT RIGHT SUBCLAVIAN ARTERY | ABNORMAL BRANCHING LEFT AORTIC ARCH | BICOMMISSURAL (BICUSPID, BILEAFLET) AORTIC VALVE, RIGHT-LEFT FUSION | HYPOPLASIA ASCENDING AORTA | HYPOPLASTIC AORTIC ANNULUS | HYPOPLASTIC LEFT HEART SYNDROME | HYPOPLASTIC LEFT VENTRICLE (SUBNORMAL CAVITY VOLUME) | HYPOPLASTIC MITRAL VALVE | LSVC TO CORONARY SINUS | SHONES SYNDROME COMBINATION COARC,VSD,ABN MIT + AO VAL | …	.
1-01414	<1	Unknown	No	HYPOPLASTIC LEFT PULMONARY ARTERY | HYPOPLASTIC RIGHT PULMONARY ARTERY | PATENT FORAMEN OVALE | PULMONARY STENOSIS, SUBVALVAR | PULMONARY STENOSIS, VALVAR | TETRALOGY OF FALLOT | VENTRICULAR SEPTAL DEFECT, MALALIGNMENT	.
1-01428	<1	Unknown	No	RESTRICTIVE PATENT FORAMEN OVALE | TRANSPOSITION D-LOOP WITH INTACT VENTRICULAR SEPTUM | USUAL CORONARY ARTERIES IN D-LOOP TGA	.
1-01458	<1	Unknown	No	AORTIC ATRESIA | HYPOPLASTIC LEFT HEART SYNDROME | HYPOPLASTIC LEFT VENTRICLE (SUBNORMAL CAVITY VOLUME) | MITRAL ATRESIA | RESTRICTIVE PATENT FORAMEN OVALE | TUBULAR HYPOPLASIA OF AORTA + COARCTATION	.
1-01462	<1	Unknown	No	AORTIC STENOSIS - VALVAR | CONCENTRIC LEFT VENTRICULAR HYPERTROPHY (ELEVATED MASS/VOLUME) | DILATED (ENLARGED) LEFT VENTRICLE | DILATED LEFT ATRIUM | LEFT VENTRICULAR DYSFUNCTION | MITRAL REGURGITATION | PATENT DUCTUS ARTERIOSUS | PATENT FORAMEN OVALE | RIGHT VENTRICULAR DYSFUNCTION	.
1-01599	<1	Unknown	No	ATRIAL SEPTAL DEFECT, SECUNDUM | LEFT AORTIC ARCH WITH NORMAL BRANCHING PATTERN | TRANSPOSITION D-LOOP WITH VENTRICULAR SEPTAL DEFECT | USUAL CORONARY ARTERIES IN D-LOOP TGA | VENTRICULAR SEPTAL DEFECT, MEMBRANOUS	.
1-01603	<1	Unknown	No	DYSPLASTIC PULMONARY VALVE | EBSTEINS DISEASE	.
1-01629	<1	Unknown	No	AORTIC STENOSIS, SUBVALVAR, DISCRETE, MEMBRANEOUS | BICOMMISSURAL (BICUSPID, BILEAFLET, BIFOLIATE) AORTIC VALVE | HYPOPLASTIC AORTIC ANNULUS | HYPOPLASTIC LEFT VENTRICLE (SUBNORMAL CAVITY VOLUME) | LEFT AORTIC ARCH WITH NORMAL BRANCHING PATTERN | LSVC TO CORONARY SINUS | MITRAL STENOSIS, PARACHUTE MITRAL VALVE | RIGHT SUPERIOR VENA CAVA TO RIGHT ATRIUM | TUBULAR HYPOPLASIA OF AORTA + COARCTATION	.
1-01743	<1	Unknown	No	ATRIAL SEPTAL DEFECT, SECUNDUM | LEFT AORTIC ARCH WITH NORMAL BRANCHING PATTERN | PULMONARY VENOUS OBSTRUCTION | TOTALLY ANOMALOUS PULMONARY VENOUS RETURN, INFRADIAPHRAGMATIC	.
1-01766	<1	Unknown	No	CIRCUMFLEX FROM RIGHT IN D-LOOP TGA | LEFT AORTIC ARCH WITH NORMAL BRANCHING PATTERN | SDD | TRANSPOSITION D-LOOP WITH INTACT VENTRICULAR SEPTUM	.
1-01779	<1	Unknown	No	ATRIAL SEPTAL DEFECT | ATYPICAL CORONARY ARTERIES IN D-LOOP TGA | TRANSPOSITION D-LOOP WITH INTACT VENTRICULAR SEPTUM	.
1-01798	<1	Unknown	No	COARCTATION | DISCONTINUITY OF PULMONARY ARTERIES | LEFT PULMONARY ARTERY ABNORMALITY | RIGHT AORTIC ARCH LEFT LIGAMENT | RIGHT AORTIC ARCH WITH NORMAL BRANCHING PATTERN	.
1-01804	<1	Unknown	No	ATRIAL SEPTAL DEFECT, SECUNDUM | COARCTATION | HYPOPLASTIC AORTIC ANNULUS | HYPOPLASTIC LEFT VENTRICLE (SUBNORMAL CAVITY VOLUME) | TRANSVERSE ARCH OBSTRUCTION | VENTRICULAR SEPTAL DEFECT, MUSCULAR, TRABECULAR, APICAL	.
1-01810	<1	Unknown	No	ATRIAL SEPTAL DEFECT, SECUNDUM | TRANSPOSITION D-LOOP WITH INTACT VENTRICULAR SEPTUM	.
1-01816	<1	Unknown	No	ATRIAL SEPTAL DEFECT, SECUNDUM | BICOMMISSURAL (BICUSPID, BILEAFLET, BIFOLIATE) AORTIC VALVE | COARCTATION | LEFT AORTIC ARCH	.
1-01818	<1	Unknown	No	AORTIC STENOSIS - VALVAR | BICOMMISSURAL (BICUSPID, BILEAFLET) AORTIC VALVE, RIGHT-LEFT FUSION | DILATED AORTIC ROOT | PATENT DUCTUS ARTERIOSUS	.
1-01833	<1	Unknown	No	AORTIC ATRESIA | HYPOPLASIA ASCENDING AORTA | HYPOPLASTIC LEFT HEART SYNDROME | HYPOPLASTIC LEFT VENTRICLE (SUBNORMAL CAVITY VOLUME) | LEFT AORTIC ARCH WITH NORMAL BRANCHING PATTERN | LEVOATRIALCARDINAL VEIN | MITRAL ATRESIA	.
1-01841	<1	Unknown	No	ATRIAL SEPTAL DEFECT, SECUNDUM | COARCTATION | CONGENITAL AORTIC VALVE ABNORMALITY | LEFT AORTIC ARCH | PULMONARY STENOSIS, BRANCH PULMONARY ARTERY	.
1-01854	<1	Unknown	No	TRANSPOSITION D-LOOP	.
1-01941	<1	Unknown	No	AORTIC ARCH HYPOPLASIA | ATRIAL SEPTAL DEFECT, SECUNDUM | HYPOPLASTIC AORTIC ISTHMUS | LEFT AORTIC ARCH WITH NORMAL BRANCHING PATTERN | TRANSPOSITION D-LOOP WITH VSD AND LV OUTFLOW TRACT OBSTRUCTION | USUAL CORONARY ARTERIES IN D-LOOP TGA | VENTRICULAR SEPTAL DEFECT, MUSCULAR	.
1-01945	<1	Unknown	No	TRANSPOSITION D-LOOP | TRANSPOSITION D-LOOP WITH VENTRICULAR SEPTAL DEFECT | USUAL CORONARY ARTERIES IN D-LOOP TGA | VENTRICULAR SEPTAL DEFECT, SINGLE | VENTRICULAR SEPTAL DEFECT, SUBPULMONARY OR CONAL	.
1-02023	<1	Unknown	No	AORTIC ARCH HYPOPLASIA | AORTIC ATRESIA | ATRIAL SEPTAL DEFECT | HYPOPLASIA ASCENDING AORTA | HYPOPLASTIC LEFT HEART SYNDROME | HYPOPLASTIC LEFT VENTRICLE (SUBNORMAL CAVITY VOLUME) | MITRAL ATRESIA	.
1-02035	<1	Unknown	No	AORTIC ARCH HYPOPLASIA | AORTIC STENOSIS - VALVAR | COARCTATION | HYPOPLASTIC LEFT HEART SYNDROME | LEFT SUPERIOR VENA CAVA TO RIGHT ATRIUM | MITRAL STENOSIS, VALVAR | PATENT FORAMEN OVALE | VENTRICULAR SEPTAL DEFECT, MEMBRANOUS	.
1-02069	<1	Unknown	No	DUAL ANTERIOR DESCENDING CORONARY ARTERIES | DYSPLASTIC (ABSENT) PULMONARY VALVE SYNDROME (TOF WITH APVS) | TETRALOGY OF FALLOT	.
1-02073	<1	Unknown	No	BICOMMISSURAL (BICUSPID, BILEAFLET) AORTIC VALVE, RIGHT-NON FUSION | DYSPLASTIC TRICUSPID VALVE | LEFT AORTIC ARCH WITH NORMAL BRANCHING PATTERN | TUBULAR HYPOPLASIA OF AORTA + COARCTATION | VENTRICULAR SEPTAL DEFECT	.
1-02082	<1	Unknown	No	AORTIC ATRESIA | ATRIAL SEPTAL DEFECT, SECUNDUM | HYPOPLASTIC LEFT VENTRICLE (SUBNORMAL CAVITY VOLUME) | MITRAL STENOSIS, VALVAR	.
1-02093	<1	Unknown	No	RIGHT AORTIC ARCH | TETRALOGY OF FALLOT WITH PULMONARY ATRESIA AND MAPCAS	.
1-02107	<1	Unknown	No	AORTIC ARCH HYPOPLASIA | BICOMMISSURAL (BICUSPID, BILEAFLET, BIFOLIATE) AORTIC VALVE | DOUBLE OUTLET RIGHT VENTRICLE | HYPOPLASTIC AORTIC ANNULUS | HYPOPLASTIC LEFT VENTRICLE (SUBNORMAL CAVITY VOLUME) | LEFT AORTIC ARCH WITH NORMAL BRANCHING PATTERN | MALPOSITIONED ATRIAL SEPTUM (WITH OR WITHOUT PAPVC) | MITRAL ATRESIA | VENTRICULAR SEPTAL DEFECT, MALALIGNMENT	.
1-02126	<1	Unknown	No	ATRIAL SEPTAL DEFECT, SECUNDUM | TRANSPOSITION D-LOOP WITH INTACT VENTRICULAR SEPTUM	.
1-02144	<1	Unknown	No	LEFT AORTIC ARCH WITH NORMAL BRANCHING PATTERN | SDD | TRANSPOSITION D-LOOP WITH INTACT VENTRICULAR SEPTUM | USUAL CORONARY ARTERIES IN D-LOOP TGA	.
1-02146	<1	Unknown	No	HYPOPLASTIC AORTIC ISTHMUS | LSVC - NON COMMUNICATING WITH RSVC | LSVC TO CORONARY SINUS | VENTRICULAR SEPTAL DEFECT, MEMBRANOUS	.
1-02163	<1	Unknown	No	BICOMMISSURAL (BICUSPID, BILEAFLET, BIFOLIATE) AORTIC VALVE | COARCTATION | HYPOPLASTIC LEFT VENTRICLE (SUBNORMAL CAVITY VOLUME) | PATENT FORAMEN OVALE | TUBULAR HYPOPLASIA OF AORTA + COARCTATION	.
1-02168	<1	Unknown	No	ATRIAL SEPTAL DEFECT, SECUNDUM | PATENT DUCTUS ARTERIOSUS | VENTRICULAR SEPTAL DEFECT, MUSCULAR, TRABECULAR, APICAL	.
1-02187	<1	Unknown	No	AORTIC ARCH HYPOPLASIA | HYPOPLASTIC LEFT VENTRICLE (SUBNORMAL CAVITY VOLUME) | HYPOPLASTIC MITRAL VALVE | LEFT AORTIC ARCH | LSVC TO CORONARY SINUS | VENTRICULAR SEPTAL DEFECT, ECD TYPE	.
1-02219	<1	Unknown	No	BICOMMISSURAL (BICUSPID, BILEAFLET) AORTIC VALVE, RIGHT-LEFT FUSION | COARCTATION | HYPOPLASTIC AORTIC ISTHMUS | HYPOPLASTIC LEFT VENTRICLE (SUBNORMAL CAVITY VOLUME) | MULTIPLE ATRIAL SEPTAL DEFECTS | PARACHUTE MITRAL VALVE | VENTRICULAR SEPTAL DEFECT, MEMBRANOUS	.
1-02231	<1	Unknown	No	AORTIC STENOSIS | BICOMMISSURAL (BICUSPID, BILEAFLET) AORTIC VALVE, RIGHT-LEFT FUSION | LSVC TO CORONARY SINUS | MITRAL STENOSIS | RIGHT SUPERIOR VENA CAVA TO RIGHT ATRIUM | TUBULAR HYPOPLASIA OF AORTA + COARCTATION	.
1-02258	<1	Unknown	No	AORTIC ARCH ABNORMAL BRANCH | TUBULAR HYPOPLASIA OF AORTA + COARCTATION	.
1-02259	<1	Unknown	No	TRANSPOSITION D-LOOP WITH INTACT VENTRICULAR SEPTUM | USUAL CORONARY ARTERIES IN D-LOOP TGA	.
1-02267	<1	Unknown	No	COARCTATION | HYPOPLASTIC AORTIC ANNULUS | HYPOPLASTIC AORTIC ISTHMUS | LSVC TO CORONARY SINUS | VENTRICULAR SEPTAL DEFECT, MEMBRANOUS	.
1-02304	<1	Unknown	No	ATRIAL SEPTAL DEFECT, SECUNDUM | INTERRUPTED AORTIC ARCH TYPE B | LSVC TO CORONARY SINUS | RETRO-AORTIC INNOMINATE VEIN | VENTRICULAR SEPTAL DEFECT, MALALIGNMENT | VENTRICULAR SEPTAL DEFECT, SUBPULMONARY OR CONAL	.
1-02325	<1	Unknown	No	ABDOMINAL SITUS INVERSUS | DOUBLE OUTLET RIGHT VENTRICLE | HETEROTAXY | HYPOPLASTIC LEFT VENTRICLE (SUBNORMAL CAVITY VOLUME) | LEFT ATRIAL HYPOPLASIA | LEVOCARDIA | PULMONARY STENOSIS, SUBVALVAR | PULMONARY STENOSIS, VALVAR | SITUS SOLITUS | TOTALLY ANOMALOUS PULMONARY VENOUS RETURN, SUPRACARDIAC | UNBALANCED COMPLETE ATRIOVENTRICULAR CANAL, RIGHT DOMINANT	.
1-02338	<1	Unknown	No	LEFT AORTIC ARCH WITH NORMAL BRANCHING PATTERN | PULMONARY ATRESIA CONGENITAL | SINGLE RIGHT CORONARY | TETRALOGY OF FALLOT WITH PULMONARY ATRESIA | VENTRICULAR SEPTAL DEFECT, MALALIGNMENT	.
1-02349	<1	Unknown	No	ATRIAL SEPTAL DEFECT, SECUNDUM | TRUNCUS ARTERIOSUS TYPE I (MAIN PULMONARY ARTERY PRESENT)	.
1-02350	<1	Unknown	No	AORTIC ATRESIA | HYPOPLASTIC LEFT HEART SYNDROME | MITRAL ATRESIA	.
1-02370	<1	Unknown	No	AORTIC ARCH HYPOPLASIA | ATRIAL SEPTAL DEFECT, SECUNDUM | BICOMMISSURAL (BICUSPID, BILEAFLET, BIFOLIATE) AORTIC VALVE | VENTRICULAR SEPTAL DEFECT, MUSCULAR	.
1-02382	<1	Unknown	No	PULMONARY ATRESIA CONGENITAL | PULMONARY ATRESIA, INTACT VENTRICULAR SEPTUM	.
1-02452	<1	Unknown	No	ATRIAL SEPTAL DEFECT, SECUNDUM | HYPOPLASTIC RIGHT VENTRICLE (SUBNORMAL CAVITY VOLUME) | HYPOPLASTIC TRICUSPID VALVE | PULMONARY STENOSIS, VALVAR	.
1-02462	<1	Unknown	No	AORTIC STENOSIS - VALVAR | CONGENITAL MITRAL VALVE ABNORMALITY | ENDOCARDIAL FIBROELASTOSIS | EXCESSIVE MYOCARDIAL TRABECULATION OR NONCOMPACTION | HYPOPLASTIC AORTIC ANNULUS | UNICOMMISSURAL (UNICUSPID, UNILEAFLET, UNIFOLIATE) AORTIC VALVE	.
1-02475	<1	Unknown	No	EBSTEINS DISEASE | L-LOOP CORRECTED TRANSPOSITION {SL?} WITH INTACT VENTRICULAR SEPTUM | SINGLE RIGHT CORONARY IN D-LOOP TGA | SLL	.
1-02490	<1	Unknown	No	RIGHT AORTIC ARCH | TRUNCUS ARTERIOSUS TYPE II (MAIN PULMONARY ARTERY ABSENT)	.
1-02498	<1	Unknown	No	AORTIC STENOSIS - SUBVALVAR | AORTIC VALVE POSITION RELATIVE TO THE PULMONARY VALVE, RIGHT AND ANTERIOR | COARCTATION | DORV, TAUSSIG BING	.
1-02509	<1	Unknown	No	PATENT FORAMEN OVALE | QUADRICUSPID AORTIC VALVE | TRUNCAL VALVE REGURGITATION | TRUNCUS ARTERIOSUS TYPE IB (MAIN PULMONARY ARTERY PRESENT, NO VSD) | VENTRICULAR SEPTAL DEFECT	.
1-02515	<1	Unknown	No	ATRIAL INVERSION (SITUS INVERSUS OF THE ATRIA) | COMMON ATRIUM | DEXTROCARDIA | HETEROTAXY | HYPOPLASTIC LEFT VENTRICLE (SUBNORMAL CAVITY VOLUME) | HYPOPLASTIC MITRAL VALVE | L-LOOP TRANSPOSITION OF THE GREAT VESSELS	.
1-02573	<1	Unknown	No	ATRIAL SEPTAL DEFECT, SECUNDUM | BICOMMISSURAL (BICUSPID, BILEAFLET, BIFOLIATE) AORTIC VALVE | TUBULAR HYPOPLASIA OF AORTA + COARCTATION	.
1-02643	<1	Unknown	No	AORTIC ATRESIA | HYPOPLASTIC LEFT HEART SYNDROME | MITRAL STENOSIS	.
1-02657	<1	Unknown	No	AORTIC ATRESIA | HYPOPLASTIC LEFT HEART SYNDROME | MITRAL ATRESIA	.
1-02677	<1	Unknown	No	ABERRANT RIGHT SUBCLAVIAN ARTERY | ABNORMAL BRANCHING RIGHT AORTIC ARCH | AORTIC VALVE POSITION RELATIVE TO THE PULMONARY VALVE, ANTERIOR | TRANSPOSITION D-LOOP WITH INTACT VENTRICULAR SEPTUM | USUAL CORONARY ARTERIES IN D-LOOP TGA	.
1-02693	<1	Unknown	No	ATRIAL SEPTAL DEFECT, SECUNDUM | TRANSPOSITION D-LOOP WITH INTACT VENTRICULAR SEPTUM	.
1-02721	<1	Unknown	No	PULMONARY STENOSIS, VALVAR | RESTRICTIVE PATENT FORAMEN OVALE | TRANSPOSITION D-LOOP WITH INTACT VENTRICULAR SEPTUM	.
1-02754	<1	Unknown	No	TRANSPOSITION D-LOOP WITH INTACT VENTRICULAR SEPTUM	.
1-02758	<1	Unknown	No	AORTIC ARCH HYPOPLASIA | DOUBLE OUTLET RIGHT VENTRICLE | HYPOPLASTIC RIGHT VENTRICLE (SUBNORMAL CAVITY VOLUME) | HYPOPLASTIC TRICUSPID VALVE | L-LOOP CORRECTED TGA {SL?} WITH VENTRICULAR SEPTAL DEFECT AND PULMONARY STENOSIS | SLD | VENTRICULAR SEPTAL DEFECT, ECD TYPE	.
1-02775	<1	Unknown	No	ATRIAL SEPTAL DEFECT, SECUNDUM | LEFT AORTIC ARCH WITH NORMAL BRANCHING PATTERN | MULTIPLE AORTOPULMONARY COLLATERAL ARTERIES | TRANSPOSITION D-LOOP WITH INTACT VENTRICULAR SEPTUM | USUAL CORONARY ARTERIES IN D-LOOP TGA	.
1-02789	<1	Unknown	No	HYPOPLASTIC PULMONARY ANNULUS | HYPOPLASTIC RIGHT VENTRICLE (SUBNORMAL CAVITY VOLUME) | PATENT FORAMEN OVALE | PULMONARY ATRESIA, INTACT VENTRICULAR SEPTUM	.
1-02821	<1	Unknown	No	ATRIAL SEPTAL DEFECT, SECUNDUM | TRANSPOSITION D-LOOP WITH VENTRICULAR SEPTAL DEFECT	Head Abnormalities Present,Other Head Abnormality Present,Other Head Abnormality;cephalohematoma, Caput Succedaneum
1-02837	<1	Unknown	No	BICOMMISSURAL (BICUSPID, BILEAFLET) AORTIC VALVE, RIGHT-LEFT FUSION | COARCTATION | HYPOPLASTIC AORTIC ISTHMUS | MULTIPLE ATRIAL SEPTAL DEFECTS	.
1-02862	<1	Unknown	No	AORTIC STENOSIS | ATRIAL SEPTAL DEFECT | HYPOPLASTIC LEFT HEART SYNDROME | LSVC TO CORONARY SINUS | MITRAL STENOSIS	.
1-02873	<1	Unknown	No	ABNORMAL BRANCHING LEFT AORTIC ARCH | ATYPICAL CLEFT OF MITRAL VALVE | DORV, VENTRICULAR DEFECT COMMITTED TO PULMONARY ARTERY | TRANSPOSITION D-LOOP | TUBULAR HYPOPLASIA OF AORTA + COARCTATION	.
1-02891	<1	Unknown	No	ATRIAL SEPTAL DEFECT | DISCONTINUITY OF PULMONARY ARTERIES | LSVC TO CORONARY SINUS | PULMONARY STENOSIS, VALVAR | SINGLE RIGHT CORONARY | TETRALOGY OF FALLOT	.
1-02931	<1	Unknown	No	CONGENITAL PULMONARY VALVE ABNORMALITY | DYSPLASTIC PULMONARY VALVE | PATENT FORAMEN OVALE | PULMONARY STENOSIS, VALVAR	.
1-02942	<1	Unknown	No	ABDOMINAL SITUS INVERSUS | ABNORMAL BRANCHING LEFT AORTIC ARCH | ANOMALOUS HEPATIC VENOUS DRAINAGE OR CONNECTION | AORTIC VALVE POSITION RELATIVE TO THE PULMONARY VALVE, RIGHT AND ANTERIOR | ASPLENIA SYNDROME (RIGHT ISOMERISM) | DORV + AVSD (AV CANAL) | IDD | ISOLATION OF THE RIGHT SUBCLAVIAN ARTERY | LEFT SUPERIOR VENA CAVA ENTERING LEFT ATRIUM | LEVOCARDIA WITH ABDOMINAL HETEROTAXY | PULMONARY …	.
1-02966	<1	Unknown	No	RESTRICTIVE PATENT FORAMEN OVALE | TRANSPOSITION D-LOOP WITH INTACT VENTRICULAR SEPTUM	.
1-02986	<1	Unknown	No	AORTIC ARCH HYPOPLASIA | AORTIC ATRESIA | HYPOPLASTIC LEFT HEART SYNDROME | LEFT AORTIC ARCH WITH NORMAL BRANCHING PATTERN | MALPOSITIONED ATRIAL SEPTUM (WITH OR WITHOUT PAPVC) | MITRAL ATRESIA	.
1-03030	<1	Unknown	No	AORTIC STENOSIS - VALVAR | CONGENITAL MITRAL VALVE ABNORMALITY | ENDOCARDIAL FIBROELASTOSIS | HYPOPLASTIC LEFT VENTRICLE (SUBNORMAL CAVITY VOLUME) | UNICOMMISSURAL (UNICUSPID, UNILEAFLET, UNIFOLIATE) AORTIC VALVE	.
1-03117	<1	Unknown	No	DILATED RIGHT PULMONARY ARTERY | DYSPLASTIC (ABSENT) PULMONARY VALVE SYNDROME (TOF WITH APVS) | PATENT FORAMEN OVALE | PULMONARY REGURGITATION | PULMONARY STENOSIS, VALVAR | VENTRICULAR SEPTAL DEFECT, MALALIGNMENT | VENTRICULAR SEPTAL DEFECT, SINGLE	.
1-03142	<1	Unknown	No	HYPOPLASTIC LEFT HEART SYNDROME | PARTIALLY ANOMALOUS PULMONARY VEINS	.
1-03153	<1	Unknown	No	OBSTRUCTED TOTALLY ANOMALOUS PULMONARY VENOUS CONNECTION | TOTALLY ANOMALOUS PULMONARY VENOUS RETURN, SUPRACARDIAC	.
1-03181	<1	Unknown	No	ABSENCE OF THE SUPRARENAL INFERIOR VENA CAVA WITH AZYGOUS CONTINUATION | ALL | ANATOMIC OR FUNCTIONAL POLYSPLENIA | AORTIC ARCH HYPOPLASIA | AORTIC ATRESIA | COMMON ATRIUM | DORV + AVSD (AV CANAL) | HETEROTAXY | HYPOPLASIA ASCENDING AORTA | HYPOPLASTIC LEFT VENTRICLE (SUBNORMAL CAVITY VOLUME) | INTESTINAL MALROTATION | LEFT SUPERIOR VENA CAVA ENTERING LEFT ATRIUM | PULMONARY VEIN ANOMALY | RIGHT …	.
1-03204	<1	Unknown	No	AORTIC ATRESIA | ATRIAL SEPTAL DEFECT, ATYPICAL | ENDOCARDIAL FIBROELASTOSIS | HYPOPLASIA ASCENDING AORTA | HYPOPLASTIC LEFT HEART SYNDROME | LEFT AORTIC ARCH WITH NORMAL BRANCHING PATTERN | MITRAL ATRESIA	.
1-03212	<1	Unknown	No	AORTIC STENOSIS - VALVAR | UNICOMMISSURAL (UNICUSPID, UNILEAFLET, UNIFOLIATE) AORTIC VALVE	.
1-03260	<1	Unknown	No	BICOMMISSURAL (BICUSPID, BILEAFLET) AORTIC VALVE, RIGHT-LEFT FUSION | COARCTATION SIMPLE (ISOLATED)	.
1-03301	<1	Unknown	No	ABDOMINAL SITUS INVERSUS | ALL | ATRIAL SEPTAL DEFECT, SECUNDUM | DOUBLE OUTLET RIGHT VENTRICLE | HYPOPLASTIC LEFT VENTRICLE (SUBNORMAL CAVITY VOLUME) | LEFT SUPERIOR VENA CAVA ENTERING LEFT ATRIUM | LEVOCARDIA WITH ABDOMINAL HETEROTAXY | RIGHT SUPERIOR VENA CAVA ABSENT | SITUS AMBIGUOUS | SUBAORTIC STENOSIS. TUNNEL TYPE | TOTALLY ANOMALOUS PULMONARY VENOUS RETURN | UNBALANCED COMPLETE ATRIOVENTR…	.
1-03326	<1	Unknown	No	SINGLE LEFT CORONARY IN D-LOOP TGA | TRANSPOSITION D-LOOP WITH VENTRICULAR SEPTAL DEFECT | VENTRICULAR SEPTAL DEFECT, MEMBRANOUS	.
1-03354	<1	Unknown	No	AORTIC STENOSIS | HYPOPLASIA ASCENDING AORTA | HYPOPLASTIC AORTIC ANNULUS | HYPOPLASTIC LEFT HEART SYNDROME | HYPOPLASTIC LEFT VENTRICLE (SUBNORMAL CAVITY VOLUME) | HYPOPLASTIC MITRAL VALVE | MITRAL STENOSIS | PATENT FORAMEN OVALE	.
1-03390	<1	Unknown	No	TETRALOGY OF FALLOT WITH PULMONARY ATRESIA	.
1-03450	<1	Unknown	No	AORTIC ARCH HYPOPLASIA | ATRIAL SEPTAL DEFECT, SECUNDUM | BILATERAL SUBARTERIAL CONUS | COARCTATION | DOUBLE OUTLET RIGHT VENTRICLE | HYPOPLASTIC AORTIC ANNULUS | MITRAL ATRESIA | SINGLE VENTRICLE COMPRISED OF MOSTLY RIGHT VENTRICLE | SXD | TRANSPOSITION D-LOOP	.
1-03471	<1	Unknown	No	ABERRANT RIGHT SUBCLAVIAN ARTERY | ABNORMAL BRANCHING LEFT AORTIC ARCH | AORTIC ARCH HYPOPLASIA | ATRIAL SEPTAL DEFECT, SECUNDUM | L-LOOP TRANSPOSITION OF THE GREAT VESSELS | SINGLE VENTRICLE, LEFT; DOUBLE INLET LEFT VENTRICLE | SLL	.
1-03573	<1	Unknown	No	ATRIAL SEPTAL DEFECT, SECUNDUM | BICOMMISSURAL (BICUSPID, BILEAFLET, BIFOLIATE) AORTIC VALVE | COARCTATION | TRANSITIONAL COMMON AV CANAL | TUBULAR HYPOPLASIA OF AORTA | VENTRICULAR SEPTAL DEFECT, MUSCULAR	.
1-03600	<1	Unknown	No	HYPOPLASTIC PULMONARY ANNULUS | HYPOPLASTIC RIGHT VENTRICLE (SUBNORMAL CAVITY VOLUME) | HYPOPLASTIC TRICUSPID VALVE | PATENT FORAMEN OVALE | PULMONARY ATRESIA, INTACT VENTRICULAR SEPTUM | RIGHT VENTRICULAR DEPENDENT CORONARY CIRCULATION | RIGHT VENTRICULAR SINUSOIDS	.
1-03610	<1	Unknown	No	ATRIAL SEPTAL DEFECT, SECUNDUM | MULTIPLE ATRIAL SEPTAL DEFECTS | TRANSPOSITION D-LOOP WITH INTACT VENTRICULAR SEPTUM	.
1-03686	<1	Unknown	No	LEFT AORTIC ARCH WITH NORMAL BRANCHING PATTERN | SDD | TRANSPOSITION D-LOOP WITH INTACT VENTRICULAR SEPTUM | USUAL CORONARY ARTERIES IN D-LOOP TGA	.
1-03705	<1	Unknown	No	AORTIC ARCH HYPOPLASIA | BICOMMISSURAL (BICUSPID, BILEAFLET, BIFOLIATE) AORTIC VALVE | COARCTATION SIMPLE (ISOLATED)	.
1-03737	<1	Unknown	No	CIRCUMFLEX FROM RIGHT IN D-LOOP TGA | LEFT AORTIC ARCH WITH NORMAL BRANCHING PATTERN | SDD | TRANSPOSITION D-LOOP WITH INTACT VENTRICULAR SEPTUM	.
1-03778	<1	Unknown	No	ATRIAL SEPTAL DEFECT, SECUNDUM | DEXTROCARDIA | DORV, VENTRICULAR DEFECT COMMITTED TO AORTA | HYPOPLASTIC RIGHT PULMONARY ARTERY | ILL | PULMONARY STENOSIS, SUBVALVAR | PULMONARY STENOSIS, VALVAR | RIGHT AORTIC ARCH WITH NORMAL BRANCHING PATTERN | SITUS INVERSUS TOTALIS | VENTRICULAR SEPTAL DEFECT, MALALIGNMENT	.
1-03808	<1	Unknown	No	ATRIAL SEPTAL DEFECT, SECUNDUM | BICOMMISSURAL (BICUSPID, BILEAFLET) AORTIC VALVE, RIGHT-LEFT FUSION | HYPOPLASTIC LEFT VENTRICLE (SUBNORMAL CAVITY VOLUME) | TUBULAR HYPOPLASIA OF AORTA + COARCTATION	.
1-03829	<1	Unknown	No	DOUBLE OUTLET RIGHT VENTRICLE | POSTERIOR DEVIATION INFUNDIBULAR SEPTUM | PULMONARY STENOSIS, SUBVALVAR | PULMONARY STENOSIS, VALVAR | SDD | TRANSPOSITION D-LOOP | VENTRICULAR SEPTAL DEFECT, MALALIGNMENT | VENTRICULAR SEPTAL DEFECT, MULTIPLE | VENTRICULAR SEPTAL DEFECT, MUSCULAR	.
1-03831	<1	Unknown	No	ATRIAL SEPTAL DEFECT, SECUNDUM | LEFT AORTIC ARCH WITH NORMAL BRANCHING PATTERN | SDD | TRANSPOSITION D-LOOP WITH INTACT VENTRICULAR SEPTUM | USUAL CORONARY ARTERIES IN D-LOOP TGA	.
1-03867	<1	Unknown	No	AORTIC ATRESIA | HYPOPLASTIC LEFT HEART SYNDROME | MITRAL ATRESIA	.
1-03896	<1	Unknown	No	HYPOPLASTIC RIGHT VENTRICLE (SUBNORMAL CAVITY VOLUME) | TRICUSPID ATRESIA + PS OR SMALL VSD (IB) | VENTRICULAR SEPTAL DEFECT	.
1-03897	<1	Unknown	No	ATRIAL SEPTAL DEFECT | TRUNCUS ARTERIOSUS TYPE II (MAIN PULMONARY ARTERY ABSENT)	.
1-03898	<1	Unknown	No	TRANSPOSITION D-LOOP	.
1-03949	<1	Unknown	No	TRANSPOSITION D-LOOP | VENTRICULAR SEPTAL DEFECT, MULTIPLE | VENTRICULAR SEPTAL DEFECT, MUSCULAR	.
1-03959	<1	Unknown	No	LEFT AORTIC ARCH WITH NORMAL BRANCHING PATTERN | STRADDLING MITRAL VALVE | TRICUSPID ATRESIA WITH D-LOOP TGA AND NO PULMONARY STENOSIS (TYPE IIC) | TUBULAR HYPOPLASIA OF AORTA + COARCTATION | VENTRICULAR SEPTAL DEFECT, MALALIGNMENT	.
1-03983	<1	Unknown	No	TOTALLY ANOMALOUS PULMONARY VENOUS RETURN, SUPRACARDIAC	.
1-04004	<1	Unknown	No	DILATED AORTIC ROOT | DYSPLASTIC TRICUSPID VALVE | HYPOPLASTIC MAIN PULMONARY ARTERY | HYPOPLASTIC RIGHT VENTRICLE (SUBNORMAL CAVITY VOLUME) | HYPOPLASTIC TRICUSPID VALVE | LEFT AORTIC ARCH WITH NORMAL BRANCHING PATTERN | MAIN PULMONARY ARTERY OCCLUSION | PULMONARY ATRESIA,VALVAR | RIGHT VENTRICULAR ORIGIN OF SUBAORTIC CONUS | VENTRICULAR SEPTAL DEFECT, ECD TYPE | VENTRICULAR SEPTAL DEFECT, MALAL…	.
1-04020	<1	Unknown	No	LEFT AORTIC ARCH WITH NORMAL BRANCHING PATTERN | PULMONARY ATRESIA,VALVAR | TETRALOGY OF FALLOT WITH PULMONARY ATRESIA | VENTRICULAR SEPTAL DEFECT, MALALIGNMENT	.
1-04039	<1	Unknown	No	AORTIC ARCH HYPOPLASIA | AORTIC STENOSIS - VALVAR | ATRIAL SEPTAL DEFECT, SECUNDUM | DILATED (ENLARGED) RIGHT VENTRICLE | HYPOPLASTIC LEFT HEART SYNDROME | LEFT AORTIC ARCH WITH NORMAL BRANCHING PATTERN | MITRAL STENOSIS, VALVAR | TUBULAR HYPOPLASIA OF AORTA + COARCTATION	.
1-04056	<1	Unknown	No	AORTIC STENOSIS | HYPOPLASTIC LEFT HEART SYNDROME | MITRAL STENOSIS	.
1-04067	<1	Unknown	No	HYPOPLASTIC RIGHT VENTRICLE (SUBNORMAL CAVITY VOLUME) | L-LOOP TRANSPOSITION OF THE GREAT VESSELS | PATENT FORAMEN OVALE | PULMONARY ATRESIA CONGENITAL | SINGLE LEFT CORONARY IN D-LOOP TGA | SINGLE VENTRICLE, LEFT; DOUBLE INLET LEFT VENTRICLE | SLL | VENTRICULAR SEPTAL DEFECT, MUSCULAR	.
1-04068	<1	Unknown	No	RIGHT AORTIC ARCH WITH NORMAL BRANCHING PATTERN | TRANSPOSITION D-LOOP | TRANSPOSITION D-LOOP WITH VENTRICULAR SEPTAL DEFECT	.
1-04071	<1	Unknown	No	ABDOMINAL SITUS INVERSUS | AORTIC STENOSIS - VALVAR | AORTIC VALVE POSITION RELATIVE TO THE PULMONARY VALVE, LEFT AND POSTERIOR | ATRIAL SEPTAL DEFECT, SECUNDUM | COARCTATION - ATYPICAL LOCATION | CONGENITAL PULMONARY VALVE ABNORMALITY | HYPOPLASIA ASCENDING AORTA | INFERIOR VENA CAVA LEFT SIDED | LEVOCARDIA | PULMONARY STENOSIS, BILATERAL BRANCH PULMONARY ARTERY | RIGHT VENTRICULAR ORIGIN OF AOR…	.
1-04074	<1	Unknown	No	TRANSPOSITION D-LOOP WITH VENTRICULAR SEPTAL DEFECT	.
1-04119	<1	Unknown	No	AORTIC ARCH HYPOPLASIA | ATRIAL SEPTAL DEFECT | TRICUSPID ATRESIA WITH D-LOOP TGA AND NO PULMONARY STENOSIS (TYPE IIC) | VENTRICULAR SEPTAL DEFECT	.
1-04186	<1	Unknown	No	TOTALLY ANOMALOUS PULMONARY VENOUS RETURN, SUPRACARDIAC | UNOBSTRUCTED TOTALLY ANOMALOUS PULMONARY VENOUS CONNECTION	.
1-04240	<1	Unknown	No	CORONARY ARTERY ANOMALY, RIGHT | HYPOPLASIA ASCENDING AORTA | HYPOPLASTIC AORTIC ANNULUS | HYPOPLASTIC LEFT VENTRICLE (SUBNORMAL CAVITY VOLUME) | LEFT AORTIC ARCH WITH NORMAL BRANCHING PATTERN | OSTIUM PRIMUM ATRIAL SEPTAL DEFECT, UNBALANCED, RIGHT DOMINANT | TUBULAR HYPOPLASIA OF AORTA + COARCTATION	.
1-04266	<1	Unknown	No	AORTIC ATRESIA | ATRIAL SEPTAL DEFECT, SECUNDUM | HYPOPLASIA ASCENDING AORTA | HYPOPLASTIC LEFT HEART SYNDROME | HYPOPLASTIC LEFT VENTRICLE (SUBNORMAL CAVITY VOLUME) | MITRAL ATRESIA	.
1-04343	<1	Unknown	No	BICUSPID PULMONARY VALVE | CIRCUMFLEX FROM RIGHT IN D-LOOP TGA | TRANSPOSITION D-LOOP WITH VENTRICULAR SEPTAL DEFECT | VENTRICULAR SEPTAL DEFECT, MUSCULAR, TRABECULAR, APICAL	.
1-04457	<1	Unknown	No	AORTIC ARCH HYPOPLASIA | EBSTEINS DISEASE | VENTRICULAR SEPTAL DEFECT, SINGLE	.
1-04485	<1	Unknown	No	AORTIC ATRESIA | ATRIAL SEPTAL DEFECT | HYPOPLASTIC LEFT HEART SYNDROME | MALPOSITIONED ATRIAL SEPTUM (WITH OR WITHOUT PAPVC) | MITRAL ATRESIA	.
1-04512	<1	Unknown	No	AORTIC ARCH HYPOPLASIA | AORTIC ATRESIA | ATRIAL SEPTAL DEFECT, SECUNDUM | HYPOPLASTIC LEFT VENTRICLE (SUBNORMAL CAVITY VOLUME) | LSVC TO CORONARY SINUS | MALPOSITIONED ATRIAL SEPTUM (WITH OR WITHOUT PAPVC) | MITRAL ATRESIA	.
1-04529	<1	Unknown	No	TETRALOGY OF FALLOT WITH PULMONARY ATRESIA AND MAPCAS	.
1-04535	<1	Unknown	No	ABERRANT RIGHT SUBCLAVIAN ARTERY | ABNORMAL BRANCHING LEFT AORTIC ARCH | AORTIC ARCH HYPOPLASIA | HYPOPLASIA ASCENDING AORTA | HYPOPLASTIC AORTIC ANNULUS | HYPOPLASTIC LEFT VENTRICLE (SUBNORMAL CAVITY VOLUME) | UNBALANCED COMPLETE ATRIOVENTRICULAR CANAL, RIGHT DOMINANT	.
1-04554	<1	Unknown	No	AORTIC ARCH HYPOPLASIA | AORTIC STENOSIS - VALVAR | ENDOCARDIAL FIBROELASTOSIS | HYPOPLASIA ASCENDING AORTA | HYPOPLASTIC LEFT HEART SYNDROME | HYPOPLASTIC LEFT VENTRICLE (SUBNORMAL CAVITY VOLUME) | MITRAL STENOSIS | RESTRICTIVE PATENT FORAMEN OVALE	.
1-04562	<1	Unknown	No	BICOMMISSURAL (BICUSPID, BILEAFLET) AORTIC VALVE, RIGHT-LEFT FUSION | COARCTATION | CONGENITAL MITRAL VALVE ABNORMALITY	.
1-04592	<1	Unknown	No	ATRIAL SEPTAL DEFECT, SECUNDUM | COARCTATION | DOUBLE OUTLET RIGHT VENTRICLE | LEFT VENTRICULAR OUTFLOW TRACT OBSTRUCTION | LSVC TO CORONARY SINUS | STRADDLING TRICUSPID VALVE	.
1-04681	<1	Unknown	No	TOTALLY ANOMALOUS PULMONARY VENOUS RETURN, SUPRACARDIAC	.
1-04694	<1	Unknown	No	ATRIAL SEPTAL DEFECT, SECUNDUM | DOUBLE OUTLET RIGHT VENTRICLE | SDD | TUBULAR HYPOPLASIA OF AORTA + COARCTATION | VENTRICULAR SEPTAL DEFECT, MALALIGNMENT | VENTRICULAR SEPTAL DEFECT, MULTIPLE | VENTRICULAR SEPTAL DEFECT, MUSCULAR	.
1-04718	<1	Unknown	No	ATRIAL SEPTAL DEFECT, SECUNDUM | CIRCUMFLEX FROM RIGHT IN D-LOOP TGA | TRANSPOSITION D-LOOP WITH VENTRICULAR SEPTAL DEFECT | TUBULAR HYPOPLASIA OF AORTA + COARCTATION	.
1-04782	<1	Unknown	No	AORTIC ATRESIA | HYPOPLASTIC LEFT HEART SYNDROME | LSVC TO CORONARY SINUS | MITRAL ATRESIA	.
1-04800	<1	Unknown	No	INTERRUPTED AORTIC ARCH TYPE A | TRUNCUS ARTERIOSUS TYPE 4A (INTERRUPTED AORTIC ARCH, VSD) | VENTRICULAR SEPTAL DEFECT, MALALIGNMENT | VENTRICULAR SEPTAL DEFECT, SINGLE	.
1-04838	<1	Unknown	No	ATRIAL SEPTAL DEFECT, SECUNDUM | DISCORDANT VENTRICULOARTERIAL CONNECTION | HYPOPLASTIC MAIN PULMONARY ARTERY | L-LOOP CORRECTED TRANSPOSITION {SL?} WITH VENTRICULAR SEPTAL DEFECT | LEFT AORTIC ARCH WITH NORMAL BRANCHING PATTERN | MESOCARDIA | PULMONARY ATRESIA CONGENITAL | RIGHT VENTRICULAR ORIGIN OF SUBAORTIC CONUS | VENTRICULAR SEPTAL DEFECT, MALALIGNMENT	.
1-04881	<1	Unknown	No	ATRIAL SEPTAL DEFECT, SECUNDUM | DOUBLE ORIFICE MITRAL VALVE | TUBULAR HYPOPLASIA OF AORTA + COARCTATION	.
1-04890	<1	Unknown	No	ABDOMINAL HETEROTAXY (SITUS AMBIGUOUS) | ANOMALOUS HEPATIC VENOUS DRAINAGE OR CONNECTION | ASPLENIA SYNDROME (RIGHT ISOMERISM) | ATRIOVENTRICULAR CANAL WITH SINGLE LV PAPILLARY MUSCLE | BICUSPID PULMONARY VALVE | BILATERAL SUBARTERIAL CONUS | DOUBLE OUTLET RIGHT VENTRICLE | HYPOPLASTIC LEFT VENTRICLE (SUBNORMAL CAVITY VOLUME) | LEFT SUPERIOR VENA CAVA ENTERING LEFT ATRIUM | LEVOCARDIA WITH ABDOMI…	.
1-04892	<1	Unknown	No	ABDOMINAL HETEROTAXY (SITUS AMBIGUOUS) | ABNORMAL SYSTEMIC VEIN TO LEFT ATRIUM | ANATOMIC OR FUNCTIONAL ASPLENIA | COMMON ATRIUM | MULTIPLE MAJOR AORTOPULMONARY COLLATERAL ARTERIES (MAPCAS) | PULMONARY ATRESIA CONGENITAL | RIGHT INFERIOR VENA CAVA ENTERS LEFT ATRIUM | TOTALLY ANOMALOUS PULMONARY VENOUS RETURN, SUPRACARDIAC | UNBALANCED COMPLETE ATRIOVENTRICULAR CANAL, RIGHT DOMINANT	.
1-04917	<1	Unknown	No	PULMONARY STENOSIS, VALVAR	.
1-04922	<1	Unknown	No	TOTALLY ANOMALOUS PULMONARY VENOUS RETURN, INFRADIAPHRAGMATIC	.
1-04930	<1	Unknown	No	AORTIC ATRESIA | HYPOPLASTIC LEFT HEART SYNDROME | MITRAL STENOSIS, VALVAR	.
1-04955	<1	Unknown	No	AORTIC ARCH HYPOPLASIA | AORTIC ATRESIA | ATRIAL SEPTAL DEFECT, SECUNDUM | HYPOPLASTIC LEFT VENTRICLE (SUBNORMAL CAVITY VOLUME) | MITRAL ATRESIA	.
1-04969	<1	Unknown	No	LEFT AORTIC ARCH WITH NORMAL BRANCHING PATTERN | TRUNCUS ARTERIOSUS TYPE I (MAIN PULMONARY ARTERY PRESENT) | VENTRICULAR SEPTAL DEFECT, MALALIGNMENT	.
1-04970	<1	Unknown	No	RIGHT AORTIC ARCH WITH NORMAL BRANCHING PATTERN | TETRALOGY OF FALLOT	.
1-05003	<1	Unknown	No	CONGENITAL PULMONARY VALVE ABNORMALITY | HYPOPLASTIC RIGHT VENTRICLE (SUBNORMAL CAVITY VOLUME) | HYPOPLASTIC TRICUSPID VALVE | RESTRICTIVE PATENT FORAMEN OVALE | TRANSPOSITION D-LOOP WITH VENTRICULAR SEPTAL DEFECT | VENTRICULAR SEPTAL DEFECT, MUSCULAR OUTLET	.
1-05008	<1	Unknown	No	TRANSPOSITION D-LOOP WITH INTACT VENTRICULAR SEPTUM	.
1-05009	<1	Unknown	No	ABERRANT RIGHT SUBCLAVIAN ARTERY | COMMON ATRIUM | HYPOPLASTIC RIGHT VENTRICLE (SUBNORMAL CAVITY VOLUME) | PULMONARY ATRESIA,VALVAR | TRICUSPID ATRESIA	.
1-05063	<1	Unknown	No	TOTALLY ANOMALOUS PULMONARY VENOUS RETURN, CORONARY SINUS	.
1-05120	<1	Unknown	No	AORTIC STENOSIS - VALVAR | CONGENITAL MITRAL VALVE ABNORMALITY | HYPOPLASTIC AORTIC ANNULUS | HYPOPLASTIC LEFT HEART SYNDROME | HYPOPLASTIC LEFT VENTRICLE (SUBNORMAL CAVITY VOLUME) | HYPOPLASTIC MITRAL VALVE | MITRAL STENOSIS | RESTRICTIVE PATENT FORAMEN OVALE | TUBULAR HYPOPLASIA OF AORTA | UNICOMMISSURAL (UNICUSPID, UNILEAFLET, UNIFOLIATE) AORTIC VALVE	.
1-05179	<1	Unknown	No	ATRIAL SEPTAL DEFECT, SECUNDUM | PATENT DUCTUS ARTERIOSUS | TRANSPOSITION D-LOOP WITH INTACT VENTRICULAR SEPTUM	.
1-05264	<1	Unknown	No	CONGENITAL MITRAL VALVE ABNORMALITY | HYPOPLASTIC AORTIC ANNULUS | HYPOPLASTIC RIGHT VENTRICLE (SUBNORMAL CAVITY VOLUME) | INTERRUPTED AORTIC ARCH TYPE B | TRICUSPID ATRESIA WITH D-LOOP TGA AND NO PULMONARY STENOSIS (TYPE IIC) | USUAL CORONARY ARTERIES IN D-LOOP TGA | VENTRICULAR SEPTAL DEFECT, MEMBRANOUS	.
1-05286	<1	Unknown	No	AORTIC STENOSIS | HYPOPLASTIC LEFT HEART SYNDROME | MITRAL STENOSIS | SECUNDUM ATRIAL SEPTAL DEFECT, RESTRICTIVE	.
1-05296	<1	Unknown	No	ATRIAL SEPTAL DEFECT, SECUNDUM | MULTIPLE ATRIAL SEPTAL DEFECTS | VENTRICULAR SEPTAL DEFECT, MUSCULAR	.
1-05297	<1	Unknown	No	DISCONTINUITY OF PULMONARY ARTERIES | RIGHT AORTIC ARCH WITH NORMAL BRANCHING PATTERN | TETRALOGY OF FALLOT	.
1-05314	<1	Unknown	No	AORTIC STENOSIS - VALVAR | COARCTATION SIMPLE (ISOLATED) | VENTRICULAR SEPTAL DEFECT, MUSCULAR	.
1-05333	<1	Unknown	No	PULMONARY VALVE ABNORMALITY | TRANSPOSITION D-LOOP	.
1-05343	<1	Unknown	No	TRANSPOSITION D-LOOP WITH INTACT VENTRICULAR SEPTUM	.
1-05344	<1	Unknown	No	HYPOPLASTIC LEFT HEART SYNDROME | VENTRICULAR SEPTAL DEFECT, MUSCULAR	.
1-05348	<1	Unknown	No	ATRIAL SEPTAL DEFECT, SECUNDUM | BICOMMISSURAL (BICUSPID, BILEAFLET, BIFOLIATE) AORTIC VALVE | HYPOPLASTIC AORTIC ANNULUS | HYPOPLASTIC LEFT VENTRICLE (SUBNORMAL CAVITY VOLUME) | LEFT SUPERIOR VENA CAVA ENTERING LEFT ATRIUM | TUBULAR HYPOPLASIA OF AORTA + COARCTATION	.
1-05368	<1	Unknown	No	ATRIAL SEPTAL DEFECT | COARCTATION | DOUBLE OUTLET RIGHT VENTRICLE | HYPOPLASTIC LEFT VENTRICLE (SUBNORMAL CAVITY VOLUME)	.
1-05398	<1	Unknown	No	ATRIAL SEPTAL DEFECT | INTERRUPTED AORTIC ARCH + AP WINDOW (AORTOPULMONARY WINDOW)	.
1-05426	<1	Unknown	No	HYPOPLASTIC PULMONARY ANNULUS | POSTERIOR DEVIATION INFUNDIBULAR SEPTUM | PULMONARY STENOSIS | PULMONARY STENOSIS, SUBVALVAR | PULMONARY STENOSIS, VALVAR | TRANSPOSITION D-LOOP WITH VSD AND LV OUTFLOW TRACT OBSTRUCTION | VENTRICULAR SEPTAL DEFECT, MALALIGNMENT | VENTRICULAR SEPTAL DEFECT, SINGLE	.
1-05443	<1	Unknown	No	ATRIAL SEPTAL DEFECT | TRANSPOSITION D-LOOP	.
1-05461	<1	Unknown	No	DOUBLE OUTLET RIGHT VENTRICLE | HYPOPLASTIC LEFT PULMONARY ARTERY | HYPOPLASTIC MAIN PULMONARY ARTERY | LEFT AORTIC ARCH WITH NORMAL BRANCHING PATTERN | LSVC TO CORONARY SINUS | PULMONARY STENOSIS, SUBVALVAR | PULMONARY STENOSIS, VALVAR | RIGHT SUPERIOR VENA CAVA TO RIGHT ATRIUM | SDD | VENTRICULAR SEPTAL DEFECT, MALALIGNMENT	.
1-05500	<1	Unknown	No	BICOMMISSURAL (BICUSPID, BILEAFLET, BIFOLIATE) AORTIC VALVE | HYPOPLASTIC AORTIC ANNULUS | HYPOPLASTIC AORTIC ISTHMUS | HYPOPLASTIC LEFT VENTRICLE (SUBNORMAL CAVITY VOLUME)	.
1-05549	<1	Unknown	No	AORTIC ARCH HYPOPLASIA | AORTIC STENOSIS - VALVAR | BICOMMISSURAL (BICUSPID, BILEAFLET, BIFOLIATE) AORTIC VALVE | COARCTATION | HYPOPLASTIC LEFT HEART SYNDROME | HYPOPLASTIC MITRAL VALVE | LEFT AORTIC ARCH WITH NORMAL BRANCHING PATTERN	.
1-05557	<1	Unknown	No	ATRIAL SEPTAL DEFECT, SECUNDUM | TOTALLY ANOMALOUS PULMONARY VENOUS RETURN, SUPRACARDIAC	.
1-05573	<1	Unknown	No	ATRIAL SEPTAL DEFECT, SECUNDUM | INVERTED CORONARIES WITH ANTERIOR LAD IN D-LOOP TGA | TRANSPOSITION D-LOOP WITH INTACT VENTRICULAR SEPTUM	.
1-05575	<1	Unknown	No	AORTIC ARCH HYPOPLASIA | BICOMMISSURAL (BICUSPID, BILEAFLET) AORTIC VALVE, RIGHT-LEFT FUSION | COARCTATION SIMPLE (ISOLATED) | LEFT AORTIC ARCH WITH NORMAL BRANCHING PATTERN | VENTRICULAR SEPTAL DEFECT, MULTIPLE | VENTRICULAR SEPTAL DEFECT, MUSCULAR, TRABECULAR, APICAL	.
1-05589	<1	Unknown	No	ATRIAL SEPTAL DEFECT | ATRIAL SEPTAL DEFECT | COARCTATION | COARCTATION | LSVC TO CORONARY SINUS | LSVC TO CORONARY SINUS	.
1-05625	<1	Unknown	No	AORTIC ATRESIA | COARCTATION SIMPLE (ISOLATED) | HYPOPLASIA ASCENDING AORTA | HYPOPLASTIC LEFT HEART SYNDROME | LEFT AORTIC ARCH WITH NORMAL BRANCHING PATTERN | MALPOSITIONED ATRIAL SEPTUM (WITH OR WITHOUT PAPVC) | MITRAL ATRESIA	.
1-05630	<1	Unknown	No	BICOMMISSURAL (BICUSPID, BILEAFLET) AORTIC VALVE, RIGHT-LEFT FUSION | COARCTATION | HYPOPLASTIC AORTIC ANNULUS | HYPOPLASTIC MITRAL VALVE	.
1-05634	<1	Unknown	No	ABERRANT LEFT SUBCLAVIAN ARTERY | ABNORMAL BRANCHING RIGHT AORTIC ARCH | TETRALOGY OF FALLOT WITH PULMONARY ATRESIA AND MAPCAS	.
1-05818	<1	Unknown	No	LEFT AORTIC ARCH WITH NORMAL BRANCHING PATTERN | SDD | TRANSPOSITION D-LOOP WITH INTACT VENTRICULAR SEPTUM | USUAL CORONARY ARTERIES IN D-LOOP TGA	.
1-05821	<1	Unknown	No	BICOMMISSURAL (BICUSPID, BILEAFLET) AORTIC VALVE, RIGHT-LEFT FUSION | COARCTATION SIMPLE (ISOLATED) | LSVC TO CORONARY SINUS	.
1-05836	<1	Unknown	No	BICOMMISSURAL (BICUSPID, BILEAFLET, BIFOLIATE) AORTIC VALVE | HYPOPLASTIC MITRAL VALVE | TUBULAR HYPOPLASIA OF AORTA + COARCTATION	.
1-05858	<1	Unknown	No	ABNORMAL TRICUSPID VALVE ATTACHMENTS | HYPOPLASTIC AORTIC ANNULUS | LEFT AORTIC ARCH WITH NORMAL BRANCHING PATTERN | RIGHT VENTRICULAR OUTFLOW OBSTRUCTION DUE TO ABNORMAL MUSCLE BAND(S) | TRANSPOSITION D-LOOP WITH VENTRICULAR SEPTAL DEFECT | TUBULAR HYPOPLASIA OF AORTA + COARCTATION | USUAL CORONARY ARTERIES IN D-LOOP TGA | VENTRICULAR SEPTAL DEFECT, MALALIGNMENT	.
1-05877	<1	Unknown	No	ATRIAL SEPTAL DEFECT, SECUNDUM | TOTALLY ANOMALOUS PULMONARY VENOUS RETURN, CORONARY SINUS	.
1-05898	<1	Unknown	No	SDD | TRANSPOSITION D-LOOP WITH VENTRICULAR SEPTAL DEFECT | VENTRICULAR SEPTAL DEFECT, MUSCULAR	.
1-05929	<1	Unknown	No	CIRCUMFLEX FROM RIGHT IN D-LOOP TGA | SDD | TRANSPOSITION D-LOOP WITH INTACT VENTRICULAR SEPTUM	.
1-05945	<1	Unknown	No	AORTIC ARCH HYPOPLASIA | AORTIC STENOSIS | HYPOPLASTIC AORTIC ANNULUS | HYPOPLASTIC LEFT HEART SYNDROME | HYPOPLASTIC LEFT VENTRICLE (SUBNORMAL CAVITY VOLUME) | HYPOPLASTIC MITRAL VALVE | MITRAL STENOSIS, PARACHUTE MITRAL VALVE	.
1-06014	<1	Unknown	No	OBSTRUCTED TOTALLY ANOMALOUS PULMONARY VENOUS CONNECTION | TOTALLY ANOMALOUS PULMONARY VENOUS RETURN | TOTALLY ANOMALOUS PULMONARY VENOUS RETURN, INFRADIAPHRAGMATIC	.
1-06134	<1	Unknown	No	AORTIC ARCH HYPOPLASIA | BICOMMISSURAL (BICUSPID, BILEAFLET) AORTIC VALVE, RIGHT-LEFT FUSION | COARCTATION | HYPOPLASTIC AORTIC ANNULUS | LEFT AORTIC ARCH WITH NORMAL BRANCHING PATTERN	.
1-06210	<1	Unknown	No	ATYPICAL CORONARY ARTERIES IN D-LOOP TGA | HYPOPLASTIC PULMONARY ANNULUS | LEFT AORTIC ARCH WITH NORMAL BRANCHING PATTERN | SDD | TRANSPOSITION D-LOOP WITH VENTRICULAR SEPTAL DEFECT | VENTRICULAR SEPTAL DEFECT, MEMBRANOUS	.
1-06225	<1	Unknown	No	SDD | TRANSPOSITION D-LOOP WITH INTACT VENTRICULAR SEPTUM	.
1-06290	<1	Unknown	No	LEFT AORTIC ARCH WITH NORMAL BRANCHING PATTERN | TRANSPOSITION D-LOOP WITH INTACT VENTRICULAR SEPTUM | USUAL CORONARY ARTERIES IN D-LOOP TGA	.
1-06355	<1	Unknown	No	ATRIAL SEPTAL DEFECT, SECUNDUM | PULMONARY STENOSIS, VALVAR | TRANSPOSITION D-LOOP WITH VENTRICULAR SEPTAL DEFECT | USUAL CORONARY ARTERIES IN D-LOOP TGA	.
1-06412	<1	Unknown	No	ATRIAL SEPTAL DEFECT, SECUNDUM | TRICUSPID ATRESIA + NO PULMONARY STENOSIS AND LARGE VSD (IC)	.
1-06550	<1	Unknown	No	COARCTATION SIMPLE (ISOLATED)	.
1-06600	<1	Unknown	No	LEFT AORTIC ARCH WITH NORMAL BRANCHING PATTERN | TRANSPOSITION D-LOOP WITH VENTRICULAR SEPTAL DEFECT | USUAL CORONARY ARTERIES IN D-LOOP TGA | VENTRICULAR SEPTAL DEFECT, MEMBRANOUS	.
1-06609	<1	Unknown	No	SDD | TRANSPOSITION D-LOOP WITH INTACT VENTRICULAR SEPTUM	.
1-06642	<1	Unknown	No	DILATED LEFT PULMONARY ARTERY | DILATED RIGHT PULMONARY ARTERY | DYSPLASTIC (ABSENT) PULMONARY VALVE SYNDROME (TOF WITH APVS) | MAIN PULMONARY ARTERY ABNORMALITY | TETRALOGY OF FALLOT	.
1-06703	<1	Unknown	No	HYPOPLASTIC LEFT HEART SYNDROME | MULTIPLE ATRIAL SEPTAL DEFECTS | VENO-VENOUS COLLATERAL	.
1-06777	<1	Unknown	No	SDD | TRANSPOSITION D-LOOP	.
1-06782	<1	Unknown	No	AORTIC ATRESIA | HYPOPLASTIC LEFT HEART SYNDROME | HYPOPLASTIC LEFT VENTRICLE (SUBNORMAL CAVITY VOLUME) | HYPOPLASTIC MITRAL VALVE | LV TO CORONARY FISTULAE IN HYPOPLASTIC LEFT HEART SYNDROME | RESTRICTIVE PATENT FORAMEN OVALE | TUBULAR HYPOPLASIA OF AORTA + COARCTATION	.
1-06798	<1	Unknown	No	AORTIC STENOSIS - VALVAR | CONGENITAL MITRAL VALVE ABNORMALITY | UNICOMMISSURAL (UNICUSPID, UNILEAFLET, UNIFOLIATE) AORTIC VALVE	.
1-06831	<1	Unknown	No	ABSENCE OF THE SUPRARENAL INFERIOR VENA CAVA WITH AZYGOUS CONTINUATION | ASPLENIA SYNDROME (RIGHT ISOMERISM) | BICUSPID PULMONARY VALVE | DOUBLE OUTLET RIGHT VENTRICLE | HYPOPLASTIC LEFT VENTRICLE (SUBNORMAL CAVITY VOLUME) | LEVOCARDIA WITH ABDOMINAL HETEROTAXY | LSVC - NON COMMUNICATING WITH RSVC | LSVC TO CORONARY SINUS | PARTIALLY ANOMALOUS PULMONARY VEINS | PULMONARY STENOSIS, SUBVALVAR | PUL…	.
1-06836	<1	Unknown	No	ATRIAL SEPTAL DEFECT, SECUNDUM | BICOMMISSURAL (BICUSPID, BILEAFLET, BIFOLIATE) AORTIC VALVE	.
1-06894	<1	Unknown	No	ATRIAL SEPTAL DEFECT, SECUNDUM | DILATED (ENLARGED) RIGHT VENTRICLE | DILATED RIGHT ATRIUM | DYSPLASTIC TRICUSPID VALVE | PULMONARY ATRESIA,VALVAR | SUPRAVENTRICULAR TACHYCARDIA (PAROXYSMAL ATRIAL TACHYCARDIA) | TRICUSPID REGURGITATION	.
1-06917	<1	Unknown	No	ATRIAL SEPTAL DEFECT | CIRCUMFLEX FROM RIGHT IN D-LOOP TGA | TRANSPOSITION D-LOOP WITH VENTRICULAR SEPTAL DEFECT | VENTRICULAR SEPTAL DEFECT, MEMBRANOUS	.
1-06925	<1	Unknown	No	ANEURYSM, VENTRICULAR SEPTUM | BICOMMISSURAL (BICUSPID, BILEAFLET) AORTIC VALVE, RIGHT-LEFT FUSION | COARCTATION	.
1-07087	<1	Unknown	No	AORTIC ARCH HYPOPLASIA | AORTIC ATRESIA | HYPOPLASIA ASCENDING AORTA | HYPOPLASTIC LEFT HEART SYNDROME | HYPOPLASTIC LEFT VENTRICLE (SUBNORMAL CAVITY VOLUME) | MITRAL ATRESIA | RESTRICTIVE PATENT FORAMEN OVALE	.
1-07106	<1	Unknown	No	ATRIAL SEPTAL DEFECT | CIRCUMFLEX FROM RIGHT IN D-LOOP TGA | LEFT AORTIC ARCH WITH NORMAL BRANCHING PATTERN | SDD | TRANSPOSITION D-LOOP WITH INTACT VENTRICULAR SEPTUM	.
1-07129	<1	Unknown	No	AORTIC STENOSIS - VALVAR | ASCENDING AORTIC ABNORMALITY | BICOMMISSURAL (BICUSPID, BILEAFLET, BIFOLIATE) AORTIC VALVE | HYPOPLASTIC LEFT PULMONARY ARTERY | HYPOPLASTIC RIGHT PULMONARY ARTERY | LEFT AORTIC ARCH WITH NORMAL BRANCHING PATTERN | MULTIPLE MAJOR AORTOPULMONARY COLLATERAL ARTERIES (MAPCAS) | PULMONARY ATRESIA,VALVAR | TETRALOGY OF FALLOT WITH PULMONARY ATRESIA AND MAPCAS | VENTRICULAR S…	.
1-07194	<1	Unknown	No	AORTIC STENOSIS - VALVAR | HYPOPLASTIC LEFT VENTRICLE (SUBNORMAL CAVITY VOLUME) | UNICOMMISSURAL (UNICUSPID, UNILEAFLET, UNIFOLIATE) AORTIC VALVE	.
1-07238	<1	Unknown	No	BICOMMISSURAL (BICUSPID, BILEAFLET) AORTIC VALVE, RIGHT-NON FUSION | COARCTATION SIMPLE (ISOLATED) | LEFT AORTIC ARCH WITH NORMAL BRANCHING PATTERN	.
1-07255	<1	Unknown	No	AORTIC ARCH HYPOPLASIA | COARCTATION | HYPOPLASTIC AORTIC ANNULUS | HYPOPLASTIC LEFT HEART SYNDROME | HYPOPLASTIC LEFT VENTRICLE (SUBNORMAL CAVITY VOLUME) | HYPOPLASTIC MITRAL VALVE | LEFT AORTIC ARCH WITH NORMAL BRANCHING PATTERN | PARTIALLY ANOMALOUS PULMONARY VEINS | VENTRICULAR SEPTAL DEFECT, MEMBRANOUS	.
1-07308	<1	Unknown	No	TOTALLY ANOMALOUS PULMONARY VENOUS RETURN, INFRADIAPHRAGMATIC	.
1-07337	<1	Unknown	No	AORTIC ARCH HYPOPLASIA | AORTIC ATRESIA | HYPOPLASIA ASCENDING AORTA | HYPOPLASTIC LEFT HEART SYNDROME | HYPOPLASTIC LEFT VENTRICLE (SUBNORMAL CAVITY VOLUME) | HYPOPLASTIC MITRAL VALVE | MITRAL STENOSIS	.
1-07356	<1	Unknown	No	HYPOPLASTIC AORTIC ANNULUS | LEFT AORTIC ARCH WITH NORMAL BRANCHING PATTERN | TUBULAR HYPOPLASIA OF AORTA + COARCTATION | VENTRICULAR SEPTAL DEFECT, MUSCULAR	.
1-07368	<1	Unknown	No	LEFT AORTIC ARCH WITH NORMAL BRANCHING PATTERN | MULTIPLE AORTOPULMONARY COLLATERAL ARTERIES | TRANSPOSITION D-LOOP WITH VENTRICULAR SEPTAL DEFECT | USUAL CORONARY ARTERIES IN D-LOOP TGA | VENTRICULAR SEPTAL DEFECT, MUSCULAR	.
1-07472	<1	Unknown	No	AORTIC ATRESIA | ENDOCARDIAL FIBROELASTOSIS | HYPOPLASIA ASCENDING AORTA | HYPOPLASTIC LEFT HEART SYNDROME | HYPOPLASTIC MITRAL VALVE | LEFT AORTIC ARCH WITH NORMAL BRANCHING PATTERN | LEFT ATRIAL HYPOPLASIA	.
1-08058	<1	Unknown	No	AORTIC STENOSIS - VALVAR | COARCTATION SIMPLE (ISOLATED) | HYPOPLASTIC LEFT VENTRICLE (SUBNORMAL CAVITY VOLUME)	.
1-12248	<1	Unknown	No	AORTIC STENOSIS - VALVAR | BICOMMISSURAL (BICUSPID, BILEAFLET, BIFOLIATE) AORTIC VALVE | LEFT AORTIC ARCH WITH NORMAL BRANCHING PATTERN | PATENT FORAMEN OVALE	.
1-00034	<1	Unknown	Yes	DORV, VENTRICULAR DEFECT COMMITTED TO PULMONARY ARTERY | DYSPLASTIC PULMONARY VALVE | HYPOPLASTIC TRICUSPID VALVE | LEFT AORTIC ARCH | PULMONARY STENOSIS, SUBVALVAR | SINGLE LEFT CORONARY | STRADDLING MITRAL VALVE | TUBULAR HYPOPLASIA OF AORTA + COARCTATION | VENTRICULAR SEPTAL DEFECT, MALALIGNMENT	.
1-00100	<1	Unknown	Yes	LEFT AORTIC ARCH | TRUNCAL VALVE REGURGITATION | TRUNCUS ARTERIOSUS TYPE IIA (MAIN PULMONARY ARTERY ABSENT, VSD) | VENTRICULAR SEPTAL DEFECT, MALALIGNMENT	Head Abnormalities Present,Microcephaly
1-00102	<1	Unknown	Yes	AORTIC STENOSIS - VALVAR | HYPOPLASTIC LEFT HEART SYNDROME | HYPOPLASTIC LEFT VENTRICLE (SUBNORMAL CAVITY VOLUME) | HYPOPLASTIC MITRAL VALVE | LEFT AORTIC ARCH | LEFT ATRIAL HYPOPLASIA | MITRAL STENOSIS, VALVAR | MULTIPLE ATRIAL SEPTAL DEFECTS | UNICOMMISSURAL (UNICUSPID, UNILEAFLET, UNIFOLIATE) AORTIC VALVE	.
1-00150	<1	Unknown	Yes	HYPOPLASTIC MAIN PULMONARY ARTERY | PULMONARY STENOSIS, VALVAR | RIGHT AORTIC ARCH WITH NORMAL BRANCHING PATTERN | TETRALOGY OF FALLOT | VENTRICULAR SEPTAL DEFECT, MALALIGNMENT	Head Abnormalities Present,Other Head Abnormality Present,Other Head Abnormality;flat face
1-00170	<1	Unknown	Yes	AORTIC ARCH HYPOPLASIA | AORTIC ATRESIA | ATRIAL SEPTAL DEFECT | HYPOPLASIA ASCENDING AORTA | HYPOPLASTIC LEFT HEART SYNDROME | HYPOPLASTIC LEFT PULMONARY ARTERY | HYPOPLASTIC LEFT VENTRICLE (SUBNORMAL CAVITY VOLUME) | HYPOPLASTIC RIGHT PULMONARY ARTERY | LEFT AORTIC ARCH | MITRAL ATRESIA	.
1-00197	<1	Unknown	Yes	AORTIC ATRESIA | HYPOPLASIA ASCENDING AORTA | HYPOPLASTIC LEFT HEART SYNDROME | HYPOPLASTIC LEFT VENTRICLE (SUBNORMAL CAVITY VOLUME) | MITRAL ATRESIA | PATENT FORAMEN OVALE | TUBULAR HYPOPLASIA OF AORTA	.
1-00239	<1	Unknown	Yes	BICOMMISSURAL (BICUSPID, BILEAFLET, BIFOLIATE) AORTIC VALVE | CLEFT MITRAL VALVE | HYPOPLASTIC AORTIC ANNULUS | HYPOPLASTIC LEFT VENTRICLE (SUBNORMAL CAVITY VOLUME) | HYPOPLASTIC MITRAL VALVE | TUBULAR HYPOPLASIA OF AORTA + COARCTATION | VENTRICULAR SEPTAL DEFECT, MULTIPLE	.
1-00262	<1	Unknown	Yes	AORTIC ARCH HYPOPLASIA | HYPOPLASIA ASCENDING AORTA | HYPOPLASTIC AORTIC ANNULUS | HYPOPLASTIC LEFT HEART SYNDROME | HYPOPLASTIC LEFT VENTRICLE (SUBNORMAL CAVITY VOLUME) | LEFT AORTIC ARCH | MITRAL ATRESIA | VENTRICULAR SEPTAL DEFECT, MUSCULAR	.
1-00319	<1	Unknown	Yes	LEFT SIDED AV VALVE REGURGITATION | PATENT DUCTUS ARTERIOSUS | RIGHT SIDED AV VALVE REGURGITATION | SDD | UNBALANCED COMPLETE ATRIOVENTRICULAR CANAL, RIGHT DOMINANT | VENTRICULAR SEPTAL DEFECT, ECD TYPE	Neurological Abnormalities Present,Other Neurological Abnormality Present,Other Neurological Abnormality;seizures related to hypocalcemia
1-00342	<1	Unknown	Yes	ATRIAL SEPTAL DEFECT, SECUNDUM | BIVENTRICULAR, DISCORDANT ATRIOVENTRICULAR CONNECTION | CRISS-CROSS AV VALVES | DISCONTINUITY OF PULMONARY ARTERIES | DORV, VENTRICULAR DEFECT COMMITTED TO PULMONARY ARTERY | LEFT-SIDED PATENT DUCTUS ARTERIOSUS | PATENT DUCTUS ARTERIOSUS, RIGHT SIDED | PULMONARY STENOSIS, SUBVALVAR | PULMONARY STENOSIS, VALVAR | VENTRICULAR INVERSION (L-LOOP VENTRICLES) | VENTRICU…	Head Abnormalities Present,Other Head Abnormality Present,Other Head Abnormality;overriding coronal sutures
1-00352	<1	Unknown	Yes	AORTIC ATRESIA | ATRIAL SEPTAL DEFECT | HYPOPLASIA ASCENDING AORTA | HYPOPLASTIC LEFT HEART SYNDROME | LEFT AORTIC ARCH | MITRAL STENOSIS, VALVAR	.
1-00489	<1	Unknown	Yes	AORTIC ARCH HYPOPLASIA | ATRIAL SEPTAL DEFECT, SECUNDUM | DEXTROCARDIA | DORV, VENTRICULAR DEFECT UNCOMMITTED | EXCESSIVE MYOCARDIAL TRABECULATION OR NONCOMPACTION | RIGHT AORTIC ARCH | SINGLE LEFT CORONARY | SITUS INVERSUS TOTALIS | STRADDLING MITRAL VALVE | VENTRICULAR SEPTAL DEFECT, ECD TYPE	.
1-00561	<1	Unknown	Yes	AORTIC STENOSIS - VALVAR | DILATED ASCENDING AORTA | HYPOPLASTIC AORTIC ISTHMUS	Head Abnormalities Present,Other Head Abnormality Present,Other Head Abnormality;prominent forehead
1-00584	<1	Unknown	Yes	AORTIC ARCH HYPOPLASIA | AORTIC STENOSIS - VALVAR | LEFT AORTIC ARCH | MULTIPLE ATRIAL SEPTAL DEFECTS | VENTRICULAR SEPTAL DEFECT, MALALIGNMENT | VENTRICULAR SEPTAL DEFECT, MUSCULAR POSTERIOR (INLET) | VENTRICULAR SEPTAL DEFECT, SINGLE	.
1-00596	<1	Unknown	Yes	AORTIC ATRESIA | DOUBLE AORTIC ARCH, LEFT ARCH DOMINANT | HYPOPLASTIC LEFT HEART SYNDROME | MITRAL ATRESIA	.
1-00599	<1	Unknown	Yes	ATRIAL SEPTAL DEFECT, SECUNDUM | PATENT FORAMEN OVALE | QUADRICUSPID AORTIC VALVE | TRUNCUS ARTERIOSUS TYPE IA (MAIN PULMONARY ARTERY PRESENT, VSD) | VENTRICULAR SEPTAL DEFECT, SINGLE | VENTRICULAR SEPTAL DEFECT, SUBPULMONARY OR CONAL	.
1-00640	<1	Unknown	Yes	ATRIAL SEPTAL DEFECT, SECUNDUM | PULMONARY STENOSIS, VALVAR	.
1-00665	<1	Unknown	Yes	ABERRANT RIGHT SUBCLAVIAN ARTERY | AORTIC ATRESIA | CORONARY ARTERIO-VENOUS FISTULA | HYPOPLASTIC LEFT HEART SYNDROME | LEFT AORTIC ARCH | MITRAL STENOSIS | RIGHT VENTRICULAR STRUCTURAL ABNORMALITY	.
1-00766	<1	Unknown	Yes	LEFT AORTIC ARCH WITH NORMAL BRANCHING PATTERN | LEFT PULMONARY ARTERY ABNORMALITY | RETRO-AORTIC INNOMINATE VEIN | TRUNCUS ARTERIOSUS TYPE III (SEPARATE PA ORIGINS) | VENTRICULAR SEPTAL DEFECT, MALALIGNMENT	.
1-00801	<1	Unknown	Yes	ABERRANT RIGHT SUBCLAVIAN ARTERY | BICOMMISSURAL (BICUSPID, BILEAFLET, BIFOLIATE) AORTIC VALVE | INTERRUPTED AORTIC ARCH TYPE B | LEFT AORTIC ARCH | VENTRICULAR SEPTAL DEFECT WITH INTERRUPTED AORTIC ARCH | VENTRICULAR SEPTAL DEFECT, MALALIGNMENT	.
1-00806	<1	Unknown	Yes	AORTIC ARCH HYPOPLASIA | DORV, TAUSSIG BING | HYPOPLASTIC AORTIC ISTHMUS | INTERRUPTED AORTIC ARCH TYPE A | LEFT AORTIC ARCH WITH NORMAL BRANCHING PATTERN | LEFT VENTRICULAR-RIGHT ATRIAL SHUNT | SDD | VENTRICULAR SEPTAL DEFECT, MALALIGNMENT	.
1-00841	<1	Unknown	Yes	BICOMMISSURAL (BICUSPID, BILEAFLET, BIFOLIATE) AORTIC VALVE | LEFT AORTIC ARCH WITH NORMAL BRANCHING PATTERN | TUBULAR HYPOPLASIA OF AORTA + COARCTATION	.
1-00885	<1	Unknown	Yes	CONGENITAL PULMONARY VALVE ABNORMALITY | DILATED (ENLARGED) RIGHT VENTRICLE | DILATED RIGHT ATRIUM | EBSTEINS DISEASE | LEFT AORTIC ARCH | RIGHT VENTRICULAR DYSFUNCTION	.
1-00949	<1	Unknown	Yes	HYPOPLASTIC MAIN PULMONARY ARTERY | HYPOPLASTIC PULMONARY ANNULUS | HYPOPLASTIC RIGHT PULMONARY ARTERY | LEFT AORTIC ARCH | LSVC TO CORONARY SINUS | PULMONARY STENOSIS, SUBVALVAR | PULMONARY STENOSIS, VALVAR | TETRALOGY OF FALLOT | VENTRICULAR SEPTAL DEFECT, MALALIGNMENT	.
1-00971	<1	Unknown	Yes	ATRIAL SEPTAL DEFECT, SECUNDUM | BALANCED COMPLETE ATRIOVENTRICULAR CANAL | COMPLETE COMMON ATRIOVENTRICULAR CANAL, RASTELLI TYPE C | CONGENITAL CORONARY ANOMALY | LSVC TO CORONARY SINUS | RIGHT AORTIC ARCH WITH NORMAL BRANCHING PATTERN | TRUNCUS ARTERIOSUS TYPE II (MAIN PULMONARY ARTERY ABSENT)	.
1-01006	<1	Unknown	Yes	PULMONARY STENOSIS, VALVAR	.
1-01019	<1	Unknown	Yes	ATRIAL INVERSION (SITUS INVERSUS OF THE ATRIA) | ATRIAL SEPTAL DEFECT, SECUNDUM | DEXTROCARDIA | HETEROTAXY | TRANSPOSITION D-LOOP WITH INTACT VENTRICULAR SEPTUM	.
1-01123	<1	Unknown	Yes	AORTIC ATRESIA | HYPOPLASTIC LEFT HEART SYNDROME | LV TO CORONARY FISTULAE IN HYPOPLASTIC LEFT HEART SYNDROME | MITRAL STENOSIS	.
1-01153	<1	Unknown	Yes	BICUSPID PULMONARY VALVE | HYPOPLASTIC AORTIC ANNULUS | HYPOPLASTIC RIGHT VENTRICLE (SUBNORMAL CAVITY VOLUME) | LEFT AORTIC ARCH WITH NORMAL BRANCHING PATTERN | TRANSPOSITION D-LOOP WITH VENTRICULAR SEPTAL DEFECT | TRICUSPID ATRESIA WITH D-LOOP TGA AND NO PULMONARY STENOSIS (TYPE IIC) | VENTRICULAR SEPTAL DEFECT	.
1-01175	<1	Unknown	Yes	DANDY-WALKER MALFORMATION | OMPHALOCELE | SINGLE KIDNEY | TETRALOGY OF FALLOT	.
1-01238	<1	Unknown	Yes	LEFT AORTIC ARCH WITH NORMAL BRANCHING PATTERN | TRUNCUS ARTERIOSUS TYPE III (SEPARATE PA ORIGINS)	.
1-01242	<1	Unknown	Yes	ABSENCE OF THE SUPRARENAL INFERIOR VENA CAVA WITH AZYGOUS CONTINUATION | ATRIAL INVERSION (SITUS INVERSUS OF THE ATRIA) | COMMON ATRIUM | DISCONTINUITY OF PULMONARY ARTERIES | HETEROTAXY | LEFT SUPERIOR VENA CAVA ENTERING LEFT ATRIUM | PULMONARY STENOSIS, SUBVALVAR | PULMONARY STENOSIS, VALVAR | SINGLE VENTRICLE WITH UNBALANCED ATRIOVENTRICULAR CANAL DEFECT | SLL	.
1-01281	<1	Unknown	Yes	ATRIAL SEPTAL DEFECT, SECUNDUM | BICUSPID PULMONARY VALVE | DOUBLE OUTLET RIGHT VENTRICLE | HYPOPLASTIC MAIN PULMONARY ARTERY | LSVC TO CORONARY SINUS | PULMONARY STENOSIS | PULMONARY STENOSIS, SUBVALVAR | PULMONARY STENOSIS, VALVAR	Head Abnormalities Present,Other Head Abnormality Present,Other Head Abnormality;overriding coronal sutures
1-01282	<1	Unknown	Yes	PARTIALLY ANOMALOUS PULMONARY VEINS | RIGHT AORTIC ARCH WITH NORMAL BRANCHING PATTERN | TRUNCUS ARTERIOSUS TYPE II (MAIN PULMONARY ARTERY ABSENT)	Neurological Abnormalities Present,Other Neurological Abnormality Present,Other Neurological Abnormality;mineralizing vasculopathy
1-01301	<1	Unknown	Yes	ATRIAL SEPTAL DEFECT, ATYPICAL | DISCONTINUITY OF PULMONARY ARTERIES | HYPOPLASTIC PULMONARY ANNULUS | PULMONARY STENOSIS | TETRALOGY OF FALLOT | VENTRICULAR SEPTAL DEFECT, SINGLE | VENTRICULAR SEPTAL DEFECT, SUBPULMONARY OR CONAL	.
1-01309	<1	Unknown	Yes	BICOMMISSURAL (BICUSPID, BILEAFLET) AORTIC VALVE, RIGHT-NON FUSION | COARCTATION SIMPLE (ISOLATED) | LEFT AORTIC ARCH WITH NORMAL BRANCHING PATTERN	.
1-01370	<1	Unknown	Yes	AORTIC ARCH HYPOPLASIA | AORTIC ATRESIA | ATRIAL SEPTAL DEFECT, SECUNDUM | DYSPLASTIC TRICUSPID VALVE | HYPOPLASIA ASCENDING AORTA | HYPOPLASTIC LEFT HEART SYNDROME | HYPOPLASTIC LEFT VENTRICLE (SUBNORMAL CAVITY VOLUME) | LEFT AORTIC ARCH WITH NORMAL BRANCHING PATTERN | MALPOSITIONED ATRIAL SEPTUM (WITH OR WITHOUT PAPVC) | MITRAL ATRESIA	.
1-01394	<1	Unknown	Yes	VENTRICULAR SEPTAL DEFECT, MEMBRANOUS	.
1-01441	<1	Unknown	Yes	COARCTATION SIMPLE (ISOLATED) | HYPOPLASTIC AORTIC ANNULUS | LEFT AORTIC ARCH WITH UNKNOWN BRANCHING PATTERN | VENTRICULAR SEPTAL DEFECT, MEMBRANOUS | VENTRICULAR SEPTAL DEFECT, MULTIPLE | VENTRICULAR SEPTAL DEFECT, MUSCULAR	.
1-01459	<1	Unknown	Yes	EBSTEINS DISEASE | HYPOPLASTIC LEFT PULMONARY ARTERY | HYPOPLASTIC RIGHT PULMONARY ARTERY | PULMONARY REGURGITATION | TRICUSPID REGURGITATION NEONATAL	Head Abnormalities Present,Microcephaly
1-01552	<1	Unknown	Yes	ATRIAL SEPTAL DEFECT, SECUNDUM | DORV, VENTRICULAR DEFECT COMMITTED TO AORTA | HYPOPLASTIC LEFT VENTRICLE (SUBNORMAL CAVITY VOLUME) | HYPOPLASTIC MITRAL VALVE | LSVC TO CORONARY SINUS | PULMONARY STENOSIS, VALVAR | RIGHT AORTIC ARCH WITH NORMAL BRANCHING PATTERN | RIGHT SUPERIOR VENA CAVA TO RIGHT ATRIUM	Neurological Abnormalities Present,Other Neurological Abnormality Present,Other Neurological Abnormality;Corpus callosum fully formed but slightly thin
1-01951	<1	Unknown	Yes	CIRCUMFLEX FROM RIGHT IN D-LOOP TGA | LEFT AORTIC ARCH WITH NORMAL BRANCHING PATTERN | TRANSPOSITION D-LOOP WITH INTACT VENTRICULAR SEPTUM	.
1-02234	<1	Unknown	Yes	AORTIC ARCH HYPOPLASIA | HYPOPLASTIC LEFT VENTRICLE (SUBNORMAL CAVITY VOLUME) | LEFT AORTIC ARCH WITH NORMAL BRANCHING PATTERN | UNBALANCED TRANSITIONAL ATRIOVENTRICULAR CANAL, RIGHT DOMINANT	.
1-02260	<1	Unknown	Yes	AORTIC ARCH HYPOPLASIA | AORTIC ATRESIA | HYPOPLASIA ASCENDING AORTA | HYPOPLASTIC LEFT HEART SYNDROME | LEFT AORTIC ARCH WITH NORMAL BRANCHING PATTERN | MALPOSITIONED ATRIAL SEPTUM (WITH OR WITHOUT PAPVC) | MITRAL ATRESIA	.
1-02364	<1	Unknown	Yes	CIRCUMFLEX FROM RIGHT IN D-LOOP TGA | LEFT AORTIC ARCH WITH NORMAL BRANCHING PATTERN | TRANSPOSITION D-LOOP WITH INTACT VENTRICULAR SEPTUM	.
1-02380	<1	Unknown	Yes	ABNORMAL CORONARY SINUS | HYPOPLASTIC AORTIC ANNULUS | HYPOPLASTIC RIGHT VENTRICLE (SUBNORMAL CAVITY VOLUME) | INTERRUPTED AORTIC ARCH TYPE B | RIGHT ATRIAL ABNORMALITY | TRANSPOSITION D-LOOP WITH VENTRICULAR SEPTAL DEFECT | TRICUSPID ATRESIA | TRICUSPID ATRESIA WITH D-LOOP TGA AND NO PULMONARY STENOSIS (TYPE IIC) | VENTRICULAR SEPTAL DEFECT	.
1-02391	<1	Unknown	Yes	ABSENCE OF THE SUPRARENAL INFERIOR VENA CAVA WITH AZYGOUS CONTINUATION | ATRIAL SEPTAL DEFECT, SECUNDUM | COARCTATION | ENDOCARDIAL CUSHION DEFECT | HETEROTAXY | HYPOPLASTIC AORTIC ANNULUS | HYPOPLASTIC LEFT VENTRICLE (SUBNORMAL CAVITY VOLUME) | LEFT SUPERIOR VENA CAVA ENTERING LEFT ATRIUM | LSVC TO CORONARY SINUS | MALPOSITIONED ATRIAL SEPTUM (WITH OR WITHOUT PAPVC)	.
1-02491	<1	Unknown	Yes	AORTIC ARCH HYPOPLASIA | ATRIAL SEPTAL DEFECT, SECUNDUM | BICOMMISSURAL (BICUSPID, BILEAFLET, BIFOLIATE) AORTIC VALVE | VENTRICULAR SEPTAL DEFECT, MALALIGNMENT | VENTRICULAR SEPTAL DEFECT, SUBPULMONARY OR CONAL	.
1-02559	<1	Unknown	Yes	AORTIC VALVE POSITION RELATIVE TO THE PULMONARY VALVE, RIGHT AND POSTERIOR | ATRIAL SEPTAL DEFECT, SECUNDUM | DOUBLE OUTLET RIGHT VENTRICLE | INTERRUPTED AORTIC ARCH TYPE A | SUBVALVAR AORTIC STENOSIS, DEVIATION OF CONAL SEPTUM | VENTRICULAR SEPTAL DEFECT, MALALIGNMENT | VENTRICULAR SEPTAL DEFECT, MULTIPLE | VENTRICULAR SEPTAL DEFECT, MUSCULAR, TRABECULAR, APICAL	.
1-02563	<1	Unknown	Yes	ABSENCE OF THE SUPRARENAL INFERIOR VENA CAVA WITH AZYGOUS CONTINUATION | DEXTROCARDIA | DYSPLASTIC TRICUSPID VALVE | HETEROTAXY | L-LOOP CORRECTED TRANSPOSITION {SL?} WITH INTACT VENTRICULAR SEPTUM	Neurological Abnormalities Present,Hydrocephalus
1-02566	<1	Unknown	Yes	AORTIC ARCH HYPOPLASIA | BICOMMISSURAL (BICUSPID, BILEAFLET, BIFOLIATE) AORTIC VALVE | COARCTATION | CONGENITAL MITRAL VALVE ABNORMALITY | PATENT FORAMEN OVALE | VENTRICULAR SEPTAL DEFECT, MUSCULAR	.
1-02589	<1	Unknown	Yes	CONGENITAL TRICUSPID VALVE ABNORMALITY | PATENT FORAMEN OVALE | RIGHT AORTIC ARCH WITH NORMAL BRANCHING PATTERN | TETRALOGY OF FALLOT WITH PULMONARY ATRESIA AND MAPCAS	.
1-02736	<1	Unknown	Yes	CONGENITAL MITRAL VALVE ABNORMALITY | DILATED MITRAL VALVE ANNULUS | MITRAL REGURGITATION | MITRAL STENOSIS ARCADE | MITRAL VALVE ABNORMALITY | MITRAL VALVE PROLAPSE	.
1-02764	<1	Unknown	Yes	ABDOMINAL HETEROTAXY (SITUS AMBIGUOUS) | CONGENITAL CORONARY ANOMALY | HETEROTAXY | HYPOPLASTIC LEFT PULMONARY ARTERY | HYPOPLASTIC LEFT VENTRICLE (SUBNORMAL CAVITY VOLUME) | INFERIOR VENA CAVA LEFT SIDED | LEFT SUPERIOR VENA CAVA ENTERING LEFT ATRIUM | LSVC - NON COMMUNICATING WITH RSVC | MESOCARDIA | PULMONARY ATRESIA CONGENITAL | RIGHT AORTIC ARCH WITH NORMAL BRANCHING PATTERN | SITUS AMBIGUOU…	Neurological Abnormalities Present,Other Neurological Abnormality Present,Other Neurological Abnormality;Caudal regression syndrome
1-02829	<1	Unknown	Yes	COMMON ATRIUM | HETEROTAXY | HYPOPLASTIC LEFT VENTRICLE (SUBNORMAL CAVITY VOLUME) | MESOCARDIA | PATENT DUCTUS ARTERIOSUS, RIGHT SIDED | RIGHT AORTIC ARCH | SINGLE VENTRICLE WITH UNBALANCED ATRIOVENTRICULAR CANAL DEFECT | TOTALLY ANOMALOUS PULMONARY VENOUS RETURN | TRANSPOSITION D-LOOP	.
1-02840	<1	Unknown	Yes	BICOMMISSURAL (BICUSPID, BILEAFLET, BIFOLIATE) AORTIC VALVE | VENTRICULAR SEPTAL DEFECT, MEMBRANOUS	.
1-02958	<1	Unknown	Yes	ABERRANT LEFT SUBCLAVIAN ARTERY | ATRIAL SEPTAL DEFECT, SECUNDUM | CROSSED PULMONARY ARTERIES | TRUNCUS ARTERIOSUS | TRUNCUS ARTERIOSUS TYPE I (MAIN PULMONARY ARTERY PRESENT) | VENTRICULAR SEPTAL DEFECT, SINGLE	Head Abnormalities Present,Other Head Abnormality Present,Other Head Abnormality;small anterior fontanelle
1-02969	<1	Unknown	Yes	DISCONTINUITY OF PULMONARY ARTERIES | DOUBLE OUTLET RIGHT VENTRICLE | HYPOPLASTIC LEFT VENTRICLE (SUBNORMAL CAVITY VOLUME) | L-LOOP TRANSPOSITION OF THE GREAT VESSELS | MITRAL ATRESIA | PULMONARY STENOSIS	.
1-03101	<1	Unknown	Yes	DORV, VENTRICULAR DEFECT COMMITTED TO AORTA | HYPOPLASTIC LEFT PULMONARY ARTERY | HYPOPLASTIC MAIN PULMONARY ARTERY | HYPOPLASTIC RIGHT PULMONARY ARTERY | LEFT AORTIC ARCH WITH NORMAL BRANCHING PATTERN | LSVC TO CORONARY SINUS | PATENT FORAMEN OVALE | PULMONARY STENOSIS, SUBVALVAR | PULMONARY STENOSIS, VALVAR | RIGHT SUPERIOR VENA CAVA TO RIGHT ATRIUM | SDD | VENTRICULAR SEPTAL DEFECT, MALALIGNME…	.
1-03154	<1	Unknown	Yes	ATRIAL SEPTAL DEFECT, SECUNDUM | HYPOPLASTIC LEFT VENTRICLE (SUBNORMAL CAVITY VOLUME) | HYPOPLASTIC MITRAL VALVE | PARACHUTE MITRAL VALVE | TUBULAR HYPOPLASIA OF AORTA + COARCTATION | VENTRICULAR SEPTAL DEFECT, MEMBRANOUS	.
1-03160	<1	Unknown	Yes	AORTIC ARCH HYPOPLASIA | AORTOPULMONARY COLLATERAL ARTERY | ATRIAL SEPTAL DEFECT, SECUNDUM | BICOMMISSURAL (BICUSPID, BILEAFLET, BIFOLIATE) AORTIC VALVE | HYPOPLASTIC LEFT HEART SYNDROME | HYPOPLASTIC LEFT VENTRICLE (SUBNORMAL CAVITY VOLUME) | HYPOPLASTIC MITRAL VALVE | HYPOPLASTIC RIGHT PULMONARY ARTERY | LEFT AORTIC ARCH WITH NORMAL BRANCHING PATTERN | LSVC TO CORONARY SINUS | MITRAL STENOSIS, …	.
1-03200	<1	Unknown	Yes	AORTIC STENOSIS - VALVAR | DOUBLE ORIFICE MITRAL VALVE | HYPOPLASTIC LEFT HEART SYNDROME | LSVC TO CORONARY SINUS | MITRAL STENOSIS | VENTRICULAR SEPTAL DEFECT, MUSCULAR	.
1-03254	<1	Unknown	Yes	AORTIC STENOSIS - VALVAR | BICOMMISSURAL (BICUSPID, BILEAFLET) AORTIC VALVE, RIGHT-LEFT FUSION	.
1-03298	<1	Unknown	Yes	ABNORMAL AORTIC VALVE CUSP | ABNORMAL BRANCHING LEFT AORTIC ARCH | AORTIC ARCH HYPOPLASIA | DOUBLE OUTLET LEFT VENTRICLE, SUBPULMONARY VENTRICULAR SEPTAL DEFECT | MITRAL STENOSIS, VALVAR | PULMONARY VALVE ABNORMALITY | SECUNDUM ATRIAL SEPTAL DEFECT, RESTRICTIVE | SINGLE VENTRICLE, LEFT; DOUBLE INLET LEFT VENTRICLE | TRANSPOSITION D-LOOP WITH VENTRICULAR SEPTAL DEFECT	.
1-03413	<1	Unknown	Yes	TETRALOGY OF FALLOT	.
1-03470	<1	Unknown	Yes	AORTIC ARCH HYPOPLASIA | AORTIC STENOSIS - VALVAR | CONGENITAL MITRAL VALVE ABNORMALITY | DILATED LEFT ATRIUM | GIANT LEFT ATRIUM | HYPOPLASTIC AORTIC ANNULUS | MITRAL REGURGITATION | MITRAL STENOSIS | MITRAL STENOSIS ARCADE | PATENT FORAMEN OVALE	.
1-03517	<1	Unknown	Yes	AORTIC ARCH HYPOPLASIA | ATRIAL SEPTAL DEFECT, SECUNDUM | VENTRICULAR SEPTAL DEFECT, MUSCULAR, TRABECULAR, ANTERIOR | VENTRICULAR SEPTAL DEFECT, SUBPULMONARY OR CONAL	.
1-03538	<1	Unknown	Yes	ABSENT MAIN PULMONARY ARTERY | CORONARY ARTERY ANOMALY, RIGHT | DISCONTINUITY OF PULMONARY ARTERIES | LEFT AORTIC ARCH WITH NORMAL BRANCHING PATTERN | PATENT DUCTUS ARTERIOSUS ATYPICAL | TETRALOGY OF FALLOT WITH PULMONARY ATRESIA | VENTRICULAR SEPTAL DEFECT, MALALIGNMENT	.
1-03591	<1	Unknown	Yes	RIGHT CORONARY ARTERY ARISING FROM THE LEFT SINUS OF VALSALVA | VENTRICULAR SEPTAL DEFECT, ECD TYPE | VENTRICULAR SEPTAL DEFECT, MULTIPLE | VENTRICULAR SEPTAL DEFECT, MUSCULAR | VENTRICULAR SEPTAL STRUCTURAL ABNORMALITY	.
1-03742	<1	Unknown	Yes	ATYPICAL CORONARY ARTERIES IN D-LOOP TGA | LEFT AORTIC ARCH WITH NORMAL BRANCHING PATTERN | SDD | TRANSPOSITION D-LOOP WITH INTACT VENTRICULAR SEPTUM	.
1-03794	<1	Unknown	Yes	PATENT FORAMEN OVALE | TOTALLY ANOMALOUS PULMONARY VENOUS RETURN, SUPRACARDIAC	.
1-03948	<1	Unknown	Yes	AORTIC ARCH HYPOPLASIA | ATRIAL SEPTAL DEFECT | DOUBLE OUTLET RIGHT VENTRICLE | HYPOPLASTIC AORTIC ISTHMUS | HYPOPLASTIC LEFT VENTRICLE (SUBNORMAL CAVITY VOLUME) | LSVC - NON COMMUNICATING WITH RSVC | MITRAL ATRESIA	.
1-04016	<1	Unknown	Yes	ATRIAL SEPTAL DEFECT | PULMONARY ATRESIA,VALVAR | TRANSPOSITION D-LOOP | VENTRICULAR SEPTAL DEFECT, SUBPULMONARY OR CONAL	.
1-04112	<1	Unknown	Yes	DILATED AORTIC ROOT | HYPOPLASTIC LEFT PULMONARY ARTERY | HYPOPLASTIC MAIN PULMONARY ARTERY | RIGHT AORTIC ARCH WITH NORMAL BRANCHING PATTERN | TETRALOGY OF FALLOT WITH PULMONARY ATRESIA	.
1-04113	<1	Unknown	Yes	ATRIAL SEPTAL DEFECT, SECUNDUM | SDD | TRANSPOSITION D-LOOP	Head Abnormalities Present,Other Head Abnormality Present,Other Head Abnormality;small anterior fontanelle
1-04359	<1	Unknown	Yes	AORTIC ARCH HYPOPLASIA | ATRIAL SEPTAL DEFECT | BICOMMISSURAL (BICUSPID, BILEAFLET, BIFOLIATE) AORTIC VALVE | INTERRUPTED AORTIC ARCH TYPE A | VENTRICULAR SEPTAL DEFECT WITH INTERRUPTED AORTIC ARCH	.
1-04389	<1	Unknown	Yes	ATRIAL SEPTAL DEFECT | COARCTATION | HYPOPLASIA ASCENDING AORTA | TRANSPOSITION D-LOOP WITH VENTRICULAR SEPTAL DEFECT	Neurological Abnormalities Present,Other Neurological Abnormality Present,Other Neurological Abnormality;Agenesis of corpus callosum
1-04422	<1	Unknown	Yes	ABSENCE OF THE SUPRARENAL INFERIOR VENA CAVA WITH AZYGOUS CONTINUATION | ANOMALOUS HEPATIC VENOUS DRAINAGE OR CONNECTION | AORTIC ARCH HYPOPLASIA | BALANCED COMPLETE ATRIOVENTRICULAR CANAL | COMMON ATRIUM | DEXTROCARDIA | PATENT DUCTUS ARTERIOSUS | POLYSPLENIA SYNDROME (LEFT ISOMERISM)	.
1-04456	<1	Unknown	Yes	AORTICO-PULMONARY WINDOW | INTERRUPTED AORTIC ARCH + AP WINDOW (AORTOPULMONARY WINDOW) | INTERRUPTED AORTIC ARCH TYPE A | TETRALOGY OF FALLOT | VENTRICULAR SEPTAL DEFECT, MALALIGNMENT | VENTRICULAR SEPTAL DEFECT, MULTIPLE | VENTRICULAR SEPTAL DEFECT, MUSCULAR	.
1-04460	<1	Unknown	Yes	AORTIC ARCH HYPOPLASIA | AORTIC STENOSIS - SUBVALVAR | BICOMMISSURAL (BICUSPID, BILEAFLET, BIFOLIATE) AORTIC VALVE | COARCTATION | HYPOPLASIA ASCENDING AORTA | LSVC TO CORONARY SINUS | VENTRICULAR SEPTAL DEFECT	.
1-04547	<1	Unknown	Yes	AORTIC STENOSIS - VALVAR | HYPOPLASIA ASCENDING AORTA | HYPOPLASTIC LEFT HEART SYNDROME | HYPOPLASTIC LEFT VENTRICLE (SUBNORMAL CAVITY VOLUME) | HYPOPLASTIC MITRAL VALVE | MITRAL STENOSIS | UNICOMMISSURAL (UNICUSPID, UNILEAFLET, UNIFOLIATE) AORTIC VALVE	.
1-04579	<1	Unknown	Yes	AORTIC ARCH HYPOPLASIA | AORTIC STENOSIS - VALVAR | BILATERAL SUBARTERIAL CONUS | COMMON ATRIOVENTRICULAR VALVE ABNORMALITY | DORV + AVSD (AV CANAL) | HYPOPLASTIC LEFT VENTRICLE (SUBNORMAL CAVITY VOLUME) | JUXTAPOSITION OF THE ATRIAL APPENDAGES LEFT | LEFT AORTIC ARCH WITH NORMAL BRANCHING PATTERN | UNBALANCED COMPLETE ATRIOVENTRICULAR CANAL, RIGHT DOMINANT	.
1-04638	<1	Unknown	Yes	AORTIC ATRESIA | HYPOPLASTIC LEFT HEART SYNDROME | LSVC TO CORONARY SINUS | MITRAL ATRESIA | SINO-SEPTAL DEFECT	.
1-04775	<1	Unknown	Yes	AORTIC ARCH HYPOPLASIA | BICOMMISSURAL (BICUSPID, BILEAFLET) AORTIC VALVE, RIGHT-LEFT FUSION | LSVC TO CORONARY SINUS | MULTIPLE ATRIAL SEPTAL DEFECTS | VENTRICULAR SEPTAL DEFECT, MUSCULAR	.
1-04826	<1	Unknown	Yes	LEFT AORTIC ARCH WITH NORMAL BRANCHING PATTERN | TRUNCUS ARTERIOSUS TYPE I (MAIN PULMONARY ARTERY PRESENT) | VENTRICULAR SEPTAL DEFECT, MALALIGNMENT	.
1-04844	<1	Unknown	Yes	COARCTATION SIMPLE (ISOLATED) | LEFT AORTIC ARCH WITH NORMAL BRANCHING PATTERN | SUPRAVENTRICULAR TACHYCARDIA (PAROXYSMAL ATRIAL TACHYCARDIA)	.
1-04891	<1	Unknown	Yes	AORTIC STENOSIS - VALVAR | ENDOCARDIAL FIBROELASTOSIS | UNICOMMISSURAL (UNICUSPID, UNILEAFLET, UNIFOLIATE) AORTIC VALVE	.
1-04893	<1	Unknown	Yes	AORTIC ARCH HYPOPLASIA | AORTIC STENOSIS - VALVAR | DOUBLE OUTLET RIGHT VENTRICLE | HYPOPLASTIC LEFT VENTRICLE (SUBNORMAL CAVITY VOLUME) | MITRAL ATRESIA	.
1-04915	<1	Unknown	Yes	RIGHT AORTIC ARCH | TETRALOGY OF FALLOT	.
1-04926	<1	Unknown	Yes	TRICUSPID ATRESIA + PS OR SMALL VSD (IB)	.
1-05033	<1	Unknown	Yes	TOTALLY ANOMALOUS PULMONARY VENOUS RETURN, INFRADIAPHRAGMATIC	.
1-05036	<1	Unknown	Yes	HYPOPLASTIC RIGHT VENTRICLE (SUBNORMAL CAVITY VOLUME) | HYPOPLASTIC TRICUSPID VALVE | PULMONARY ATRESIA, INTACT VENTRICULAR SEPTUM | RIGHT VENTRICULAR SINUSOIDS	.
1-05094	<1	Unknown	Yes	VENTRICULAR SEPTAL DEFECT, MALALIGNMENT	.
1-05147	<1	Unknown	Yes	ATRIAL SEPTAL DEFECT, SECUNDUM | TRANSPOSITION D-LOOP WITH VENTRICULAR SEPTAL DEFECT | VENTRICULAR SEPTAL DEFECT, MEMBRANOUS	.
1-05178	<1	Unknown	Yes	HYPOPLASTIC RIGHT VENTRICLE (SUBNORMAL CAVITY VOLUME) | PULMONARY ATRESIA, INTACT VENTRICULAR SEPTUM | TRICUSPID STENOSIS	.
1-05192	<1	Unknown	Yes	AORTIC STENOSIS | HYPOPLASTIC LEFT HEART SYNDROME | MITRAL STENOSIS	Neurological Abnormalities Present,Other Neurological Abnormality Present,Other Neurological Abnormality;Cranial US showed small subependymal cystic area w/o bleed.
1-05223	<1	Unknown	Yes	ATYPICAL CLEFT OF MITRAL VALVE | PARACHUTE MITRAL VALVE | RIGHT AORTIC ARCH WITH NORMAL BRANCHING PATTERN | TETRALOGY OF FALLOT WITH PULMONARY ATRESIA AND MAPCAS	.
1-05255	<1	Unknown	Yes	AORTIC ATRESIA | HYPOPLASTIC LEFT HEART SYNDROME | LV TO CORONARY FISTULAE IN HYPOPLASTIC LEFT HEART SYNDROME | MITRAL STENOSIS, VALVAR	.
1-05268	<1	Unknown	Yes	AORTIC ARCH HYPOPLASIA | ATRIAL SEPTAL DEFECT, SECUNDUM | COARCTATION | TOTALLY ANOMALOUS PULMONARY VENOUS RETURN | TOTALLY ANOMALOUS PULMONARY VENOUS RETURN, SUPRACARDIAC	.
1-05317	<1	Unknown	Yes	COARCTATION | VENTRICULAR SEPTAL DEFECT RESTRICTIVE | VENTRICULAR SEPTAL DEFECT, MEMBRANOUS | VENTRICULAR SEPTAL DEFECT, SINGLE	.
1-05408	<1	Unknown	Yes	HYPOPLASTIC LEFT PULMONARY ARTERY | HYPOPLASTIC RIGHT PULMONARY ARTERY | HYPOPLASTIC RIGHT VENTRICLE (SUBNORMAL CAVITY VOLUME) | HYPOPLASTIC TRICUSPID VALVE | TETRALOGY OF FALLOT WITH PULMONARY ATRESIA | VENTRICULAR SEPTAL DEFECT, MALALIGNMENT | VENTRICULAR SEPTAL DEFECT, SINGLE	.
1-05420	<1	Unknown	Yes	DYSPLASTIC PULMONARY VALVE CUSPS | TRANSPOSITION D-LOOP WITH INTACT VENTRICULAR SEPTUM	.
1-05514	<1	Unknown	Yes	HYPOPLASTIC RIGHT VENTRICLE (SUBNORMAL CAVITY VOLUME) | HYPOPLASTIC TRICUSPID VALVE | PULMONARY ATRESIA CONGENITAL | PULMONARY ATRESIA,VALVAR | RIGHT VENTRICULAR SINUSOIDS | RV TO CORONARY FISTULAE IN PULMONARY ATRESIA WITH INTACT VENTRICULAR SEPTUM | VENTRICULAR SEPTAL DEFECT RESTRICTIVE | VENTRICULAR SEPTAL DEFECT, MEMBRANOUS | VENTRICULAR SEPTAL DEFECT, SINGLE	.
1-05572	<1	Unknown	Yes	BICOMMISSURAL (BICUSPID, BILEAFLET, BIFOLIATE) AORTIC VALVE | COARCTATION | CONGENITAL MITRAL VALVE ABNORMALITY | HYPOPLASTIC AORTIC ANNULUS | HYPOPLASTIC LEFT VENTRICLE (SUBNORMAL CAVITY VOLUME) | HYPOPLASTIC MITRAL VALVE | MITRAL STENOSIS | VENTRICULAR SEPTAL DEFECT, MUSCULAR, TRABECULAR, ANTERIOR	.
1-05597	<1	Unknown	Yes	BICOMMISSURAL (BICUSPID, BILEAFLET, BIFOLIATE) AORTIC VALVE | TUBULAR HYPOPLASIA OF AORTA + COARCTATION	.
1-05603	<1	Unknown	Yes	HYPOPLASTIC RIGHT VENTRICLE (SUBNORMAL CAVITY VOLUME) | HYPOPLASTIC TRICUSPID VALVE | PATENT FORAMEN OVALE | PULMONARY ATRESIA, INTACT VENTRICULAR SEPTUM | RIGHT VENTRICULAR DEPENDENT CORONARY CIRCULATION | RV TO CORONARY FISTULAE IN PULMONARY ATRESIA WITH INTACT VENTRICULAR SEPTUM	.
1-05613	<1	Unknown	Yes	CYANOTIC CONGENITAL HEART DISEASE | TETRALOGY OF FALLOT	.
1-05657	<1	Unknown	Yes	AORTIC ATRESIA | HYPOPLASTIC LEFT HEART SYNDROME | LV TO CORONARY FISTULAE IN HYPOPLASTIC LEFT HEART SYNDROME | MITRAL STENOSIS, VALVAR	.
1-05675	<1	Unknown	Yes	CIRCUMFLEX FROM RIGHT IN D-LOOP TGA | LEFT AORTIC ARCH WITH NORMAL BRANCHING PATTERN | SDD | TRANSPOSITION D-LOOP WITH INTACT VENTRICULAR SEPTUM	.
1-05682	<1	Unknown	Yes	RESTRICTIVE PATENT FORAMEN OVALE | TRANSPOSITION D-LOOP WITH INTACT VENTRICULAR SEPTUM	.
1-05706	<1	Unknown	Yes	ATYPICAL CORONARY ARTERIES IN D-LOOP TGA | LEFT AORTIC ARCH WITH NORMAL BRANCHING PATTERN | SDD | TRANSPOSITION D-LOOP WITH INTACT VENTRICULAR SEPTUM	Head Abnormalities Present,Other Head Abnormality Present,Other Head Abnormality;slooping forehead
1-05770	<1	Unknown	Yes	L-LOOP CORRECTED TGA {SL?} WITH VENTRICULAR SEPTAL DEFECT AND PULMONARY STENOSIS | L-LOOP TRANSPOSITION OF THE GREAT VESSELS | RIGHT AORTIC ARCH WITH NORMAL BRANCHING PATTERN | SINGLE RIGHT CORONARY	.
1-05787	<1	Unknown	Yes	ATRIAL SEPTAL DEFECT, SECUNDUM | BICOMMISSURAL (BICUSPID, BILEAFLET, BIFOLIATE) AORTIC VALVE | COARCTATION | CRISS-CROSS AV VALVES | DOUBLE OUTLET RIGHT VENTRICLE | SDD | SUPERIOR-INFERIOR VENTRICLES UP-DOWN STAIRS VENTRICLES | VENTRICULAR SEPTAL DEFECT, SINGLE	.
1-05815	<1	Unknown	Yes	COARCTATION | ELLIS VAN CREVELD SYNDROME | HYPOPLASTIC LEFT VENTRICLE (SUBNORMAL CAVITY VOLUME) | LSVC TO CORONARY SINUS | SINGLE VENTRICLE WITH UNBALANCED ATRIOVENTRICULAR CANAL DEFECT	.
1-05824	<1	Unknown	Yes	DOUBLE OUTLET RIGHT VENTRICLE | HYPOPLASTIC LEFT VENTRICLE (SUBNORMAL CAVITY VOLUME) | MITRAL ATRESIA | PARTIALLY ANOMALOUS PULMONARY VEINS	.
1-05849	<1	Unknown	Yes	ACYANOTIC CONGENITAL HEART DISEASE | ATRIAL SEPTAL DEFECT, SECUNDUM | BICOMMISSURAL (BICUSPID, BILEAFLET) AORTIC VALVE, RIGHT-LEFT FUSION | COARCTATION	.
1-05856	<1	Unknown	Yes	HYPOPLASTIC RIGHT VENTRICLE (SUBNORMAL CAVITY VOLUME) | PULMONARY ATRESIA,VALVAR | RIGHT AORTIC ARCH WITH NORMAL BRANCHING PATTERN | RIGHT VENTRICULAR ORIGIN OF SUBAORTIC CONUS | SINGLE VENTRICLE, LEFT; DOUBLE INLET LEFT VENTRICLE | SLL | VENTRICULAR SEPTAL DEFECT, MALALIGNMENT	.
1-05891	<1	Unknown	Yes	AORTIC STENOSIS - VALVAR | LEFT AORTIC ARCH WITH NORMAL BRANCHING PATTERN	.
1-05915	<1	Unknown	Yes	AORTIC ARCH HYPOPLASIA | AORTIC ATRESIA | HYPOPLASIA ASCENDING AORTA | HYPOPLASTIC LEFT HEART SYNDROME | HYPOPLASTIC LEFT VENTRICLE (SUBNORMAL CAVITY VOLUME) | HYPOPLASTIC MITRAL VALVE | LV TO CORONARY FISTULAE IN HYPOPLASTIC LEFT HEART SYNDROME | MITRAL STENOSIS | TUBULAR HYPOPLASIA OF AORTA	.
1-05926	<1	Unknown	Yes	ABDOMINAL SITUS SOLITIS | CONGENITAL TRICUSPID VALVE ABNORMALITY | DORV, DOUBLY COMMITTED VSD | DYSPLASTIC MITRAL VALVE | JUXTAPOSITION OF THE ATRIAL APPENDAGES | L-LOOP TRANSPOSITION OF THE GREAT VESSELS | LSVC TO CORONARY SINUS | PULMONARY STENOSIS, VALVAR | PULMONARY VEIN ANOMALY | UNIVENTRICULAR, DOUBLE INLET ATRIOVENTRICULAR CONNECTION	.
1-05935	<1	Unknown	Yes	AORTIC ARCH HYPOPLASIA | AORTIC ATRESIA | HYPOPLASIA ASCENDING AORTA | HYPOPLASTIC LEFT HEART SYNDROME | LEFT AORTIC ARCH WITH NORMAL BRANCHING PATTERN | MITRAL ATRESIA | PULMONARY VEIN ANOMALY	.
1-06003	<1	Unknown	Yes	BICOMMISSURAL (BICUSPID, BILEAFLET, BIFOLIATE) AORTIC VALVE | HYPOPLASTIC AORTIC ANNULUS | INTERRUPTED AORTIC ARCH TYPE B | LEFT AORTIC ARCH WITH NORMAL BRANCHING PATTERN | VENTRICULAR SEPTAL DEFECT, MALALIGNMENT	.
1-06021	<1	Unknown	Yes	CIRCUMFLEX FROM RIGHT IN D-LOOP TGA | SDD | TRANSPOSITION D-LOOP	Head Abnormalities Present,Other Head Abnormality Present,Other Head Abnormality;mild asymmetric with left side slightly flat, flat anterior fontanelle
1-06075	<1	Unknown	Yes	AORTIC ARCH HYPOPLASIA | AORTIC ATRESIA | HYPOPLASTIC LEFT HEART SYNDROME | HYPOPLASTIC MITRAL VALVE | LEFT AORTIC ARCH WITH NORMAL BRANCHING PATTERN | MALPOSITIONED ATRIAL SEPTUM (WITH OR WITHOUT PAPVC)	.
1-06165	<1	Unknown	Yes	DYSPLASTIC TRICUSPID VALVE | HYPOPLASTIC RIGHT VENTRICLE (SUBNORMAL CAVITY VOLUME) | LEFT AORTIC ARCH WITH NORMAL BRANCHING PATTERN | PULMONARY ATRESIA, INTACT VENTRICULAR SEPTUM | RIGHT VENTRICULAR OUTFLOW OBSTRUCTION DUE TO ABNORMAL MUSCLE BAND(S)	Head Abnormalities Present,Other Head Abnormality Present,Other Head Abnormality;frontal bossing
1-06204	<1	Unknown	Yes	ANTERIOR DEVIATION INFUNDIBULAR SEPTUM | ATRIAL SEPTAL DEFECT, SECUNDUM | BILATERAL SUBARTERIAL CONUS | DORV, VENTRICULAR DEFECT COMMITTED TO AORTA | DOUBLE OUTLET RIGHT VENTRICLE | ECTOPIA CORDIS | HYPOPLASTIC PULMONARY ANNULUS | PENTOLOGY OF CANTRELL | PULMONARY STENOSIS, SUBVALVAR | SDD | VENTRICULAR SEPTAL DEFECT, MALALIGNMENT	.
1-06226	<1	Unknown	Yes	CIRCUMFLEX FROM RIGHT IN D-LOOP TGA | SDD | TRANSPOSITION D-LOOP | VENTRICULAR SEPTAL DEFECT, MUSCULAR, TRABECULAR, ANTERIOR	.
1-06235	<1	Unknown	Yes	PATENT DUCTUS ARTERIOSUS | RIGHT PULMONARY ARTERY ABNORMALITY | VENTRICULAR SEPTAL DEFECT, MUSCULAR, TRABECULAR, APICAL	.
1-06312	<1	Unknown	Yes	ATRIAL SEPTAL DEFECT | LSVC TO CORONARY SINUS | TOTALLY ANOMALOUS PULMONARY VENOUS RETURN, INFRADIAPHRAGMATIC	.
1-06459	<1	Unknown	Yes	BALANCED COMPLETE ATRIOVENTRICULAR CANAL | TETRALOGY OF FALLOT | VENTRICULAR SEPTAL DEFECT, SINGLE	Head Abnormalities Present,Craniosynostosis,Specific Craniosynostosis;abnormal fetal calvarium
1-06467	<1	Unknown	Yes	COARCTATION | LEFT AORTIC ARCH WITH NORMAL BRANCHING PATTERN	.
1-06483	<1	Unknown	Yes	LEFT AORTIC ARCH WITH NORMAL BRANCHING PATTERN | PULMONARY ATRESIA CONGENITAL | RIGHT VENTRICULAR ORIGIN OF SUBAORTIC CONUS | VENTRICULAR SEPTAL DEFECT, MALALIGNMENT	.
1-06497	<1	Unknown	Yes	LEFT AORTIC ARCH WITH UNKNOWN BRANCHING PATTERN | TRUNCUS ARTERIOSUS TYPE I (MAIN PULMONARY ARTERY PRESENT) | VENTRICULAR SEPTAL DEFECT, MALALIGNMENT	Head Abnormalities Present,Other Head Abnormality Present,Other Head Abnormality;absent parietal bones with scalp defect
1-06498	<1	Unknown	Yes	DORV WITH INTACT VENTRICULAR SEPTUM | DYSPLASTIC TRICUSPID VALVE | HYPOPLASTIC LEFT VENTRICLE (SUBNORMAL CAVITY VOLUME) | LEFT AORTIC ARCH WITH NORMAL BRANCHING PATTERN | MALPOSITIONED ATRIAL SEPTUM (WITH OR WITHOUT PAPVC) | MITRAL ATRESIA | PULMONARY ATRESIA CONGENITAL	.
1-06537	<1	Unknown	Yes	ABERRANT RIGHT SUBCLAVIAN ARTERY | LSVC TO CORONARY SINUS | PULMONARY VENOUS DISEASE | TETRALOGY OF FALLOT WITH PULMONARY ATRESIA AND MAPCAS	Neurological Abnormalities Present,Other Neurological Abnormality Present,Other Neurological Abnormality;muscle tone
1-06541	<1	Unknown	Yes	ATRIAL SEPTAL DEFECT, SECUNDUM | CYANOTIC CONGENITAL HEART DISEASE | DOUBLE OUTLET RIGHT VENTRICLE | LSVC TO CORONARY SINUS | PULMONARY STENOSIS, SUBVALVAR | PULMONARY STENOSIS, VALVAR | SINGLE VENTRICLE WITH UNBALANCED ATRIOVENTRICULAR CANAL DEFECT | TRANSPOSITION D-LOOP | UNBALANCED COMPLETE ATRIOVENTRICULAR CANAL, RIGHT DOMINANT	.
1-06566	<1	Unknown	Yes	LEFT AORTIC ARCH WITH NORMAL BRANCHING PATTERN | TRUNCUS ARTERIOSUS TYPE IIA (MAIN PULMONARY ARTERY ABSENT, VSD) | VENTRICULAR SEPTAL DEFECT, MALALIGNMENT	.
1-06575	<1	Unknown	Yes	ACYANOTIC CONGENITAL HEART DISEASE | ATRIAL SEPTAL DEFECT, SECUNDUM	.
1-06593	<1	Unknown	Yes	HYPOPLASTIC LEFT PULMONARY ARTERY | HYPOPLASTIC MAIN PULMONARY ARTERY | PULMONARY STENOSIS, SUBVALVAR | PULMONARY STENOSIS, VALVAR | RIGHT AORTIC ARCH WITH NORMAL BRANCHING PATTERN | TETRALOGY OF FALLOT	.
1-06626	<1	Unknown	Yes	LSVC TO CORONARY SINUS | TETRALOGY OF FALLOT WITH PULMONARY ATRESIA	.
1-06690	<1	Unknown	Yes	ATRIAL SEPTAL DEFECT | LSVC TO CORONARY SINUS | PULMONARY STENOSIS | TETRALOGY OF FALLOT	.
1-06691	<1	Unknown	Yes	ATRIAL SEPTAL DEFECT | RIGHT AORTIC ARCH | TRUNCUS ARTERIOSUS | VENTRICULAR SEPTAL DEFECT	.
1-06698	<1	Unknown	Yes	COARCTATION | HEMITRUNCUS, RT (RIGHT PULMONARY ARTERY FROM AORTA) | LEFT AORTIC ARCH WITH NORMAL BRANCHING PATTERN | PATENT FORAMEN OVALE	Head Abnormalities Present,Other Head Abnormality Present,Other Head Abnormality;patent third fontanelle
1-06762	<1	Unknown	Yes	ABERRANT RIGHT SUBCLAVIAN ARTERY | AORTIC ATRESIA | HYPOPLASTIC LEFT HEART SYNDROME | MITRAL ATRESIA	.
1-06775	<1	Unknown	Yes	ATRIAL SEPTAL DEFECT | DOUBLE OUTLET RIGHT VENTRICLE | HYPOPLASTIC LEFT VENTRICLE (SUBNORMAL CAVITY VOLUME) | MITRAL ATRESIA | PULMONARY ARTERY ANOMALY | PULMONARY STENOSIS | PULMONARY STENOSIS, SUBVALVAR | TOTALLY ANOMALOUS PULMONARY VENOUS RETURN, CORONARY SINUS | VENTRICULAR SEPTAL DEFECT	.
1-06797	<1	Unknown	Yes	ATRIAL SEPTAL DEFECT | RIGHT AORTIC ARCH | SYNDROME | TETRALOGY OF FALLOT WITH PULMONARY ATRESIA AND MAPCAS	.
1-06807	<1	Unknown	Yes	ATRIAL SEPTAL DEFECT | TOTALLY ANOMALOUS PULMONARY VENOUS RETURN, SUPRACARDIAC	Head Abnormalities Present,Microcephaly
1-06926	<1	Unknown	Yes	ATRIAL SEPTAL DEFECT | HYPOPLASTIC LEFT HEART SYNDROME	.
1-07037	<1	Unknown	Yes	HYPOPLASTIC MAIN PULMONARY ARTERY | HYPOPLASTIC PULMONARY ANNULUS | PULMONARY STENOSIS, SUBVALVAR | PULMONARY STENOSIS, VALVAR | TETRALOGY OF FALLOT	Head Abnormalities Present,Microcephaly
1-07052	<1	Unknown	Yes	LEFT AORTIC ARCH WITH NORMAL BRANCHING PATTERN | TRUNCUS ARTERIOSUS TYPE IIA (MAIN PULMONARY ARTERY ABSENT, VSD) | VENTRICULAR SEPTAL DEFECT, MALALIGNMENT	.
1-07198	<1	Unknown	Yes	ABERRANT RIGHT SUBCLAVIAN ARTERY | ABNORMAL BRANCHING LEFT AORTIC ARCH | ATRIAL SEPTAL DEFECT | CONGENITAL CORONARY ANOMALY | HYPOPLASTIC MAIN PULMONARY ARTERY | PULMONARY STENOSIS, SUBVALVAR | PULMONARY STENOSIS, VALVAR | TETRALOGY OF FALLOT | VENTRICULAR SEPTAL DEFECT, MALALIGNMENT	Neurological Abnormalities Present,Other Neurological Abnormality Present,Other Neurological Abnormality;facial weakness
1-07222	<1	Unknown	Yes	ATRIAL SEPTAL DEFECT | HYPOPLASTIC AORTIC ANNULUS | INTERRUPTED AORTIC ARCH TYPE B | VENTRICULAR SEPTAL DEFECT WITH INTERRUPTED AORTIC ARCH | CHROMOSOME ABNORMALITY, 22q11 DELETION	Neurological Abnormalities Present,Other Neurological Abnormality Present,Other Neurological Abnormality;Thin corpus callosum; Retrocerebellar cyst
1-07226	<1	Unknown	Yes	TETRALOGY OF FALLOT WITH PULMONARY ATRESIA AND MAPCAS	.
1-07259	<1	Unknown	Yes	ACYANOTIC CONGENITAL HEART DISEASE | ATRIAL SEPTAL DEFECT, SECUNDUM	.
1-07278	<1	Unknown	Yes	ATRIAL SEPTAL DEFECT | DORV, VENTRICULAR DEFECT COMMITTED TO AORTA | HYPOPLASTIC LEFT VENTRICLE (SUBNORMAL CAVITY VOLUME) | LSVC TO CORONARY SINUS	.
1-07299	<1	Unknown	Yes	HYPOPLASTIC LEFT HEART SYNDROME | SECUNDUM ATRIAL SEPTAL DEFECT, RESTRICTIVE	.
1-07310	<1	Unknown	Yes	ATRIAL SEPTAL DEFECT, SECUNDUM | LEFT CORONARY ARTERY ARISING FROM THE RIGHT SINUS OF VALSALVA | RIGHT AORTIC ARCH WITH NORMAL BRANCHING PATTERN | TETRALOGY OF FALLOT	.
1-07320	<1	Unknown	Yes	ABNORMAL BRANCHING RIGHT AORTIC ARCH | ATRIAL SEPTAL DEFECT, SECUNDUM | TRUNCUS ARTERIOSUS TYPE II (MAIN PULMONARY ARTERY ABSENT)	.
1-07407	<1	Unknown	Yes	COMPLETE COMMON AV CANAL | PULMONARY ATRESIA CONGENITAL | RIGHT AORTIC ARCH | VENTRICULAR SEPTAL DEFECT, MULTIPLE | VENTRICULAR SEPTAL DEFECT, MUSCULAR	.
1-07524	<1	Unknown	Yes	AORTIC STENOSIS | BICOMMISSURAL (BICUSPID, BILEAFLET) AORTIC VALVE, RIGHT-NON FUSION | HYPOPLASTIC LEFT VENTRICLE (SUBNORMAL CAVITY VOLUME) | MITRAL STENOSIS, PARACHUTE MITRAL VALVE | TUBULAR HYPOPLASIA OF AORTA + COARCTATION	.
1-07644	<1	Unknown	Yes	DISCONTINUITY OF PULMONARY ARTERIES | TETRALOGY OF FALLOT WITH PULMONARY ATRESIA	.
1-07655	<1	Unknown	Yes	AORTIC ARCH HYPOPLASIA | AORTIC ATRESIA | HYPOPLASIA ASCENDING AORTA | HYPOPLASTIC LEFT HEART SYNDROME | HYPOPLASTIC MITRAL VALVE | LEFT AORTIC ARCH WITH NORMAL BRANCHING PATTERN | MALPOSITIONED ATRIAL SEPTUM (WITH OR WITHOUT PAPVC) | PATENT FORAMEN OVALE	.
1-07678	<1	Unknown	Yes	TETRALOGY OF FALLOT	.
1-07689	<1	Unknown	Yes	CONGENITAL CORONARY ANOMALY | DORV, VENTRICULAR DEFECT COMMITTED TO AORTA | LEFT AORTIC ARCH WITH NORMAL BRANCHING PATTERN | SDD | SUBAORTIC CONUS | VENTRICULAR SEPTAL DEFECT, MALALIGNMENT	Head Abnormalities Present,Other Head Abnormality Present,Other Head Abnormality;sloping forehead
1-07741	<1	Unknown	Yes	AORTIC ARCH HYPOPLASIA | ATRIAL SEPTAL DEFECT | HYPOPLASIA ASCENDING AORTA | LEFT AORTIC ARCH WITH NORMAL BRANCHING PATTERN | PULMONARY STENOSIS, LEFT | TRUNCAL VALVE STENOSIS | TRUNCUS ARTERIOSUS ATYPICAL | VENTRICULAR SEPTAL DEFECT, MALALIGNMENT	Neurological Abnormalities Present,Other Neurological Abnormality Present,Other Neurological Abnormality;hamartoma
1-07848	<1	Unknown	Yes	COARCTATION | CONGENITAL CORONARY ANOMALY | CORONARY ARTERIO-VENOUS FISTULA | LEFT VENTRICULAR DYSFUNCTION | SINGLE LEFT CORONARY	.
1-08084	<1	Unknown	Yes	RETRO-AORTIC INNOMINATE VEIN | RIGHT AORTIC ARCH WITH NORMAL BRANCHING PATTERN | TETRALOGY OF FALLOT WITH PULMONARY ATRESIA | VENTRICULAR SEPTAL DEFECT, MALALIGNMENT	Neurological Abnormalities Present,Other Neurological Abnormality Present,Other Neurological Abnormality;Lenticulostriate vasculopathy
1-08225	<1	Unknown	Yes	BICUSPID PULMONARY VALVE | DUAL ANTERIOR DESCENDING CORONARY ARTERIES | HYPOPLASTIC MAIN PULMONARY ARTERY | LEFT AORTIC ARCH WITH NORMAL BRANCHING PATTERN | PULMONARY STENOSIS, SUBVALVAR | PULMONARY STENOSIS, VALVAR | TETRALOGY OF FALLOT | VENTRICULAR SEPTAL DEFECT, MALALIGNMENT	.
1-08289	<1	Unknown	Yes	ATRIAL SEPTAL DEFECT, SECUNDUM | BICUSPID PULMONARY VALVE | HYPOPLASTIC MAIN PULMONARY ARTERY | LEFT AORTIC ARCH WITH NORMAL BRANCHING PATTERN | PULMONARY STENOSIS, SUBVALVAR | PULMONARY STENOSIS, SUPRAVALVAR | PULMONARY STENOSIS, VALVAR | TETRALOGY OF FALLOT | VENTRICULAR SEPTAL DEFECT, MALALIGNMENT | VENTRICULAR SEPTAL DEFECT, SINGLE | VENTRICULAR SEPTAL DEFECT, SUBPULMONARY OR CONAL	.
1-08416	<1	Unknown	Yes	COARCTATION | LEFT AORTIC ARCH WITH NORMAL BRANCHING PATTERN | VENTRICULAR SEPTAL DEFECT, MEMBRANOUS | VENTRICULAR SEPTAL DEFECT, MUSCULAR | VENTRICULAR SEPTAL DEFECT, SINGLE	.
1-08730	<1	Unknown	Yes	ATRIAL SEPTAL DEFECT, SECUNDUM | PULMONARY STENOSIS, VALVAR | SINGLE VENTRICLE COMPRISED OF MOSTLY LEFT VENTRICLE | TRICUSPID STENOSIS | VENTRICULAR SEPTAL DEFECT, SUBPULMONARY OR CONAL	.
1-08820	<1	Unknown	Yes	HYPOPLASTIC LEFT PULMONARY ARTERY | HYPOPLASTIC MAIN PULMONARY ARTERY | LSVC TO CORONARY SINUS | PULMONARY STENOSIS, SUBVALVAR | PULMONARY STENOSIS, VALVAR | RIGHT AORTIC ARCH WITH NORMAL BRANCHING PATTERN | RIGHT SUPERIOR VENA CAVA TO RIGHT ATRIUM | TETRALOGY OF FALLOT | VENTRICULAR SEPTAL DEFECT, MALALIGNMENT | VENTRICULAR SEPTAL DEFECT, MUSCULAR	Head Abnormalities Present,Other Head Abnormality Present,Other Head Abnormality;short forehead
1-09125	<1	Unknown	Yes	ATRIAL SEPTAL DEFECT, SECUNDUM | BICOMMISSURAL (BICUSPID, BILEAFLET, BIFOLIATE) AORTIC VALVE | INTERRUPTED AORTIC ARCH TYPE B | LSVC TO CORONARY SINUS | VENTRICULAR SEPTAL DEFECT, MALALIGNMENT	.
1-09224	<1	Unknown	Yes	AORTICO-PULMONARY WINDOW, DISTAL DEFECT | ATRIAL SEPTAL DEFECT | DOUBLE AORTIC ARCH, LEFT ARCH DOMINANT, RIGHT ARCH PATENT | LSVC - NON COMMUNICATING WITH RSVC | LSVC TO CORONARY SINUS | RIGHT SUPERIOR VENA CAVA TO RIGHT ATRIUM | RIGHT-SIDED DESCENDING AORTA | VASCULAR RING	.
1-09226	<1	Unknown	Yes	DEXTROCARDIA | HETEROTAXY | HYPOPLASTIC LEFT VENTRICLE (SUBNORMAL CAVITY VOLUME) | MITRAL ATRESIA | PULMONARY ATRESIA CONGENITAL | PULMONARY STENOSIS, LEFT | RIGHT VENTRICULAR ORIGIN OF SUBAORTIC CONUS | STRADDLING TRICUSPID VALVE | VENTRICULAR INVERSION (L-LOOP VENTRICLES) | VENTRICULAR SEPTAL DEFECT, MUSCULAR POSTERIOR (INLET)	Neurological Abnormalities Present,Other Neurological Abnormality Present,Other Neurological Abnormality;pre-op hemorrhagic and nonhemorragic PVL, stroke
1-09229	<1	Unknown	Yes	ATRIAL SEPTAL DEFECT, SECUNDUM | TRANSPOSITION D-LOOP WITH INTACT VENTRICULAR SEPTUM	.
1-09262	<1	Unknown	Yes	ATRIAL SEPTAL DEFECT | BICOMMISSURAL (BICUSPID, BILEAFLET, BIFOLIATE) AORTIC VALVE | COARCTATION | VENTRICULAR SEPTAL DEFECT, MALALIGNMENT	.
1-09567	<1	Unknown	Yes	ATRIAL SEPTAL DEFECT, SECUNDUM | BICUSPID PULMONARY VALVE | LEFT AORTIC ARCH WITH NORMAL BRANCHING PATTERN | SDD | TRANSPOSITION D-LOOP WITH INTACT VENTRICULAR SEPTUM | USUAL CORONARY ARTERIES IN D-LOOP TGA	.
1-10098	<1	Unknown	Yes	LEFT AORTIC ARCH WITH NORMAL BRANCHING PATTERN | PATENT FORAMEN OVALE | SDD | TRANSPOSITION D-LOOP WITH VENTRICULAR SEPTAL DEFECT | USUAL CORONARY ARTERIES IN D-LOOP TGA | VENTRICULAR SEPTAL DEFECT, MUSCULAR	.
1-11229	<1	Unknown	Yes	AORTOPULMONARY COLLATERAL ARTERY | CIRCUMFLEX FROM RIGHT IN D-LOOP TGA | LEFT AORTIC ARCH WITH NORMAL BRANCHING PATTERN | PATENT FORAMEN OVALE | SDD | TRANSPOSITION D-LOOP WITH INTACT VENTRICULAR SEPTUM	.
1-11299	<1	Unknown	Yes	LEFT AORTIC ARCH WITH NORMAL BRANCHING PATTERN | SDD | TRANSPOSITION D-LOOP WITH VENTRICULAR SEPTAL DEFECT | USUAL CORONARY ARTERIES IN D-LOOP TGA | VENTRICULAR SEPTAL DEFECT, MUSCULAR	Head Abnormalities Present,Microcephaly
1-11482	<1	Unknown	Yes	ATRIAL SEPTAL DEFECT, SECUNDUM | PULMONARY STENOSIS, VALVAR | VENTRICULAR SEPTAL DEFECT, MEMBRANOUS	.
1-11800	<1	Unknown	Yes	LSVC TO CORONARY SINUS | PATENT FORAMEN OVALE | RIGHT AORTIC ARCH | RIGHT SUPERIOR VENA CAVA TO RIGHT ATRIUM | TETRALOGY OF FALLOT	.
1-11871	<1	Unknown	Yes	DUAL ANTERIOR DESCENDING CORONARY ARTERIES | LEFT CORONARY ARTERY ARISING FROM THE RIGHT SINUS OF VALSALVA | TETRALOGY OF FALLOT WITH PULMONARY ATRESIA	.
1-12252	<1	Unknown	Yes	VENTRICULAR SEPTAL DEFECT, MUSCULAR	Head Abnormalities Present,Macrocephaly
1-12329	<1	Unknown	Yes	DOUBLE OUTLET RIGHT VENTRICLE | HYPOPLASTIC LEFT VENTRICLE (SUBNORMAL CAVITY VOLUME) | MALPOSITIONED ATRIAL SEPTUM (WITH OR WITHOUT PAPVC) | MITRAL ATRESIA | PULMONARY VENOUS OBSTRUCTION | SYSTEMIC VENOUS TO PULMONARY VENOUS COLLATERAL	.
1-13318	<1	Unknown	Yes	PATENT FORAMEN OVALE | TETRALOGY OF FALLOT WITH PULMONARY ATRESIA	.
1-13653	<1	Unknown	Yes	ABERRANT RIGHT SUBCLAVIAN ARTERY | LSVC TO CORONARY SINUS | VENTRICULAR SEPTAL DEFECT, MULTIPLE | VENTRICULAR SEPTAL DEFECT, MUSCULAR | VENTRICULAR SEPTAL DEFECT, MUSCULAR, TRABECULAR, APICAL	.
1-13722	<1	Unknown	Yes	RIGHT AORTIC ARCH | SINGLE VENTRICLE, LEFT; DOUBLE INLET LEFT VENTRICLE | TRANSPOSITION D-LOOP	Neurological Abnormalities Present,Other Neurological Abnormality Present,Other Neurological Abnormality;Hypertonic
1-13828	<1	Unknown	Yes	AORTIC ARCH HYPOPLASIA | BICOMMISSURAL (BICUSPID, BILEAFLET, BIFOLIATE) AORTIC VALVE | COARCTATION | HYPOPLASTIC LEFT VENTRICLE (SUBNORMAL CAVITY VOLUME) | PATENT FORAMEN OVALE	.
1-13913	<1	Unknown	Yes	ABERRANT RIGHT SUBCLAVIAN ARTERY | ABNORMAL BRANCHING LEFT AORTIC ARCH | ATRIAL SEPTAL DEFECT, SECUNDUM | HYPOPLASTIC MAIN PULMONARY ARTERY | TETRALOGY OF FALLOT WITH PULMONARY ATRESIA | VENTRICULAR SEPTAL DEFECT, MALALIGNMENT	Head Abnormalities Present,Other Head Abnormality Present,Other Head Abnormality;facial asymmetry
1-14064	<1	Unknown	Yes	TRANSPOSITION D-LOOP	.
1-14121	<1	Unknown	Yes	BICOMMISSURAL (BICUSPID, BILEAFLET, BIFOLIATE) AORTIC VALVE | LEFT AORTIC ARCH WITH NORMAL BRANCHING PATTERN | PATENT DUCTUS ARTERIOSUS | TUBULAR HYPOPLASIA OF AORTA + COARCTATION | VENTRICULAR SEPTAL DEFECT, MEMBRANOUS	.
1-14281	<1	Unknown	Yes	ABERRANT LEFT SUBCLAVIAN ARTERY | ABNORMAL BRANCHING RIGHT AORTIC ARCH | DISCONTINUITY OF PULMONARY ARTERIES | TRUNCUS ARTERIOSUS TYPE IIIA (SEPARATE PA ORIGINS, VSD)	Neurological Abnormalities Present,Other Neurological Abnormality Present,Other Neurological Abnormality;ventriculomegaly
1-00030	<1	Unknown	No	AORTIC ATRESIA | HYPOPLASIA ASCENDING AORTA | HYPOPLASTIC LEFT HEART SYNDROME | HYPOPLASTIC LEFT VENTRICLE (SUBNORMAL CAVITY VOLUME) | MITRAL ATRESIA | SECUNDUM ATRIAL SEPTAL DEFECT, RESTRICTIVE	.
1-00297	<1	Unknown	No	PULMONARY STENOSIS | PULMONARY STENOSIS, BILATERAL BRANCH PULMONARY ARTERY | TETRALOGY OF FALLOT	.
1-00423	<1	Unknown	No	AORTICO-PULMONARY WINDOW, PROXIMAL DEFECT | ATRIAL SEPTAL DEFECT, SECUNDUM | COARCTATION | LEFT AORTIC ARCH	.
1-00965	<1	Unknown	No	ATRIAL SEPTAL DEFECT, SECUNDUM | COR TRIATRIATUM DEXTRA | EXCESSIVE MYOCARDIAL TRABECULATION OR NONCOMPACTION | HYPOPLASTIC RIGHT VENTRICLE (SUBNORMAL CAVITY VOLUME) | PULMONARY ATRESIA CONGENITAL | TRICUSPID ATRESIA | VENTRICULAR SEPTAL DEFECT, MUSCULAR	.
1-01056	<1	Unknown	No	DORV, VENTRICULAR DEFECT COMMITTED TO AORTA | POLYSPLENIA SYNDROME (LEFT ISOMERISM) | PULMONARY ATRESIA CONGENITAL | UNBALANCED COMPLETE ATRIOVENTRICULAR CANAL, RIGHT DOMINANT	.
1-01164	<1	Unknown	No	ABSENCE OF THE SUPRARENAL INFERIOR VENA CAVA WITH AZYGOUS CONTINUATION | DOUBLE OUTLET RIGHT VENTRICLE | DYSPLASTIC PULMONARY VALVE | PULMONARY STENOSIS, SUBVALVAR | SINGLE RIGHT CORONARY | VENTRICULAR SEPTAL DEFECT, MALALIGNMENT	.
1-01221	<1	Unknown	No	AORTIC STENOSIS - VALVAR | ENDOCARDIAL FIBROELASTOSIS | HYPOPLASTIC AORTIC ANNULUS | HYPOPLASTIC LEFT VENTRICLE (SUBNORMAL CAVITY VOLUME) | MITRAL STENOSIS | PATENT FORAMEN OVALE	.
1-01336	<1	Unknown	No	HYPOPLASTIC LEFT PULMONARY ARTERY | PULMONARY STENOSIS, VALVAR	.
1-01856	<1	Unknown	No	AORTIC ARCH HYPOPLASIA | SUBVALVAR AORTIC STENOSIS, DEVIATION OF CONAL SEPTUM | VENTRICULAR SEPTAL DEFECT	.
1-01965	<1	Unknown	No	COARCTATION	.
1-01966	<1	Unknown	No	AORTIC ARCH HYPOPLASIA | ATRIAL SEPTAL DEFECT, SECUNDUM | CIRCUMFLEX FROM RIGHT IN D-LOOP TGA | DORV, VENTRICULAR DEFECT COMMITTED TO PULMONARY ARTERY | PATENT DUCTUS ARTERIOSUS | TRANSPOSITION D-LOOP	.
1-01999	<1	Unknown	No	LEFT AORTIC ARCH WITH NORMAL BRANCHING PATTERN | MAIN PULMONARY ARTERY ABNORMALITY | PULMONARY STENOSIS, VALVAR	.
1-02025	<1	Unknown	No	BICOMMISSURAL (BICUSPID, BILEAFLET, BIFOLIATE) AORTIC VALVE | PULMONARY STENOSIS, BILATERAL BRANCH PULMONARY ARTERY | PULMONARY STENOSIS, SUBVALVAR | PULMONARY STENOSIS, VALVAR | TETRALOGY OF FALLOT	.
1-02179	<1	Unknown	No	COMMON AV VALVE | OSTIUM PRIMUM ATRIAL SEPTAL DEFECT, BALANCED	.
1-02417	<1	Unknown	No	TRANSPOSITION D-LOOP | TRANSPOSITION D-LOOP WITH VENTRICULAR SEPTAL DEFECT | VENTRICULAR SEPTAL DEFECT, MALALIGNMENT	.
1-02460	<1	Unknown	No	HYPOPLASTIC RIGHT VENTRICLE (SUBNORMAL CAVITY VOLUME) | PATENT FORAMEN OVALE | PULMONARY ATRESIA CONGENITAL | RIGHT VENTRICULAR DEPENDENT CORONARY CIRCULATION | TRICUSPID STENOSIS	.
1-02617	<1	Unknown	No	LSVC TO CORONARY SINUS | VENTRICULAR SEPTAL DEFECT, MULTIPLE | VENTRICULAR SEPTAL DEFECT, MUSCULAR	.
1-02699	<1	Unknown	No	ATRIAL SEPTAL DEFECT, SECUNDUM | HYPOPLASTIC AORTIC ANNULUS | HYPOPLASTIC MITRAL VALVE | MALPOSITIONED ATRIAL SEPTUM (WITH OR WITHOUT PAPVC) | TUBULAR HYPOPLASIA OF AORTA + COARCTATION | VENTRICULAR SEPTAL DEFECT, MEMBRANOUS	.
1-02938	<1	Unknown	No	BICOMMISSURAL (BICUSPID, BILEAFLET, BIFOLIATE) AORTIC VALVE | COARCTATION	.
1-03150	<1	Unknown	No	AORTIC ARCH HYPOPLASIA | BICOMMISSURAL (BICUSPID, BILEAFLET) AORTIC VALVE, RIGHT-LEFT FUSION | TUBULAR HYPOPLASIA OF AORTA + COARCTATION	.
1-03917	<1	Unknown	No	RIGHT AORTIC ARCH WITH NORMAL BRANCHING PATTERN | TRUNCUS ARTERIOSUS TYPE II (MAIN PULMONARY ARTERY ABSENT)	.
1-04062	<1	Unknown	No	ASPLENIA SYNDROME (RIGHT ISOMERISM) | DISCONTINUITY OF PULMONARY ARTERIES | DOUBLE OUTLET RIGHT VENTRICLE | HETEROTAXY | LSVC TO CORONARY SINUS | OBSTRUCTED TOTALLY ANOMALOUS PULMONARY VENOUS CONNECTION | PULMONARY ATRESIA,VALVAR | RIGHT AORTIC ARCH WITH NORMAL BRANCHING PATTERN | SINGLE VENTRICLE IN HETEROTAXY SYNDROME | SINGLE VENTRICLE WITH UNBALANCED ATRIOVENTRICULAR CANAL DEFECT | TOTALLY AN…	.
1-04102	<1	Unknown	No	ATRIAL SEPTAL DEFECT | EBSTEINS DISEASE	.
1-04192	<1	Unknown	No	ATRIAL SEPTAL DEFECT, SECUNDUM | DEXTROCARDIA | LEFT AORTIC ARCH WITH NORMAL BRANCHING PATTERN | LSVC TO CORONARY SINUS | MAJOR AORTOPULMONARY COLLATERAL ARTERY | PARTIALLY ANOMALOUS PULMONARY VEINS | RIGHT SUPERIOR VENA CAVA TO RIGHT ATRIUM | SCIMITAR SYNDROME | VENTRICULAR SEPTAL DEFECT, MEMBRANOUS	.
1-04354	<1	Unknown	No	RIGHT AORTIC ARCH WITH NORMAL BRANCHING PATTERN | TETRALOGY OF FALLOT	.
1-05151	<1	Unknown	No	AORTIC STENOSIS - VALVAR | ATRIAL SEPTAL DEFECT | HYPOPLASTIC LEFT VENTRICLE (SUBNORMAL CAVITY VOLUME) | PULMONARY STENOSIS, VALVAR | UNICOMMISSURAL (UNICUSPID, UNILEAFLET, UNIFOLIATE) AORTIC VALVE	.
1-05405	<1	Unknown	No	AORTIC ARCH HYPOPLASIA | AORTIC STENOSIS - VALVAR | BICOMMISSURAL (BICUSPID, BILEAFLET, BIFOLIATE) AORTIC VALVE | HYPOPLASTIC AORTIC ANNULUS | HYPOPLASTIC LEFT HEART SYNDROME | HYPOPLASTIC LEFT VENTRICLE (SUBNORMAL CAVITY VOLUME)	.
1-05901	<1	Unknown	No	AORTIC STENOSIS | BICOMMISSURAL (BICUSPID, BILEAFLET, BIFOLIATE) AORTIC VALVE	.
1-05967	<1	Unknown	No	DOUBLE AORTIC ARCH, RIGHT ARCH DOMINANT | TETRALOGY OF FALLOT WITH PULMONARY ATRESIA AND MAPCAS	.
1-05983	<1	Unknown	No	HETEROTAXY | HYPOPLASTIC LEFT PULMONARY ARTERY | HYPOPLASTIC RIGHT PULMONARY ARTERY | PULMONARY ATRESIA,VALVAR | UNBALANCED COMPLETE ATRIOVENTRICULAR CANAL, LEFT DOMINANT	.
1-06326	<1	Unknown	No	ATRIAL SEPTAL DEFECT, SECUNDUM | VENTRICULAR SEPTAL DEFECT, MUSCULAR	.
1-06399	<1	Unknown	No	AORTIC STENOSIS - VALVAR | BICOMMISSURAL (BICUSPID, BILEAFLET, BIFOLIATE) AORTIC VALVE | MITRAL STENOSIS, VALVAR | VENTRICULAR SEPTAL DEFECT, SINGLE	.
1-06804	<1	Unknown	No	HYPOPLASTIC MAIN PULMONARY ARTERY | HYPOPLASTIC PULMONARY ANNULUS | PULMONARY STENOSIS, SUBVALVAR | PULMONARY STENOSIS, VALVAR | TETRALOGY OF FALLOT	.
1-07078	<1	Unknown	No	HYPOPLASTIC MAIN PULMONARY ARTERY | HYPOPLASTIC PULMONARY ANNULUS | PULMONARY STENOSIS, SUBVALVAR | PULMONARY STENOSIS, SUPRAVALVAR | PULMONARY STENOSIS, VALVAR | TETRALOGY OF FALLOT	.
1-07248	<1	Unknown	No	ATRIAL SEPTAL DEFECT, SECUNDUM | RIGHT AORTIC ARCH WITH NORMAL BRANCHING PATTERN | TRUNCUS ARTERIOSUS TYPE I (MAIN PULMONARY ARTERY PRESENT)	.
1-07432	<1	Unknown	No	HYPOPLASTIC LEFT PULMONARY ARTERY | HYPOPLASTIC MAIN PULMONARY ARTERY | HYPOPLASTIC RIGHT PULMONARY ARTERY | LEFT AORTIC ARCH WITH NORMAL BRANCHING PATTERN | PULMONARY STENOSIS, SUBVALVAR | PULMONARY STENOSIS, VALVAR | TETRALOGY OF FALLOT | VENTRICULAR SEPTAL DEFECT, MALALIGNMENT	.
1-07540	<1	Unknown	No	COARCTATION SIMPLE (ISOLATED)	.
1-00004	<1	Unknown	Yes	INVERTED CORONARIES WITH POSTERIOR LAD IN D-LOOP TGA | TRANSPOSITION D-LOOP WITH VENTRICULAR SEPTAL DEFECT | VENTRICULAR SEPTAL DEFECT, MUSCULAR	.
1-00070	<1	Unknown	Yes	ATRIAL SEPTAL DEFECT, SECUNDUM | HYPOPLASTIC LEFT VENTRICLE (SUBNORMAL CAVITY VOLUME) | LV TO CORONARY FISTULAE IN HYPOPLASTIC LEFT HEART SYNDROME | MITRAL STENOSIS | PULMONARY ATRESIA,VALVAR | TRANSPOSITION D-LOOP WITH INTACT VENTRICULAR SEPTUM	.
1-00075	<1	Unknown	Yes	AORTIC VALVE POSITION RELATIVE TO THE PULMONARY VALVE, LEFT AND ANTERIOR | ASPLENIA SYNDROME (RIGHT ISOMERISM) | DEXTROCARDIA | HETEROTAXY | LEFT AORTIC ARCH | PULMONARY ARTERY ANOMALY | PULMONARY ATRESIA CONGENITAL | SITUS AMBIGUOUS | TOTALLY ANOMALOUS PULMONARY VENOUS RETURN | UNBALANCED COMPLETE ATRIOVENTRICULAR CANAL, RIGHT DOMINANT | VENTRICULAR INVERSION (L-LOOP VENTRICLES)	.
1-00103	<1	Unknown	Yes	ABERRANT RIGHT SUBCLAVIAN ARTERY | ATRIAL SEPTAL DEFECT, SECUNDUM | BICOMMISSURAL (BICUSPID, BILEAFLET, BIFOLIATE) AORTIC VALVE | HYPOPLASTIC AORTIC ANNULUS | INTERRUPTED AORTIC ARCH TYPE B | LEFT VENTRICULAR OUTFLOW TRACT OBSTRUCTION | SUBVALVAR AORTIC STENOSIS, DEVIATION OF CONAL SEPTUM | VENTRICULAR SEPTAL DEFECT WITH INTERRUPTED AORTIC ARCH | VENTRICULAR SEPTAL DEFECT, MALALIGNMENT	.
1-00174	<1	Unknown	Yes	DILATED AORTIC ROOT | HYPOPLASTIC LEFT PULMONARY ARTERY | HYPOPLASTIC PULMONARY ANNULUS | HYPOPLASTIC RIGHT PULMONARY ARTERY | TETRALOGY OF FALLOT WITH PULMONARY ATRESIA AND MAPCAS	.
1-00222	<1	Unknown	Yes	AORTIC ATRESIA | ATRIAL SEPTAL DEFECT, SECUNDUM | COARCTATION | HYPOPLASTIC LEFT HEART SYNDROME | LSVC TO CORONARY SINUS | MITRAL ATRESIA	.
1-00726	<1	Unknown	Yes	ATRIAL SEPTAL DEFECT, SECUNDUM | LEFT AORTIC ARCH | VENTRICULAR SEPTAL DEFECT, MEMBRANOUS	Head Abnormalities Present,Macrocephaly
1-01141	<1	Unknown	Yes	ATRIAL SEPTAL DEFECT, SECUNDUM | MULTIPLE ATRIAL SEPTAL DEFECTS | UNBALANCED COMPLETE ATRIOVENTRICULAR CANAL, RIGHT DOMINANT	.
1-01184	<1	Unknown	Yes	COMMON ATRIUM | HETEROTAXY | LSVC - NON COMMUNICATING WITH RSVC | MITRAL ATRESIA | PULMONARY STENOSIS | PULMONARY STENOSIS, SUBVALVAR | PULMONARY STENOSIS, VALVAR | SINGLE LEFT CORONARY | SINGLE VENTRICLE, RIGHT | UNOBSTRUCTED TOTALLY ANOMALOUS PULMONARY VENOUS CONNECTION	.
1-01413	<1	Unknown	Yes	ATRIAL SEPTAL DEFECT, SECUNDUM | DOUBLE OUTLET RIGHT VENTRICLE | HYPOPLASTIC MAIN PULMONARY ARTERY | LSVC TO CORONARY SINUS | PULMONARY STENOSIS | PULMONARY STENOSIS, BRANCH PULMONARY ARTERY | PULMONARY STENOSIS, SUBVALVAR | RIGHT AORTIC ARCH WITH NORMAL BRANCHING PATTERN	.
1-02038	<1	Unknown	Yes	PULMONARY STENOSIS, VALVAR	.
1-02720	<1	Unknown	Yes	AORTIC STENOSIS - VALVAR | PATENT FORAMEN OVALE | UNICOMMISSURAL (UNICUSPID, UNILEAFLET, UNIFOLIATE) AORTIC VALVE	.
1-02823	<1	Unknown	Yes	TRANSPOSITION D-LOOP WITH INTACT VENTRICULAR SEPTUM	.
1-02854	<1	Unknown	Yes	COARCTATION SIMPLE (ISOLATED) | DILATED (ECTATIC) CORONARY ARTERY | LSVC TO CORONARY SINUS | TRICUSPID REGURGITATION NEONATAL | VENTRICULAR SEPTAL DEFECT, MEMBRANOUS	.
1-03759	<1	Unknown	Yes	ATRIAL SEPTAL DEFECT, SECUNDUM | VENTRICULAR SEPTAL DEFECT, MEMBRANOUS	Head Abnormalities Present,Other Head Abnormality Present,Other Head Abnormality;plagiocephaly,Neurological Abnormalities Present,Other Neurological Abnormality Present,Other Neurological Abnormality;venous ischemia
1-04107	<1	Unknown	Yes	TETRALOGY OF FALLOT	.
1-04466	<1	Unknown	Yes	TETRALOGY OF FALLOT	Head Abnormalities Present,Microcephaly
1-04747	<1	Unknown	Yes	TUBULAR HYPOPLASIA OF AORTA + COARCTATION | VENTRICULAR SEPTAL DEFECT, MUSCULAR OUTLET | VENTRICULAR SEPTAL DEFECT, SINGLE	Head Abnormalities Present,Microcephaly
1-05359	<1	Unknown	Yes	ABDOMINAL HETEROTAXY (SITUS AMBIGUOUS) | ANATOMIC OR FUNCTIONAL ASPLENIA | ANOMALOUS HEPATIC VENOUS DRAINAGE OR CONNECTION | ASPLENIA SYNDROME (RIGHT ISOMERISM) | DORV + AVSD (AV CANAL) | HETEROTAXY | INFERIOR VENA CAVA ANOMALY | INTESTINAL MALROTATION | MESOCARDIA | OBSTRUCTED TOTALLY ANOMALOUS PULMONARY VENOUS CONNECTION | RIGHT AORTIC ARCH WITH NORMAL BRANCHING PATTERN | RIGHT SUPERIOR VENA CA…	.
1-05582	<1	Unknown	Yes	AORTIC STENOSIS - VALVAR | ENDOCARDIAL FIBROELASTOSIS | HYPOPLASTIC LEFT HEART SYNDROME | MITRAL STENOSIS, VALVAR | TUBULAR HYPOPLASIA OF AORTA + COARCTATION	.
1-05888	<1	Unknown	Yes	ATRIAL SEPTAL DEFECT, SECUNDUM | DORV, VENTRICULAR DEFECT COMMITTED TO AORTA | HYPOPLASTIC MITRAL VALVE | LSVC TO CORONARY SINUS | PULMONARY ATRESIA,VALVAR | PULMONARY STENOSIS, BILATERAL BRANCH PULMONARY ARTERY	.
1-05890	<1	Unknown	Yes	AORTIC ARCH HYPOPLASIA | AORTIC ATRESIA | HYPOPLASTIC LEFT HEART SYNDROME | LSVC - COMMUNICATES WITH RSVC | MITRAL STENOSIS, VALVAR | SYSTEMIC VENOUS ANOMALY	.
1-06370	<1	Unknown	Yes	HYPOPLASTIC MAIN PULMONARY ARTERY | LEFT AORTIC ARCH WITH NORMAL BRANCHING PATTERN | PULMONARY STENOSIS, SUBVALVAR | PULMONARY STENOSIS, SUPRAVALVAR | PULMONARY STENOSIS, VALVAR | TETRALOGY OF FALLOT | VENTRICULAR SEPTAL DEFECT, MALALIGNMENT	.
1-06579	<1	Unknown	Yes	DILATED TRICUSPID VALVE ANNULUS | PATENT FORAMEN OVALE | TRICUSPID REGURGITATION NEONATAL	Head Abnormalities Present,Other Head Abnormality Present,Other Head Abnormality;short forehead
1-06625	<1	Unknown	Yes	AORTIC ATRESIA | HYPOPLASTIC LEFT HEART SYNDROME | MITRAL ATRESIA	.
1-06933	<1	Unknown	Yes	COARCTATION SIMPLE (ISOLATED) | HYPOPLASTIC AORTIC ANNULUS | HYPOPLASTIC LEFT VENTRICLE (SUBNORMAL CAVITY VOLUME) | LEFT AORTIC ARCH WITH NORMAL BRANCHING PATTERN | MITRAL STENOSIS, VALVAR	.
1-06988	<1	Unknown	Yes	ATRIAL SEPTAL DEFECT, SECUNDUM | TETRALOGY OF FALLOT	Head Abnormalities Present,Other Head Abnormality Present,Other Head Abnormality;narrow forehead
1-07581	<1	Unknown	Yes	AORTIC STENOSIS - VALVAR | BICOMMISSURAL (BICUSPID, BILEAFLET) AORTIC VALVE, RIGHT-LEFT FUSION | LEFT AORTIC ARCH WITH NORMAL BRANCHING PATTERN	.
1-07621	<1	Unknown	Yes	COARCTATION SIMPLE (ISOLATED)	.
1-08173	<1	Unknown	Yes	VENTRICULAR SEPTAL DEFECT, MEMBRANOUS | VENTRICULAR SEPTAL DEFECT, SINGLE	.
1-08965	<1	Unknown	Yes	RIGHT AORTIC ARCH WITH NORMAL BRANCHING PATTERN | TETRALOGY OF FALLOT	.
1-09251	<1	Unknown	Yes	VENTRICULAR SEPTAL DEFECT, MEMBRANOUS | VENTRICULAR SEPTAL DEFECT, MULTIPLE | VENTRICULAR SEPTAL DEFECT, MUSCULAR	.
1-00138	<1	Unknown	No	LEFT AORTIC ARCH | LSVC TO CORONARY SINUS | PULMONARY ATRESIA,SUBVALVAR | PULMONARY ATRESIA,VALVAR | PULMONARY STENOSIS, LEFT | TETRALOGY OF FALLOT WITH PULMONARY ATRESIA | VENTRICULAR SEPTAL DEFECT, MALALIGNMENT	.
1-00160	<1	Unknown	No	AORTIC ARCH HYPOPLASIA | AORTIC STENOSIS - SUBVALVAR | AORTIC STENOSIS - VALVAR | BICOMMISSURAL (BICUSPID, BILEAFLET, BIFOLIATE) AORTIC VALVE | CONGENITAL MITRAL VALVE ABNORMALITY | ENDOCARDIAL FIBROELASTOSIS | MITRAL STENOSIS	.
1-00484	<1	Unknown	No	LEFT AORTIC ARCH | TETRALOGY OF FALLOT	.
1-00556	<1	Unknown	No	COMPLETE COMMON ATRIOVENTRICULAR CANAL, RASTELLI TYPE A | LEFT AORTIC ARCH	.
1-00558	<1	Unknown	No	PATENT DUCTUS ARTERIOSUS | PATENT FORAMEN OVALE | TETRALOGY OF FALLOT	.
1-00662	<1	Unknown	No	BICUSPID PULMONARY VALVE | CORONARY ANOMALY, LEFT | LEFT AORTIC ARCH | TETRALOGY OF FALLOT	.
1-00940	<1	Unknown	No	HYPOPLASTIC LEFT PULMONARY ARTERY | HYPOPLASTIC MAIN PULMONARY ARTERY | HYPOPLASTIC RIGHT PULMONARY ARTERY | MULTIPLE MAJOR AORTOPULMONARY COLLATERAL ARTERIES (MAPCAS) | PATENT FORAMEN OVALE | PULMONARY ATRESIA CONGENITAL | TETRALOGY OF FALLOT WITH PULMONARY ATRESIA AND MAPCAS | VENTRICULAR SEPTAL DEFECT, MALALIGNMENT | VENTRICULAR SEPTAL DEFECT, SINGLE	.
1-01553	<1	Unknown	No	PULMONARY STENOSIS, BRANCH PULMONARY ARTERY | TETRALOGY OF FALLOT	.
1-01807	<1	Unknown	No	ATRIAL SEPTAL DEFECT | TOTALLY ANOMALOUS PULMONARY VENOUS RETURN, SUPRACARDIAC	.
1-01866	<1	Unknown	No	DORV, VENTRICULAR DEFECT UNCOMMITTED | PULMONARY STENOSIS, SUPRAVALVAR | PULMONARY STENOSIS, VALVAR	.
1-01907	<1	Unknown	No	RIGHT AORTIC ARCH WITH NORMAL BRANCHING PATTERN | TETRALOGY OF FALLOT	.
1-01963	<1	Unknown	No	AORTIC ARCH HYPOPLASIA | CLEFT MITRAL VALVE | UNBALANCED TRANSITIONAL ATRIOVENTRICULAR CANAL, RIGHT DOMINANT	.
1-02185	<1	Unknown	No	HYPOPLASTIC MAIN PULMONARY ARTERY | PATENT FORAMEN OVALE | PULMONARY STENOSIS | PULMONARY STENOSIS, SUBVALVAR | PULMONARY STENOSIS, SUPRAVALVAR | PULMONARY STENOSIS, VALVAR | TETRALOGY OF FALLOT | VENTRICULAR SEPTAL DEFECT, SINGLE	.
1-02279	<1	Unknown	No	AORTIC ARCH HYPOPLASIA | AORTIC STENOSIS - VALVAR | BICOMMISSURAL (BICUSPID, BILEAFLET) AORTIC VALVE, RIGHT-NON FUSION | COARCTATION	.
1-02287	<1	Unknown	No	ABERRANT RIGHT SUBCLAVIAN ARTERY | ABNORMAL BRANCHING LEFT AORTIC ARCH | ATRIAL SEPTAL DEFECT, SECUNDUM | VENTRICULAR SEPTAL DEFECT, MEMBRANOUS	.
1-03131	<1	Unknown	No	ATRIAL SEPTAL DEFECT, SECUNDUM | COARCTATION - ATYPICAL LOCATION | TUBULAR HYPOPLASIA OF AORTA + COARCTATION	.
1-03344	<1	Unknown	No	HYPOPLASTIC RIGHT VENTRICLE (SUBNORMAL CAVITY VOLUME) | HYPOPLASTIC TRICUSPID VALVE | PATENT FORAMEN OVALE | PULMONARY ATRESIA, INTACT VENTRICULAR SEPTUM	.
1-03435	<1	Unknown	No	ANEURYSM, LEFT VENTRICLE | AORTIC STENOSIS - VALVAR | LEFT AORTIC ARCH WITH NORMAL BRANCHING PATTERN | UNICOMMISSURAL (UNICUSPID, UNILEAFLET, UNIFOLIATE) AORTIC VALVE | VENTRICULAR SEPTAL DEFECT, MUSCULAR, TRABECULAR, APICAL	.
1-03577	<1	Unknown	No	LEFT AORTIC ARCH WITH NORMAL BRANCHING PATTERN | SDD | TRANSPOSITION D-LOOP WITH INTACT VENTRICULAR SEPTUM | USUAL CORONARY ARTERIES IN D-LOOP TGA	.
1-03868	<1	Unknown	No	HYPOPLASTIC PULMONARY ANNULUS | HYPOPLASTIC RIGHT PULMONARY ARTERY | PATENT FORAMEN OVALE | PULMONARY STENOSIS, SUBVALVAR | RIGHT AORTIC ARCH WITH NORMAL BRANCHING PATTERN | TETRALOGY OF FALLOT	.
1-04046	<1	Unknown	No	HYPOPLASTIC MAIN PULMONARY ARTERY | PULMONARY STENOSIS | TETRALOGY OF FALLOT | VENTRICULAR SEPTAL DEFECT, MALALIGNMENT | VENTRICULAR SEPTAL DEFECT, SINGLE	.
1-04132	<1	Unknown	No	DYSPLASTIC PULMONARY VALVE | HYPOPLASTIC LEFT PULMONARY ARTERY | PULMONARY STENOSIS, VALVAR | RIGHT AORTIC ARCH WITH NORMAL BRANCHING PATTERN | TETRALOGY OF FALLOT | VENTRICULAR SEPTAL DEFECT, MALALIGNMENT	.
1-04748	<1	Unknown	No	TETRALOGY OF FALLOT	.
1-04817	<1	Unknown	No	ATRIAL SEPTAL DEFECT | VENTRICULAR SEPTAL DEFECT	.
1-04821	<1	Unknown	No	HYPOPLASTIC LEFT PULMONARY ARTERY | HYPOPLASTIC MAIN PULMONARY ARTERY | HYPOPLASTIC RIGHT PULMONARY ARTERY | LEFT AORTIC ARCH WITH NORMAL BRANCHING PATTERN | PULMONARY STENOSIS, SUBVALVAR | PULMONARY STENOSIS, VALVAR | TETRALOGY OF FALLOT | VENTRICULAR SEPTAL DEFECT, MALALIGNMENT	.
1-05070	<1	Unknown	No	ABNORMAL BRANCHING LEFT AORTIC ARCH | BICOMMISSURAL (BICUSPID, BILEAFLET) AORTIC VALVE, RIGHT-LEFT FUSION | MITRAL REGURGITATION | MITRAL STENOSIS, VALVAR | PULMONARY VALVE ABNORMALITY | TUBULAR HYPOPLASIA OF AORTA + COARCTATION	.
1-05299	<1	Unknown	No	BALANCED COMPLETE ATRIOVENTRICULAR CANAL | BICOMMISSURAL (BICUSPID, BILEAFLET, BIFOLIATE) AORTIC VALVE	.
1-05704	<1	Unknown	No	HYPOPLASTIC RIGHT VENTRICLE (SUBNORMAL CAVITY VOLUME) | LEFT AORTIC ARCH WITH NORMAL BRANCHING PATTERN | TRICUSPID ATRESIA + PS OR SMALL VSD (IB) | VENTRICULAR SEPTAL DEFECT, MUSCULAR	.
1-05863	<1	Unknown	No	TETRALOGY OF FALLOT	.
1-06011	<1	Unknown	No	HYPOPLASTIC MAIN PULMONARY ARTERY | LEFT AORTIC ARCH WITH NORMAL BRANCHING PATTERN | PULMONARY STENOSIS, SUBVALVAR | PULMONARY STENOSIS, VALVAR | TETRALOGY OF FALLOT | VENTRICULAR SEPTAL DEFECT, MALALIGNMENT	.
1-06431	<1	Unknown	No	AORTIC STENOSIS - VALVAR | HYPOPLASTIC LEFT HEART SYNDROME | MITRAL STENOSIS, PARACHUTE MITRAL VALVE	.
1-06590	<1	Unknown	No	HYPOPLASTIC LEFT VENTRICLE (SUBNORMAL CAVITY VOLUME) | HYPOPLASTIC RIGHT PULMONARY ARTERY | LEFT AORTIC ARCH WITH NORMAL BRANCHING PATTERN | LSVC TO CORONARY SINUS | PULMONARY STENOSIS, SUBVALVAR | RIGHT SUPERIOR VENA CAVA TO RIGHT ATRIUM | TETRALOGY OF FALLOT | UNBALANCED COMPLETE ATRIOVENTRICULAR CANAL, RIGHT DOMINANT	.
1-06675	<1	Unknown	No	BICUSPID PULMONARY VALVE | TETRALOGY OF FALLOT	.
1-06950	<1	Unknown	No	HYPOPLASTIC RIGHT VENTRICLE (SUBNORMAL CAVITY VOLUME) | LEFT AORTIC ARCH WITH NORMAL BRANCHING PATTERN | PULMONARY STENOSIS | TRICUSPID ATRESIA | VENTRICULAR SEPTAL DEFECT, MEMBRANOUS	.
1-06986	<1	Unknown	No	BICUSPID PULMONARY VALVE | COMMON ATRIUM | HYPOPLASTIC MAIN PULMONARY ARTERY | HYPOPLASTIC PULMONARY ANNULUS | PARACHUTE MITRAL VALVE | PULMONARY STENOSIS | TETRALOGY OF FALLOT | UNBALANCED TRANSITIONAL ATRIOVENTRICULAR CANAL, LEFT DOMINANT | VENTRICULAR SEPTAL DEFECT, SUBPULMONARY OR CONAL	.
1-07029	<1	Unknown	No	ANTERIOR DEVIATION INFUNDIBULAR SEPTUM | INTERRUPTED AORTIC ARCH TYPE B | VENTRICULAR SEPTAL DEFECT, MUSCULAR OUTLET | VENTRICULAR SEPTAL DEFECT, MUSCULAR, CONFLUENT	.
1-07399	<1	Unknown	No	VENTRICULAR SEPTAL DEFECT, MEMBRANOUS	.
1-00050	<1	Unknown	Yes	BICOMMISSURAL (BICUSPID, BILEAFLET) AORTIC VALVE, RIGHT-NON FUSION | HYPOPLASTIC LEFT VENTRICLE (SUBNORMAL CAVITY VOLUME) | HYPOPLASTIC MITRAL VALVE | LEFT AORTIC ARCH | TUBULAR HYPOPLASIA OF AORTA + COARCTATION	.
1-00116	<1	Unknown	Yes	LSVC - NON COMMUNICATING WITH RSVC | LSVC TO CORONARY SINUS | SINO-SEPTAL DEFECT | TRUNCUS ARTERIOSUS TYPE II (MAIN PULMONARY ARTERY ABSENT) | VENTRICULAR SEPTAL DEFECT, MUSCULAR	Neurological Abnormalities Present,Other Neurological Abnormality Present,Other Neurological Abnormality;Lipoma on the spine
1-00329	<1	Unknown	Yes	ABNORMAL BRANCHING LEFT AORTIC ARCH | COARCTATION SIMPLE (ISOLATED) | VENTRICULAR SEPTAL DEFECT, MUSCULAR	.
1-01104	<1	Unknown	Yes	ANOMALOUS ORIGIN OF A CORONARY ARTERY FROM THE PULMONARY ARTERY | CORONARY ANOMALY, LEFT	.
1-01111	<1	Unknown	Yes	CORONARY BRANCHING, ANOMALOUS, LEFT | DILATED LEFT ATRIUM | DOUBLE OUTLET LEFT VENTRICLE, SUBAORTIC VENTRICULAR SEPTAL DEFECT | LEFT AORTIC ARCH WITH NORMAL BRANCHING PATTERN | PATENT DUCTUS ARTERIOSUS | PATENT FORAMEN OVALE | PULMONARY STENOSIS, VALVAR | RIGHT VENTRICULAR OUTFLOW OBSTRUCTION DUE TO ABNORMAL MUSCLE BAND(S) | SDD | VENTRICULAR SEPTAL DEFECT, MALALIGNMENT | VENTRICULAR SEPTAL DEFEC…	.
1-01435	<1	Unknown	Yes	HYPOPLASTIC LEFT PULMONARY ARTERY | HYPOPLASTIC MAIN PULMONARY ARTERY | HYPOPLASTIC PULMONARY ANNULUS | HYPOPLASTIC RIGHT PULMONARY ARTERY | LSVC TO CORONARY SINUS | PULMONARY STENOSIS, SUBVALVAR | PULMONARY STENOSIS, VALVAR | RIGHT AORTIC ARCH WITH NORMAL BRANCHING PATTERN | RIGHT SUPERIOR VENA CAVA TO RIGHT ATRIUM | TETRALOGY OF FALLOT | VENTRICULAR SEPTAL DEFECT, MALALIGNMENT	.
1-01610	<1	Unknown	Yes	LEFT AORTIC ARCH WITH NORMAL BRANCHING PATTERN | TUBULAR HYPOPLASIA OF AORTA + COARCTATION	.
1-02056	<1	Unknown	Yes	ABDOMINAL SITUS INVERSUS | ATRIAL INVERSION (SITUS INVERSUS OF THE ATRIA) | ATRIAL SEPTAL DEFECT, SECUNDUM | DOUBLE OUTLET RIGHT VENTRICLE | HETEROTAXY | HYPOPLASTIC TRICUSPID VALVE | LEFT INFERIOR VENA CAVA TO RIGHT ATRIUM | LEFT SUPERIOR VENA CAVA ENTERING LEFT ATRIUM | LEVOCARDIA | MAIN PULMONARY ARTERY STENOSIS | PATENT DUCTUS ARTERIOSUS | PULMONARY STENOSIS, VALVAR | PULMONARY VEIN ANOMALY |…	.
1-02264	<1	Unknown	Yes	AORTIC ARCH HYPOPLASIA | COARCTATION | HYPOPLASTIC LEFT VENTRICLE (SUBNORMAL CAVITY VOLUME)	.
1-02692	<1	Unknown	Yes	HYPOPLASTIC LEFT PULMONARY ARTERY | HYPOPLASTIC PULMONARY ANNULUS | HYPOPLASTIC RIGHT PULMONARY ARTERY | PATENT FORAMEN OVALE | PULMONARY STENOSIS, SUBVALVAR | PULMONARY STENOSIS, SUPRAVALVAR | RETRO-AORTIC INNOMINATE VEIN | RIGHT AORTIC ARCH WITH NORMAL BRANCHING PATTERN | TETRALOGY OF FALLOT | VENTRICULAR SEPTAL DEFECT, MALALIGNMENT	.
1-02994	<1	Unknown	Yes	BICOMMISSURAL (BICUSPID, BILEAFLET) AORTIC VALVE, RIGHT-NON FUSION | COARCTATION SIMPLE (ISOLATED) | LEFT AORTIC ARCH WITH NORMAL BRANCHING PATTERN | MITRAL STENOSIS, VALVAR | PARTIALLY ANOMALOUS PULMONARY VEINS | PATENT FORAMEN OVALE	.
1-03046	<1	Unknown	Yes	BILATERAL SUBARTERIAL CONUS | DORV, VENTRICULAR DEFECT COMMITTED TO AORTA | LEFT AORTIC ARCH WITH NORMAL BRANCHING PATTERN | SDD | VENTRICULAR SEPTAL DEFECT, MALALIGNMENT | VENTRICULAR SEPTAL DEFECT, MUSCULAR	.
1-03316	<1	Unknown	Yes	AORTIC STENOSIS | BICOMMISSURAL (BICUSPID, BILEAFLET, BIFOLIATE) AORTIC VALVE | COARCTATION	.
1-03656	<1	Unknown	Yes	ATRIAL SEPTAL DEFECT, SECUNDUM | LEFT AORTIC ARCH WITH NORMAL BRANCHING PATTERN	.
1-04097	<1	Unknown	Yes	ATRIAL SEPTAL DEFECT, SECUNDUM | TRICUSPID ATRESIA + NO PULMONARY STENOSIS AND LARGE VSD (IC) | VENTRICULAR SEPTAL DEFECT, MULTIPLE	.
1-04411	<1	Unknown	Yes	CARDIOMYOPATHY DILATED | VENTRICULAR SEPTAL DEFECT, MALALIGNMENT	Neurological Abnormalities Present,Other Neurological Abnormality Present,Other Neurological Abnormality;cerebral atrophy
1-04465	<1	Unknown	Yes	HYPOPLASTIC RIGHT VENTRICLE (SUBNORMAL CAVITY VOLUME) | HYPOPLASTIC TRICUSPID VALVE | LEFT AORTIC ARCH WITH NORMAL BRANCHING PATTERN | PULMONARY ATRESIA, INTACT VENTRICULAR SEPTUM | PULMONARY STENOSIS, SUBVALVAR | RIGHT VENTRICULAR STRUCTURAL ABNORMALITY	.
1-04472	<1	Unknown	Yes	AORTIC STENOSIS | AORTIC STENOSIS - VALVAR | UNICOMMISSURAL (UNICUSPID, UNILEAFLET, UNIFOLIATE) AORTIC VALVE	.
1-04708	<1	Unknown	Yes	DORV, VENTRICULAR DEFECT COMMITTED TO AORTA | PATENT DUCTUS ARTERIOSUS	.
1-05152	<1	Unknown	Yes	AORTIC VALVE POSITION RELATIVE TO THE PULMONARY VALVE, RIGHT AND ANTERIOR | ATRIAL SEPTAL DEFECT | ATRIAL SEPTAL DEFECT, SECUNDUM | DOUBLE OUTLET RIGHT VENTRICLE | DYSPLASTIC TRICUSPID VALVE | LSVC TO CORONARY SINUS | VENTRICULAR SEPTAL DEFECT, SINGLE	Head Abnormalities Present,Microcephaly,Other Head Abnormality Present,Other Head Abnormality;sloped forehead, narrow
1-05490	<1	Unknown	Yes	VENTRICULAR SEPTAL DEFECT, MEMBRANOUS | VENTRICULAR SEPTAL DEFECT, MUSCULAR POSTERIOR (INLET) | VENTRICULAR SEPTAL DEFECT, SINGLE	.
1-05911	<1	Unknown	Yes	ATRIAL SEPTAL DEFECT, SECUNDUM | CYANOTIC CONGENITAL HEART DISEASE | TOTALLY ANOMALOUS PULMONARY VENOUS RETURN, INFRADIAPHRAGMATIC	Neurological Abnormalities Present,Absent Corpus Callosum,Chiari Malformation,Hydrocephalus,Other Neurological Abnormality Present,Other Neurological Abnormality;LS Myelomeningocele
1-05928	<1	Unknown	Yes	LEFT AORTIC ARCH WITH NORMAL BRANCHING PATTERN | PENTOLOGY OF CANTRELL | VENTRICULAR SEPTAL DEFECT, SUBPULMONARY OR CONAL	.
1-06998	<1	Unknown	Yes	VENTRICULAR SEPTAL DEFECT, MEMBRANOUS | VENTRICULAR SEPTAL DEFECT, MULTIPLE | VENTRICULAR SEPTAL DEFECT, MUSCULAR	.
1-07263	<1	Unknown	Yes	LEFT AORTIC ARCH WITH NORMAL BRANCHING PATTERN | VENTRICULAR SEPTAL DEFECT, MEMBRANOUS	.
1-07442	<1	Unknown	Yes	CYANOTIC CONGENITAL HEART DISEASE | HYPOPLASTIC PULMONARY ANNULUS | PULMONARY STENOSIS, LEFT | PULMONARY STENOSIS, SUBVALVAR | PULMONARY STENOSIS, VALVAR | TETRALOGY OF FALLOT	.
1-07646	<1	Unknown	Yes	MULTIPLE ATRIAL SEPTAL DEFECTS | PATENT DUCTUS ARTERIOSUS | PULMONARY STENOSIS, BILATERAL BRANCH PULMONARY ARTERY	.
1-07665	<1	Unknown	Yes	TETRALOGY OF FALLOT | VENTRICULAR SEPTAL DEFECT, MALALIGNMENT | VENTRICULAR SEPTAL DEFECT, MULTIPLE | VENTRICULAR SEPTAL DEFECT, MUSCULAR	.
1-08490	<1	Unknown	Yes	HYPOPLASTIC MAIN PULMONARY ARTERY | LEFT AORTIC ARCH WITH NORMAL BRANCHING PATTERN | PULMONARY ATRESIA,VALVAR | PULMONARY STENOSIS, SUBVALVAR | TETRALOGY OF FALLOT WITH PULMONARY ATRESIA | VENTRICULAR SEPTAL DEFECT, MALALIGNMENT	.
1-09005	<1	Unknown	Yes	ABSENT LEFT PULMONARY ARTERY | AORTIC ARCH ABNORMAL BRANCH | DOUBLE AORTIC ARCH, RIGHT ARCH DOMINANT	.
1-09361	<1	Unknown	Yes	ATRIAL SEPTAL DEFECT, SECUNDUM | VENTRICULAR SEPTAL DEFECT	.
1-12941	<1	Unknown	Yes	ATRIAL SEPTAL DEFECT, SECUNDUM	.
1-00437	<1	Unknown	No	BICUSPID PULMONARY VALVE | LEFT AORTIC ARCH | MAIN PULMONARY ARTERY STENOSIS | PULMONARY STENOSIS, SUBVALVAR | PULMONARY STENOSIS, VALVAR | TETRALOGY OF FALLOT | VENTRICULAR SEPTAL DEFECT, MALALIGNMENT	.
1-00448	<1	Unknown	No	MULTIPLE MAJOR AORTOPULMONARY COLLATERAL ARTERIES (MAPCAS) | PATENT FORAMEN OVALE | PULMONARY STENOSIS, SUBVALVAR | PULMONARY STENOSIS, VALVAR | RIGHT AORTIC ARCH | TETRALOGY OF FALLOT	.
1-00525	<1	Unknown	No	ATYPICAL CLEFT OF MITRAL VALVE | BICOMMISSURAL (BICUSPID, BILEAFLET, BIFOLIATE) AORTIC VALVE | COARCTATION | EBSTEIN MALFORMATION OF THE LEFT ATRIOVENTRICULAR VALVE | EBSTEINS DISEASE | L-LOOP TRANSPOSITION WITH INTACT VENTRICULAR SEPTUM | PATENT FORAMEN OVALE | TRICUSPID REGURGITATION | VENTRICULAR INVERSION (L-LOOP VENTRICLES)	.
1-00604	<1	Unknown	No	PULMONARY STENOSIS, SUBVALVAR | PULMONARY STENOSIS, VALVAR | TETRALOGY OF FALLOT	.
1-00697	<1	Unknown	No	LEFT ATRIAL ABNORMALITY | VENTRICULAR SEPTAL DEFECT, MULTIPLE | VENTRICULAR SEPTAL DEFECT, MUSCULAR, TRABECULAR, APICAL	.
1-00772	<1	Unknown	No	BALANCED TRANSITIONAL ATRIOVENTRICULAR CANAL | LEFT AORTIC ARCH WITH NORMAL BRANCHING PATTERN	.
1-00830	<1	Unknown	No	LEFT AORTIC ARCH | PULMONARY STENOSIS, VALVAR	.
1-00907	<1	Unknown	No	DILATED AORTIC ROOT | HYPOPLASTIC LEFT PULMONARY ARTERY | HYPOPLASTIC MAIN PULMONARY ARTERY | PULMONARY ATRESIA,VALVAR | RIGHT AORTIC ARCH WITH NORMAL BRANCHING PATTERN | TETRALOGY OF FALLOT WITH PULMONARY ATRESIA | VENTRICULAR SEPTAL DEFECT, MALALIGNMENT	.
1-01009	<1	Unknown	No	ABERRANT RIGHT SUBCLAVIAN ARTERY | AORTIC ARCH HYPOPLASIA | LEFT AORTIC ARCH | PARACHUTE MITRAL VALVE | VENTRICULAR SEPTAL DEFECT, MULTIPLE | VENTRICULAR SEPTAL DEFECT, MUSCULAR | VENTRICULAR SEPTAL DEFECT, SUBPULMONARY OR CONAL	.
1-01272	<1	Unknown	No	ABNORMAL BRANCHING RIGHT AORTIC ARCH | RETRO-AORTIC INNOMINATE VEIN	.
1-01312	<1	Unknown	No	PULMONARY STENOSIS, SUBVALVAR | PULMONARY STENOSIS, VALVAR | RIGHT AORTIC ARCH WITH NORMAL BRANCHING PATTERN | TETRALOGY OF FALLOT | VENTRICULAR SEPTAL DEFECT, MALALIGNMENT | VENTRICULAR SEPTAL DEFECT, MULTIPLE | VENTRICULAR SEPTAL DEFECT, MUSCULAR	.
1-01457	<1	Unknown	No	ABDOMINAL SITUS INVERSUS | ABSENCE OF THE SUPRARENAL INFERIOR VENA CAVA WITH AZYGOUS CONTINUATION | ATRIAL SEPTAL DEFECT | DEXTROCARDIA | HETEROTAXY | MALPOSITIONED ATRIAL SEPTUM (WITH OR WITHOUT PAPVC) | RIGHT AORTIC ARCH | SITUS INVERSUS TOTALIS | TOTALLY ANOMALOUS PULMONARY VENOUS RETURN, SUPRACARDIAC	.
1-01520	<1	Unknown	No	AORTIC ARCH HYPOPLASIA | AORTIC STENOSIS | HYPOPLASIA ASCENDING AORTA | HYPOPLASTIC AORTIC ANNULUS | HYPOPLASTIC LEFT HEART SYNDROME | HYPOPLASTIC LEFT VENTRICLE (SUBNORMAL CAVITY VOLUME) | INTACT ATRIAL SEPTUM | MITRAL STENOSIS	.
1-02004	<1	Unknown	No	ABSENCE OF THE SUPRARENAL INFERIOR VENA CAVA WITH AZYGOUS CONTINUATION | AORTIC ARCH HYPOPLASIA | CLEFT TRICUSPID VALVE WITH REGURGITATION | COMPLETE HEART BLOCK | OSTIUM PRIMUM ATRIAL SEPTAL DEFECT, BALANCED | PATENT DUCTUS ARTERIOSUS | POLYSPLENIA SYNDROME (LEFT ISOMERISM)	.
1-02154	<1	Unknown	No	BALANCED COMPLETE ATRIOVENTRICULAR CANAL	.
1-02174	<1	Unknown	No	AORTIC ARCH HYPOPLASIA | BICOMMISSURAL (BICUSPID, BILEAFLET) AORTIC VALVE, RIGHT-LEFT FUSION | COARCTATION	.
1-02496	<1	Unknown	No	ATRIAL SEPTAL DEFECT, SECUNDUM | LEFT-SIDED PATENT DUCTUS ARTERIOSUS | TUBULAR HYPOPLASIA OF AORTA + COARCTATION | VENTRICULAR SEPTAL DEFECT, MALALIGNMENT | VENTRICULAR SEPTAL DEFECT, MUSCULAR OUTLET	.
1-03059	<1	Unknown	No	ATRIAL SEPTAL DEFECT | VENTRICULAR SEPTAL DEFECT	.
1-03136	<1	Unknown	No	ANOMALOUS ORIGIN OF LEFT CORONARY ARTERY FROM PULMONARY ARTERY	.
1-03188	<1	Unknown	No	COARCTATION | PATENT FORAMEN OVALE | VENTRICULAR SEPTAL DEFECT, MEMBRANOUS | VENTRICULAR SEPTAL DEFECT, MUSCULAR, TRABECULAR, APICAL	.
1-03424	<1	Unknown	No	VENTRICULAR SEPTAL DEFECT, MEMBRANOUS | VENTRICULAR SEPTAL DEFECT, SINGLE	.
1-03510	<1	Unknown	No	HYPOPLASTIC PULMONARY ANNULUS | LEFT AORTIC ARCH WITH NORMAL BRANCHING PATTERN | LSVC TO CORONARY SINUS | RIGHT SUPERIOR VENA CAVA TO RIGHT ATRIUM | RIGHT VENTRICULAR OUTFLOW OBSTRUCTION DUE TO ABNORMAL MUSCLE BAND(S) | TETRALOGY OF FALLOT | VENTRICULAR SEPTAL DEFECT, MALALIGNMENT	.
1-03555	<1	Unknown	No	LEFT AORTIC ARCH WITH NORMAL BRANCHING PATTERN | VENTRICULAR SEPTAL DEFECT, MUSCULAR, TRABECULAR, APICAL	.
1-04095	<1	Unknown	No	TETRALOGY OF FALLOT	.
1-04153	<1	Unknown	No	ANEURYSM OF SEPTUM PRIMUM | CONGENITAL CORONARY ANOMALY | CRISS-CROSS AV VALVES | HYPOPLASTIC RIGHT VENTRICLE (SUBNORMAL CAVITY VOLUME) | HYPOPLASTIC TRICUSPID VALVE | LEFT AORTIC ARCH WITH NORMAL BRANCHING PATTERN | PULMONARY ATRESIA,VALVAR | RIGHT VENTRICULAR ORIGIN OF SUBAORTIC CONUS | SDL | SUPERIOR-INFERIOR VENTRICLES UP-DOWN STAIRS VENTRICLES | VENTRICULAR SEPTAL DEFECT, ECD TYPE	.
1-04276	<1	Unknown	No	PARTIALLY ANOMALOUS PULMONARY VEINS | PATENT FORAMEN OVALE | VENTRICULAR SEPTAL DEFECT	.
1-04574	<1	Unknown	No	TETRALOGY OF FALLOT	.
1-04603	<1	Unknown	No	ANOMALOUS ORIGIN OF LEFT CORONARY ARTERY FROM PULMONARY ARTERY	.
1-04720	<1	Unknown	No	AORTIC ARCH HYPOPLASIA | AORTIC ATRESIA | HYPOPLASIA ASCENDING AORTA | HYPOPLASTIC LEFT HEART SYNDROME | HYPOPLASTIC LEFT VENTRICLE (SUBNORMAL CAVITY VOLUME) | MITRAL ATRESIA	.
1-04874	<1	Unknown	No	ABERRANT RIGHT SUBCLAVIAN ARTERY | BALANCED COMPLETE ATRIOVENTRICULAR CANAL	.
1-04929	<1	Unknown	No	TETRALOGY OF FALLOT	.
1-04961	<1	Unknown	No	LEFT AORTIC ARCH WITH NORMAL BRANCHING PATTERN | PULMONARY STENOSIS, SUBVALVAR | PULMONARY STENOSIS, VALVAR | TRANSPOSITION D-LOOP WITH VSD AND LV OUTFLOW TRACT OBSTRUCTION | USUAL CORONARY ARTERIES IN D-LOOP TGA | VENTRICULAR SEPTAL DEFECT, MALALIGNMENT	.
1-05157	<1	Unknown	No	ANOMALOUS ORIGIN OF LEFT CORONARY ARTERY FROM PULMONARY ARTERY	.
1-05842	<1	Unknown	No	TETRALOGY OF FALLOT | VENTRICULAR SEPTAL DEFECT, MULTIPLE	.
1-05893	<1	Unknown	No	ABNORMAL BRANCHING LEFT AORTIC ARCH | ATRIAL SEPTAL DEFECT, SECUNDUM | BICOMMISSURAL (BICUSPID, BILEAFLET) AORTIC VALVE, LEFT-NON FUSION | LSVC TO CORONARY SINUS | TUBULAR HYPOPLASIA OF AORTA + COARCTATION	.
1-06070	<1	Unknown	No	BICOMMISSURAL (BICUSPID, BILEAFLET, BIFOLIATE) AORTIC VALVE | COARCTATION SIMPLE (ISOLATED)	.
1-06167	<1	Unknown	No	RETRO-AORTIC INNOMINATE VEIN | TETRALOGY OF FALLOT	.
1-06215	<1	Unknown	No	ABERRANT LEFT SUBCLAVIAN ARTERY | ABNORMAL BRANCHING RIGHT AORTIC ARCH | RIGHT AORTIC ARCH LEFT LIGAMENT | TETRALOGY OF FALLOT | VASCULAR RING | VENTRICULAR SEPTAL DEFECT, MALALIGNMENT	.
1-06465	<1	Unknown	No	PULMONARY STENOSIS, VALVAR	.
1-06847	<1	Unknown	No	ATRIAL SEPTAL DEFECT, SECUNDUM	.
1-08017	<1	Unknown	No	HYPOPLASTIC RIGHT VENTRICLE (SUBNORMAL CAVITY VOLUME) | HYPOPLASTIC TRICUSPID VALVE | LEFT AORTIC ARCH WITH NORMAL BRANCHING PATTERN | PATENT FORAMEN OVALE | PULMONARY ATRESIA, INTACT VENTRICULAR SEPTUM | RIGHT VENTRICULAR DEPENDENT CORONARY CIRCULATION | RIGHT VENTRICULAR SINUSOIDS | RV TO CORONARY FISTULAE IN PULMONARY ATRESIA WITH INTACT VENTRICULAR SEPTUM	.
1-10188	<1	Unknown	No	PATENT FORAMEN OVALE | VENTRICULAR SEPTAL DEFECT, MEMBRANOUS	.
1-00181	<1	Unknown	Yes	ABERRANT LEFT SUBCLAVIAN ARTERY | LEFT-SIDED DESCENDING AORTA | RIGHT AORTIC ARCH LEFT LIGAMENT	.
1-00375	<1	Unknown	Yes	LEFT AORTIC ARCH | VENTRICULAR SEPTAL DEFECT, MEMBRANOUS	.
1-00738	<1	Unknown	Yes	ATRIAL SEPTAL DEFECT | CORONARY BRANCHING, ANOMALOUS, LEFT | PATENT DUCTUS ARTERIOSUS ATYPICAL | PREMATURE CLOSURE OF PATENT FORAMEN OVALE | TETRALOGY OF FALLOT WITH PULMONARY ATRESIA	Neurological Abnormalities Present,Hydrocephalus,Other Neurological Abnormality Present,Other Neurological Abnormality;Ventriculomegaly
1-00871	<1	Unknown	Yes	ATRIAL SEPTAL DEFECT, SECUNDUM | CONGENITAL TRICUSPID VALVE ABNORMALITY | PULMONARY ATRESIA, INTACT VENTRICULAR SEPTUM | TRICUSPID REGURGITATION	Neurological Abnormalities Present,Other Neurological Abnormality Present,Other Neurological Abnormality;seizures
1-02028	<1	Unknown	Yes	DEXTROCARDIA | PATENT FORAMEN OVALE | VENTRICULAR SEPTAL DEFECT, MEMBRANOUS | VENTRICULAR SEPTAL DEFECT, MULTIPLE | VENTRICULAR SEPTAL DEFECT, MUSCULAR | VENTRICULAR SEPTAL DEFECT, MUSCULAR, TRABECULAR, ANTERIOR	.
1-02070	<1	Unknown	Yes	LSVC TO CORONARY SINUS | RIGHT AORTIC ARCH WITH NORMAL BRANCHING PATTERN | TETRALOGY OF FALLOT	Head Abnormalities Present,Microcephaly
1-02636	<1	Unknown	Yes	ATRIAL SEPTAL DEFECT, SECUNDUM | HYPOPLASTIC RIGHT VENTRICLE (SUBNORMAL CAVITY VOLUME) | LEFT AORTIC ARCH WITH NORMAL BRANCHING PATTERN | TRICUSPID ATRESIA + NO PULMONARY STENOSIS AND LARGE VSD (IC) | VENTRICULAR SEPTAL DEFECT, MUSCULAR	Head Abnormalities Present,Craniosynostosis,Specific Craniosynostosis;dolichochocehaly
1-03001	<1	Unknown	Yes	LEFT AORTIC ARCH WITH NORMAL BRANCHING PATTERN | PULMONARY STENOSIS, SUBVALVAR | PULMONARY STENOSIS, VALVAR | TETRALOGY OF FALLOT | VENTRICULAR SEPTAL DEFECT, MALALIGNMENT	.
1-03374	<1	Unknown	Yes	LEFT AORTIC ARCH WITH NORMAL BRANCHING PATTERN | TRICUSPID ATRESIA + NO PULMONARY STENOSIS AND LARGE VSD (IC) | VENTRICULAR SEPTAL DEFECT, MUSCULAR	Head Abnormalities Present,Other Head Abnormality Present,Other Head Abnormality;frontal bossing (occipital protuberance)
1-03894	<1	Unknown	Yes	ABERRANT LEFT SUBCLAVIAN ARTERY | ABNORMAL BRANCHING RIGHT AORTIC ARCH | AORTIC VALVE POSITION RELATIVE TO THE PULMONARY VALVE, RIGHT | DORV, VENTRICULAR DEFECT UNCOMMITTED | MITRAL STENOSIS, VALVAR | MULTIPLE ATRIAL SEPTAL DEFECTS | RIGHT AORTIC ARCH LEFT LIGAMENT	.
1-04250	<1	Unknown	Yes	HYPOPLASTIC LEFT PULMONARY ARTERY | HYPOPLASTIC MAIN PULMONARY ARTERY | HYPOPLASTIC RIGHT PULMONARY ARTERY | PULMONARY STENOSIS, SUBVALVAR | PULMONARY STENOSIS, VALVAR | RIGHT AORTIC ARCH WITH NORMAL BRANCHING PATTERN | TETRALOGY OF FALLOT | VENTRICULAR SEPTAL DEFECT, MALALIGNMENT	.
1-04360	<1	Unknown	Yes	BICOMMISSURAL (BICUSPID, BILEAFLET) AORTIC VALVE, RIGHT-LEFT FUSION | LSVC - NON COMMUNICATING WITH RSVC | LSVC TO CORONARY SINUS | PARTIALLY ANOMALOUS PULMONARY VEINS | VENTRICULAR SEPTAL DEFECT, MUSCULAR	Head Abnormalities Present,Macrocephaly
1-04588	<1	Unknown	Yes	TETRALOGY OF FALLOT	Neurological Abnormalities Present,Other Neurological Abnormality Present,Other Neurological Abnormality;choroid plexus cyst
1-04641	<1	Unknown	Yes	VENTRICULAR SEPTAL DEFECT, MEMBRANOUS	Head Abnormalities Present,Other Head Abnormality Present,Other Head Abnormality;Plagiocephaly
1-04822	<1	Unknown	Yes	CIRCUMFLEX FROM RIGHT IN D-LOOP TGA | HYPOPLASTIC RIGHT VENTRICLE (SUBNORMAL CAVITY VOLUME) | LEFT AORTIC ARCH WITH NORMAL BRANCHING PATTERN | PULMONARY STENOSIS, SUBVALVAR | SDD | STRADDLING TRICUSPID VALVE | TRANSPOSITION D-LOOP WITH VSD AND LV OUTFLOW TRACT OBSTRUCTION | VENTRICULAR SEPTAL DEFECT, MALALIGNMENT | VENTRICULAR SEPTAL DEFECT, MUSCULAR POSTERIOR (INLET) | VENTRICULAR SEPTAL DEFECT,…	.
1-04920	<1	Unknown	Yes	ABERRANT LEFT SUBCLAVIAN ARTERY | ABNORMAL BRANCHING RIGHT AORTIC ARCH | LSVC TO CORONARY SINUS | MULTIPLE ATRIAL SEPTAL DEFECTS | TETRALOGY OF FALLOT	.
1-04960	<1	Unknown	Yes	LEFT AORTIC ARCH WITH NORMAL BRANCHING PATTERN | PULMONARY STENOSIS, SUBVALVAR | PULMONARY STENOSIS, VALVAR | TETRALOGY OF FALLOT | VENTRICULAR SEPTAL DEFECT, MALALIGNMENT	.
1-05098	<1	Unknown	Yes	BALANCED COMPLETE ATRIOVENTRICULAR CANAL | TETRALOGY OF FALLOT | VENTRICULAR SEPTAL DEFECT, MULTIPLE | VENTRICULAR SEPTAL DEFECT, MUSCULAR	Neurological Abnormalities Present,Dandy-Walker
1-05155	<1	Unknown	Yes	CONGENITAL CORONARY ANOMALY | HYPOPLASTIC LEFT PULMONARY ARTERY | HYPOPLASTIC MAIN PULMONARY ARTERY | HYPOPLASTIC RIGHT PULMONARY ARTERY | LEFT AORTIC ARCH WITH NORMAL BRANCHING PATTERN | LSVC TO CORONARY SINUS | PULMONARY STENOSIS, SUBVALVAR | PULMONARY STENOSIS, VALVAR | RIGHT SUPERIOR VENA CAVA TO RIGHT ATRIUM | TETRALOGY OF FALLOT | VENTRICULAR SEPTAL DEFECT, MALALIGNMENT	.
1-05379	<1	Unknown	Yes	BICUSPID PULMONARY VALVE | HYPOPLASTIC PULMONARY ANNULUS | PULMONARY STENOSIS, SUBVALVAR | PULMONARY STENOSIS, VALVAR | RIGHT AORTIC ARCH WITH NORMAL BRANCHING PATTERN | TETRALOGY OF FALLOT | VENTRICULAR SEPTAL DEFECT, MALALIGNMENT | VENTRICULAR SEPTAL DEFECT, SINGLE	.
1-06216	<1	Unknown	Yes	ATRIAL SEPTAL DEFECT, SECUNDUM	Head Abnormalities Present,Other Head Abnormality Present,Other Head Abnormality;plagiocephaly
1-06301	<1	Unknown	Yes	CIRCUMFLEX FROM RIGHT IN D-LOOP TGA | CONGENITAL CORONARY ANOMALY | TRANSPOSITION D-LOOP WITH INTACT VENTRICULAR SEPTUM	.
1-06443	<1	Unknown	Yes	ATRIAL SEPTAL DEFECT | HYPOPLASTIC LEFT VENTRICLE (SUBNORMAL CAVITY VOLUME) | LSVC TO CORONARY SINUS | MITRAL ATRESIA | PULMONARY ATRESIA CONGENITAL | TRANSPOSITION D-LOOP | VENTRICULAR SEPTAL DEFECT	.
1-07419	<1	Unknown	Yes	HYPOPLASTIC LEFT PULMONARY ARTERY | HYPOPLASTIC MAIN PULMONARY ARTERY | HYPOPLASTIC RIGHT PULMONARY ARTERY | PULMONARY STENOSIS | PULMONARY STENOSIS, SUBVALVAR | RIGHT PULMONARY ARTERY ABNORMALITY | TETRALOGY OF FALLOT	.
1-10465	<1	Unknown	Yes	NOONANS SYNDROME | PATENT FORAMEN OVALE | PULMONARY STENOSIS, SUPRAVALVAR | PULMONARY STENOSIS, VALVAR | VENTRICULAR SEPTAL DEFECT, MEMBRANOUS	.
1-11341	<1	Unknown	Yes	ABNORMAL BRANCHING RIGHT AORTIC ARCH | TRANSVERSE ARCH OBSTRUCTION	.
1-11751	<1	Unknown	Yes	DORV, VENTRICULAR DEFECT COMMITTED TO AORTA | PATENT DUCTUS ARTERIOSUS	.
1-13333	<1	Unknown	Yes	ATRIAL INVERSION (SITUS INVERSUS OF THE ATRIA) | COMPLETE COMMON ATRIOVENTRICULAR CANAL, RASTELLI TYPE A | DEXTROCARDIA | ILL | RIGHT AORTIC ARCH | SYNDACTYLY	.
1-13368	<1	Unknown	Yes	ABERRANT LEFT SUBCLAVIAN ARTERY | ABNORMAL BRANCHING RIGHT AORTIC ARCH | BICUSPID PULMONARY VALVE | PATENT FORAMEN OVALE | PULMONARY STENOSIS, VALVAR | RIGHT AORTIC ARCH LEFT LIGAMENT | TETRALOGY OF FALLOT | VASCULAR RING | VENTRICULAR SEPTAL DEFECT, MALALIGNMENT	.
1-00166	<1	Unknown	No	DILATED AORTIC ROOT | HYPOPLASTIC LEFT PULMONARY ARTERY | LEFT AORTIC ARCH | PULMONARY STENOSIS, SUBVALVAR | PULMONARY STENOSIS, VALVAR | TETRALOGY OF FALLOT | VENTRICULAR SEPTAL DEFECT, MALALIGNMENT	.
1-00167	<1	Unknown	No	ATRIAL SEPTAL DEFECT, SECUNDUM | TETRALOGY OF FALLOT	.
1-00172	<1	Unknown	No	AORTIC ARCH HYPOPLASIA | AORTIC ATRESIA | HYPOPLASTIC LEFT VENTRICLE (SUBNORMAL CAVITY VOLUME) | MITRAL ATRESIA | PATENT DUCTUS ARTERIOSUS | SDD	.
1-00421	<1	Unknown	No	HYPOPLASTIC MAIN PULMONARY ARTERY | PULMONARY ATRESIA,VALVAR | TETRALOGY OF FALLOT WITH PULMONARY ATRESIA | VENTRICULAR SEPTAL DEFECT, MEMBRANOUS	.
1-00789	<1	Unknown	No	RIGHT AORTIC ARCH | TETRALOGY OF FALLOT	.
1-00877	<1	Unknown	No	PATENT FORAMEN OVALE | PULMONARY STENOSIS, SUBVALVAR | TETRALOGY OF FALLOT | VENTRICULAR SEPTAL DEFECT, SINGLE | VENTRICULAR SEPTAL DEFECT, SUBPULMONARY OR CONAL	.
1-00967	<1	Unknown	No	HYPOPLASTIC PULMONARY ANNULUS | LEFT AORTIC ARCH | PULMONARY STENOSIS, SUPRAVALVAR | PULMONARY STENOSIS, VALVAR	.
1-00977	<1	Unknown	No	BICUSPID PULMONARY VALVE | TETRALOGY OF FALLOT	.
1-01834	<1	Unknown	No	AORTIC ATRESIA | HYPOPLASIA ASCENDING AORTA | HYPOPLASTIC LEFT HEART SYNDROME | HYPOPLASTIC LEFT VENTRICLE (SUBNORMAL CAVITY VOLUME) | HYPOPLASTIC MITRAL VALVE | LEFT AORTIC ARCH WITH NORMAL BRANCHING PATTERN	.
1-01903	<1	Unknown	No	ATRIAL SEPTAL DEFECT, SECUNDUM | VENTRICULAR SEPTAL DEFECT RESTRICTIVE | VENTRICULAR SEPTAL DEFECT, MEMBRANOUS	.
1-02752	<1	Unknown	No	AORTIC ATRESIA | HYPOPLASIA ASCENDING AORTA | HYPOPLASTIC LEFT HEART SYNDROME | HYPOPLASTIC LEFT VENTRICLE (SUBNORMAL CAVITY VOLUME) | HYPOPLASTIC MITRAL VALVE | LEFT AORTIC ARCH WITH NORMAL BRANCHING PATTERN | LV TO CORONARY FISTULAE IN HYPOPLASTIC LEFT HEART SYNDROME | MALPOSITIONED ATRIAL SEPTUM (WITH OR WITHOUT PAPVC)	.
1-02772	<1	Unknown	No	ANEURYSM, ASCENDING AORTA | BICOMMISSURAL (BICUSPID, BILEAFLET) AORTIC VALVE, RIGHT-LEFT FUSION | DILATED AORTA | DILATED ASCENDING AORTA	.
1-03100	<1	Unknown	No	BICOMMISSURAL (BICUSPID, BILEAFLET, BIFOLIATE) AORTIC VALVE | COARCTATION | MITRAL VALVE ABNORMALITY	.
1-03152	<1	Unknown	No	LEFT AORTIC ARCH WITH NORMAL BRANCHING PATTERN | LSVC TO CORONARY SINUS | MAIN PULMONARY ARTERY STENOSIS | PULMONARY STENOSIS, SUBVALVAR | PULMONARY STENOSIS, VALVAR | RIGHT SUPERIOR VENA CAVA TO RIGHT ATRIUM | TETRALOGY OF FALLOT | VENTRICULAR SEPTAL DEFECT, MALALIGNMENT	.
1-03279	<1	Unknown	No	ABDOMINAL HETEROTAXY (SITUS AMBIGUOUS) | ANOMALOUS HEPATIC VENOUS DRAINAGE OR CONNECTION | AORTIC VALVE POSITION RELATIVE TO THE PULMONARY VALVE, ANTERIOR | ATRIAL SEPTAL DEFECT | BILATERAL SUBARTERIAL CONUS | COR TRIATRIATUM | DEXTROCARDIA | DOUBLE OUTLET RIGHT VENTRICLE | HETEROTAXY | HYPOPLASTIC LEFT VENTRICLE (SUBNORMAL CAVITY VOLUME) | INFERIOR VENA CAVA LEFT SIDED | PULMONARY STENOSIS, LEFT…	.
1-03310	<1	Unknown	No	HYPOPLASTIC MAIN PULMONARY ARTERY | HYPOPLASTIC PULMONARY ANNULUS | LEFT AORTIC ARCH WITH NORMAL BRANCHING PATTERN | PULMONARY STENOSIS, SUBVALVAR | PULMONARY STENOSIS, VALVAR | TETRALOGY OF FALLOT | VENTRICULAR SEPTAL DEFECT | VENTRICULAR SEPTAL DEFECT, MALALIGNMENT	.
1-03809	<1	Unknown	No	AORTIC ARCH HYPOPLASIA | HYPOPLASIA ASCENDING AORTA | SDD | SINGLE VENTRICLE, LEFT; DOUBLE INLET LEFT VENTRICLE | TRANSPOSITION D-LOOP WITH VENTRICULAR SEPTAL DEFECT | VENTRICULAR SEPTAL DEFECT, MALALIGNMENT	.
1-03841	<1	Unknown	No	TETRALOGY OF FALLOT WITH PULMONARY ATRESIA AND MAPCAS	.
1-03855	<1	Unknown	No	TETRALOGY OF FALLOT	.
1-03922	<1	Unknown	No	ABNORMAL CORONARY SINUS | ADD | ANOMALOUS HEPATIC VENOUS DRAINAGE OR CONNECTION | ASPLENIA SYNDROME (RIGHT ISOMERISM) | BICUSPID PULMONARY VALVE | COMMON ATRIUM | DORV + AVSD (AV CANAL) | DOUBLE OUTLET RIGHT VENTRICLE | HETEROTAXY | HYPOPLASTIC LEFT VENTRICLE (SUBNORMAL CAVITY VOLUME) | LEFT SUPERIOR VENA CAVA ENTERING LEFT ATRIUM | PULMONARY STENOSIS | RIGHT SUPERIOR VENA CAVA ABSENT | SINGLE VE…	.
1-04078	<1	Unknown	No	TETRALOGY OF FALLOT WITH PULMONARY ATRESIA AND MAPCAS	.
1-04190	<1	Unknown	No	AORTIC STENOSIS - SUBVALVAR | HYPOPLASIA ASCENDING AORTA | HYPOPLASTIC AORTIC ANNULUS | HYPOPLASTIC RIGHT VENTRICLE (SUBNORMAL CAVITY VOLUME) | INTERRUPTED AORTIC ARCH TYPE B | SINGLE VENTRICLE, LEFT; DOUBLE INLET LEFT VENTRICLE	.
1-04198	<1	Unknown	No	PULMONARY STENOSIS, VALVAR	.
1-04454	<1	Unknown	No	ATYPICAL CLEFT OF MITRAL VALVE | BICUSPID PULMONARY VALVE | BIVENTRICULAR, DISCORDANT ATRIOVENTRICULAR CONNECTION | CRISS-CROSS AV VALVES | DISCORDANT VENTRICULOARTERIAL CONNECTION | L-LOOP TRANSPOSITION OF THE GREAT VESSELS | PULMONARY STENOSIS | PULMONARY STENOSIS, VALVAR | SDL | SUBAORTIC CONUS | SUPERIOR-INFERIOR VENTRICLES UP-DOWN STAIRS VENTRICLES	.
1-04464	<1	Unknown	No	LEFT AORTIC ARCH WITH NORMAL BRANCHING PATTERN | PULMONARY STENOSIS, VALVAR | TETRALOGY OF FALLOT | VENTRICULAR SEPTAL DEFECT, MALALIGNMENT	.
1-04573	<1	Unknown	No	ATRIAL SEPTAL DEFECT, SECUNDUM | PULMONARY STENOSIS, SUPRAVALVAR | TETRALOGY OF FALLOT	.
1-04613	<1	Unknown	No	AORTIC ARCH HYPOPLASIA | AORTIC ATRESIA | ATRIAL SEPTAL DEFECT, SECUNDUM | HYPOPLASIA ASCENDING AORTA | HYPOPLASTIC LEFT HEART SYNDROME | HYPOPLASTIC MITRAL VALVE | LEFT AORTIC ARCH WITH NORMAL BRANCHING PATTERN | LV TO CORONARY FISTULAE IN HYPOPLASTIC LEFT HEART SYNDROME	.
1-04693	<1	Unknown	No	PARTIALLY ANOMALOUS PULMONARY VEINS | RIGHT AORTIC ARCH | TRUNCUS ARTERIOSUS TYPE I (MAIN PULMONARY ARTERY PRESENT)	.
1-05133	<1	Unknown	No	ABSENCE OF THE SUPRARENAL INFERIOR VENA CAVA WITH AZYGOUS CONTINUATION | AORTIC ARCH HYPOPLASIA | AORTIC ATRESIA | DEXTROCARDIA | HETEROTAXY | LSVC TO CORONARY SINUS | MITRAL ATRESIA | SINGLE VENTRICLE IN HETEROTAXY SYNDROME | SINGLE VENTRICLE WITH UNBALANCED ATRIOVENTRICULAR CANAL DEFECT | SITUS INVERSUS TOTALIS | TOTALLY ANOMALOUS PULMONARY VENOUS RETURN, SUPRACARDIAC | UNBALANCED COMPLETE ATRI…	.
1-05191	<1	Unknown	No	AORTIC STENOSIS | HYPOPLASTIC LEFT HEART SYNDROME | MITRAL STENOSIS	.
1-05478	<1	Unknown	No	AORTIC ARCH HYPOPLASIA | AORTIC STENOSIS - SUBVALVAR | BICOMMISSURAL (BICUSPID, BILEAFLET, BIFOLIATE) AORTIC VALVE | COARCTATION SIMPLE (ISOLATED) | CONGENITAL MITRAL VALVE ABNORMALITY | MITRAL REGURGITATION | VENTRICULAR SEPTAL DEFECT, MALALIGNMENT	.
1-05520	<1	Unknown	No	RIGHT AORTIC ARCH WITH NORMAL BRANCHING PATTERN | TETRALOGY OF FALLOT WITH PULMONARY ATRESIA AND MAPCAS	.
1-05600	<1	Unknown	No	AORTIC ARCH HYPOPLASIA | AORTIC STENOSIS - SUPRAVALVAR | AORTIC STENOSIS - VALVAR | BICOMMISSURAL (BICUSPID, BILEAFLET, BIFOLIATE) AORTIC VALVE | COARCTATION SIMPLE (ISOLATED) | LEFT AORTIC ARCH WITH NORMAL BRANCHING PATTERN	.
1-05672	<1	Unknown	No	COARCTATION | PATENT FORAMEN OVALE | VENTRICULAR SEPTAL DEFECT, SUBPULMONARY OR CONAL	.
1-05767	<1	Unknown	No	AORTIC ARCH HYPOPLASIA | BICOMMISSURAL (BICUSPID, BILEAFLET) AORTIC VALVE, RIGHT-LEFT FUSION | COARCTATION SIMPLE (ISOLATED) | LEFT AORTIC ARCH WITH NORMAL BRANCHING PATTERN | MITRAL STENOSIS, VALVAR	.
1-05814	<1	Unknown	No	BICOMMISSURAL (BICUSPID, BILEAFLET, BIFOLIATE) AORTIC VALVE | COARCTATION SIMPLE (ISOLATED) | VENTRICULAR SEPTAL DEFECT, MUSCULAR	.
1-06054	<1	Unknown	No	PULMONARY STENOSIS, SUBVALVAR | PULMONARY STENOSIS, VALVAR | RIGHT AORTIC ARCH WITH NORMAL BRANCHING PATTERN | TETRALOGY OF FALLOT	.
1-06213	<1	Unknown	No	ABERRANT LEFT SUBCLAVIAN ARTERY | ABNORMAL BRANCHING RIGHT AORTIC ARCH | VASCULAR RING	.
1-06281	<1	Unknown	No	AORTIC ARCH HYPOPLASIA | BICOMMISSURAL (BICUSPID, BILEAFLET) AORTIC VALVE, RIGHT-LEFT FUSION | COARCTATION | HYPOPLASTIC MITRAL VALVE | LEFT AORTIC ARCH WITH NORMAL BRANCHING PATTERN	.
1-06630	<1	Unknown	No	AORTIC ATRESIA | ATRIAL SEPTAL DEFECT, SECUNDUM | HYPOPLASIA ASCENDING AORTA | HYPOPLASTIC LEFT HEART SYNDROME | LEFT AORTIC ARCH WITH NORMAL BRANCHING PATTERN | MITRAL ATRESIA	.
1-06692	<1	Unknown	No	BICUSPID PULMONARY VALVE | HYPOPLASTIC MAIN PULMONARY ARTERY | LEFT AORTIC ARCH WITH UNKNOWN BRANCHING PATTERN | PULMONARY STENOSIS, SUBVALVAR | PULMONARY STENOSIS, VALVAR | TETRALOGY OF FALLOT | VENTRICULAR SEPTAL DEFECT, MALALIGNMENT	.
1-06955	<1	Unknown	No	HYPOPLASTIC MAIN PULMONARY ARTERY | HYPOPLASTIC PULMONARY ANNULUS | PULMONARY STENOSIS, SUBVALVAR | RIGHT AORTIC ARCH WITH NORMAL BRANCHING PATTERN | TETRALOGY OF FALLOT	.
1-07125	<1	Unknown	No	ATRIAL SEPTAL DEFECT, SECUNDUM | TUBULAR HYPOPLASIA OF AORTA + COARCTATION | VENTRICULAR SEPTAL DEFECT, MEMBRANOUS	.
1-07262	<1	Unknown	No	TETRALOGY OF FALLOT	.
1-10508	<1	Unknown	No	TETRALOGY OF FALLOT	.
1-00083	<1	Unknown	Yes	ABDOMINAL HETEROTAXY (SITUS AMBIGUOUS) | ASPLENIA SYNDROME (RIGHT ISOMERISM) | COMMON ATRIUM | HETEROTAXY | INTESTINAL MALROTATION | LEFT ATRIAL ABNORMALITY | LEFT INFERIOR VENA CAVA TO RIGHT ATRIUM | LEFT PULMONARY ARTERY ABNORMALITY | LEFT SUPERIOR VENA CAVA ENTERING LEFT ATRIUM | MAIN PULMONARY ARTERY OCCLUSION | MESOCARDIA | PULMONARY ATRESIA,VALVAR | RIGHT AORTIC ARCH | RIGHT PULMONARY ARTER…	.
1-00413	<1	Unknown	Yes	DEXTROCARDIA | PATENT FORAMEN OVALE | PULMONARY STENOSIS | RIGHT AORTIC ARCH | TETRALOGY OF FALLOT | VENTRICULAR SEPTAL DEFECT, MALALIGNMENT | VENTRICULAR SEPTAL DEFECT, SINGLE	.
1-00734	<1	Unknown	Yes	AORTIC ATRESIA | HYPOPLASTIC LEFT HEART SYNDROME | MITRAL ATRESIA	.
1-01017	<1	Unknown	Yes	LEFT VENTRICULAR STRUCTURAL ABNORMALITY | MESOCARDIA | MULTIPLE ATRIAL SEPTAL DEFECTS | VENTRICULAR SEPTAL DEFECT, MUSCULAR POSTERIOR (INLET)	.
1-01417	<1	Unknown	Yes	HYPOPLASTIC MAIN PULMONARY ARTERY | HYPOPLASTIC PULMONARY ANNULUS | LEFT AORTIC ARCH WITH NORMAL BRANCHING PATTERN | PULMONARY STENOSIS, SUBVALVAR | PULMONARY STENOSIS, VALVAR | TETRALOGY OF FALLOT | TRICUSPID REGURGITATION NEONATAL | VENTRICULAR SEPTAL DEFECT, MALALIGNMENT	.
1-02024	<1	Unknown	Yes	BICOMMISSURAL (BICUSPID, BILEAFLET, BIFOLIATE) AORTIC VALVE | HYPOPLASTIC AORTIC ANNULUS | HYPOPLASTIC LEFT VENTRICLE (SUBNORMAL CAVITY VOLUME) | HYPOPLASTIC MITRAL VALVE | LEFT AORTIC ARCH WITH NORMAL BRANCHING PATTERN | LSVC TO CORONARY SINUS | RIGHT SUPERIOR VENA CAVA TO RIGHT ATRIUM | SHONES SYNDROME COMBINATION COARC,VSD,ABN MIT + AO VAL | SUPRAVALVAR MITRAL STENOSIS | TUBULAR HYPOPLASIA OF …	Neurological Abnormalities Present,Other Neurological Abnormality Present,Other Neurological Abnormality;Gross motor delay
1-02183	<1	Unknown	Yes	AORTIC ARCH HYPOPLASIA | AORTIC ATRESIA | HYPOPLASIA ASCENDING AORTA | HYPOPLASTIC LEFT HEART SYNDROME | LEFT AORTIC ARCH WITH NORMAL BRANCHING PATTERN | MALPOSITIONED ATRIAL SEPTUM (WITH OR WITHOUT PAPVC) | MITRAL ATRESIA	Neurological Abnormalities Present,Other Neurological Abnormality Present,Other Neurological Abnormality;PVL
1-02500	<1	Unknown	Yes	RIGHT AORTIC ARCH WITH NORMAL BRANCHING PATTERN | TETRALOGY OF FALLOT WITH PULMONARY ATRESIA	.
1-02668	<1	Unknown	Yes	ABDOMINAL SITUS INVERSUS | ATRIAL SEPTAL DEFECT, SECUNDUM | DOUBLE OUTLET RIGHT VENTRICLE | HETEROTAXY | HYPOPLASTIC RIGHT VENTRICLE (SUBNORMAL CAVITY VOLUME) | ILD | JUXTAPOSITION OF ATRIAL APPENDAGES RIGHT | LEFT SUPERIOR VENA CAVA TO RIGHT ATRIUM | PULMONARY STENOSIS, VALVAR | RIGHT AORTIC ARCH WITH NORMAL BRANCHING PATTERN | RIGHT SUPERIOR VENA CAVA TO CORONARY SINUS | SUPERIOR-INFERIOR VENTR…	.
1-03431	<1	Unknown	Yes	ABSENCE OF THE SUPRARENAL INFERIOR VENA CAVA WITH AZYGOUS CONTINUATION | COMMON ATRIUM | DORV + AVSD (AV CANAL) | HETEROTAXY | HYPOPLASTIC LEFT PULMONARY ARTERY | HYPOPLASTIC LEFT VENTRICLE (SUBNORMAL CAVITY VOLUME) | HYPOPLASTIC MAIN PULMONARY ARTERY | HYPOPLASTIC PULMONARY ANNULUS | HYPOPLASTIC RIGHT PULMONARY ARTERY | LEFT AORTIC ARCH WITH NORMAL BRANCHING PATTERN | POLYSPLENIA SYNDROME (LEFT …	.
1-03685	<1	Unknown	Yes	ATRIAL SEPTAL DEFECT | HYPOPLASTIC LEFT VENTRICLE (SUBNORMAL CAVITY VOLUME) | L-LOOP TRANSPOSITION WITH INTACT VENTRICULAR SEPTUM | LEFT AORTIC ARCH WITH NORMAL BRANCHING PATTERN | MITRAL ATRESIA | PULMONARY ATRESIA, INTACT VENTRICULAR SEPTUM | PULMONARY STENOSIS, LEFT | RIGHT VENTRICULAR ORIGIN OF SUBAORTIC CONUS	.
1-04217	<1	Unknown	Yes	LEFT AORTIC ARCH WITH NORMAL BRANCHING PATTERN | VENTRICULAR SEPTAL DEFECT, MEMBRANOUS | VENTRICULAR SEPTAL DEFECT, MULTIPLE	.
1-04231	<1	Unknown	Yes	HYPOPLASTIC MAIN PULMONARY ARTERY | PATENT DUCTUS ARTERIOSUS | PULMONARY STENOSIS, SUBVALVAR | PULMONARY STENOSIS, VALVAR | RIGHT AORTIC ARCH WITH NORMAL BRANCHING PATTERN | TETRALOGY OF FALLOT | VENTRICULAR SEPTAL DEFECT, MALALIGNMENT	.
1-04719	<1	Unknown	Yes	LSVC TO CORONARY SINUS | PULMONARY STENOSIS, SUPRAVALVAR | TETRALOGY OF FALLOT	.
1-05105	<1	Unknown	Yes	ATRIAL SEPTAL DEFECT, SECUNDUM | BALANCED COMPLETE ATRIOVENTRICULAR CANAL | VENTRICULAR SEPTAL DEFECT, MUSCULAR OUTLET	Head Abnormalities Present,Other Head Abnormality Present,Other Head Abnormality;triangular face, small jaw, pointed chin
1-05756	<1	Unknown	Yes	AORTIC STENOSIS - VALVAR | INTERRUPTED AORTIC ARCH TYPE B | LEFT VENTRICULAR OUTFLOW TRACT OBSTRUCTION | VENTRICULAR SEPTAL DEFECT WITH INTERRUPTED AORTIC ARCH | VENTRICULAR SEPTAL DEFECT, MALALIGNMENT	.
1-05946	<1	Unknown	Yes	ATRIAL SEPTAL DEFECT, SECUNDUM | LSVC TO CORONARY SINUS | VENTRICULAR SEPTAL DEFECT, MEMBRANOUS	.
1-06119	<1	Unknown	Yes	AORTIC ARCH HYPOPLASIA | HYPOPLASTIC LEFT VENTRICLE (SUBNORMAL CAVITY VOLUME) | LEFT AORTIC ARCH WITH NORMAL BRANCHING PATTERN | UNBALANCED COMPLETE ATRIOVENTRICULAR CANAL, RIGHT DOMINANT	.
1-06499	<1	Unknown	Yes	ATRIAL SEPTAL DEFECT | TETRALOGY OF FALLOT	Head Abnormalities Present,Other Head Abnormality Present,Other Head Abnormality;Plagiocephaly
1-06753	<1	Unknown	Yes	AORTIC STENOSIS - VALVAR | ATRIAL SEPTAL DEFECT, SECUNDUM | BICOMMISSURAL (BICUSPID, BILEAFLET) AORTIC VALVE, RIGHT-LEFT FUSION	.
1-06817	<1	Unknown	Yes	COARCTATION | HYPOPLASTIC AORTIC ANNULUS | HYPOPLASTIC LEFT VENTRICLE (SUBNORMAL CAVITY VOLUME) | LEFT ATRIAL HYPOPLASIA | LEFT-SIDED PATENT DUCTUS ARTERIOSUS | PATENT FORAMEN OVALE | SINUS VENOSUS SEPTAL DEFECT | VENTRICULAR SEPTAL DEFECT, MUSCULAR	.
1-06854	<1	Unknown	Yes	ABNORMAL TRICUSPID VALVE ATTACHMENTS | PATENT DUCTUS ARTERIOSUS | PATENT FORAMEN OVALE | SUPRAVENTRICULAR TACHYCARDIA (PAROXYSMAL ATRIAL TACHYCARDIA) | TRICUSPID REGURGITATION | VENTRICULAR SEPTAL DEFECT, ECD TYPE | VENTRICULAR SEPTAL DEFECT, MEMBRANOUS | VENTRICULAR SEPTAL DEFECT, MULTIPLE | VENTRICULAR SEPTAL DEFECT, MUSCULAR	.
1-06904	<1	Unknown	Yes	COARCTATION SIMPLE (ISOLATED) | VENTRICULAR SEPTAL DEFECT, MEMBRANOUS	Head Abnormalities Present,Other Head Abnormality Present,Other Head Abnormality;very large head; being worked up.
1-07364	<1	Unknown	Yes	MITRAL STENOSIS ARCADE | MITRAL STENOSIS, VALVAR	.
1-07450	<1	Unknown	Yes	DILATED LEFT PULMONARY ARTERY | DILATED RIGHT PULMONARY ARTERY | LEFT PULMONARY ARTERY ABNORMALITY | MAIN PULMONARY ARTERY ABNORMALITY | VENTRICULAR SEPTAL DEFECT, MEMBRANOUS | VENTRICULAR SEPTAL DEFECT, MULTIPLE | VENTRICULAR SEPTAL DEFECT, MUSCULAR	.
1-07657	<1	Unknown	Yes	LEFT AORTIC ARCH WITH NORMAL BRANCHING PATTERN | PULMONARY STENOSIS, VALVAR | VENTRICULAR SEPTAL DEFECT, MEMBRANOUS	.
1-07688	<1	Unknown	Yes	ATRIAL SEPTAL DEFECT, SECUNDUM | BALANCED COMPLETE ATRIOVENTRICULAR CANAL | PULMONARY ATRESIA CONGENITAL	.
1-07877	<1	Unknown	Yes	BICUSPID PULMONARY VALVE | DORV, VENTRICULAR DEFECT UNCOMMITTED | LEFT AORTIC ARCH WITH NORMAL BRANCHING PATTERN | PULMONARY STENOSIS, SUBVALVAR | PULMONARY STENOSIS, VALVAR | SDD | VENTRICULAR SEPTAL DEFECT, MUSCULAR POSTERIOR (INLET)	Neurological Abnormalities Present,Other Neurological Abnormality Present,Other Neurological Abnormality;lipomyeloschisis associated with vestigial tail
1-07975	<1	Unknown	Yes	TETRALOGY OF FALLOT WITH PULMONARY ATRESIA	.
1-08360	<1	Unknown	Yes	COMPLETE COMMON AV CANAL | RIGHT AORTIC ARCH | TETRALOGY OF FALLOT WITH PULMONARY ATRESIA AND MAPCAS	Head Abnormalities Present,Other Head Abnormality Present,Other Head Abnormality;small anterior fontanelle,Neurological Abnormalities Present,Other Neurological Abnormality Present,Other Neurological Abnormality;mildly decreased muscle tone
1-08430	<1	Unknown	Yes	PATENT FORAMEN OVALE | TETRALOGY OF FALLOT WITH PULMONARY ATRESIA	.
1-12289	<1	Unknown	Yes	PATENT DUCTUS ARTERIOSUS | VENTRICULAR SEPTAL DEFECT, MEMBRANOUS	.
1-13022	<1	Unknown	Yes	ATRIAL SEPTAL DEFECT, SECUNDUM | PULMONARY STENOSIS, SUBVALVAR | PULMONARY STENOSIS, VALVAR | VENTRICULAR SEPTAL DEFECT, MEMBRANOUS	.
1-13278	<1	Unknown	Yes	VENTRICULAR SEPTAL DEFECT, MEMBRANOUS | VENTRICULAR SEPTAL DEFECT, MULTIPLE | VENTRICULAR SEPTAL DEFECT, MUSCULAR	.
1-00832	<1	No	No	ABSENT MAIN PULMONARY ARTERY | HYPOPLASTIC LEFT PULMONARY ARTERY | HYPOPLASTIC RIGHT PULMONARY ARTERY | PATENT DUCTUS ARTERIOSUS | TETRALOGY OF FALLOT WITH PULMONARY ATRESIA AND MAPCAS	.
1-00192	<1	Unknown	No	ATRIAL SEPTAL DEFECT, SECUNDUM | BICOMMISSURAL (BICUSPID, BILEAFLET, BIFOLIATE) AORTIC VALVE | HYPOPLASTIC AORTIC ANNULUS | HYPOPLASTIC RIGHT VENTRICLE (SUBNORMAL CAVITY VOLUME) | HYPOPLASTIC TRICUSPID VALVE | INTERRUPTED AORTIC ARCH TYPE B | LEFT VENTRICULAR OUTFLOW TRACT OBSTRUCTION | PULMONARY STENOSIS, BILATERAL BRANCH PULMONARY ARTERY | VENTRICULAR SEPTAL DEFECT WITH INTERRUPTED AORTIC ARCH …	.
1-00206	<1	Unknown	No	HYPOPLASTIC MAIN PULMONARY ARTERY | MYOCARDIAL ABNORMALITY | PATENT FORAMEN OVALE | PULMONARY ATRESIA,VALVAR | TRANSPOSITION D-LOOP WITH VSD AND LV OUTFLOW TRACT OBSTRUCTION | USUAL CORONARY ARTERIES IN D-LOOP TGA | VENTRICULAR SEPTAL DEFECT, MALALIGNMENT	.
1-00495	<1	Unknown	No	MITRAL REGURGITATION | MITRAL STENOSIS ARCADE | MITRAL STENOSIS, SUBVALVAR	.
1-00592	<1	Unknown	No	AORTIC STENOSIS - SUBVALVAR | ATRIAL SEPTAL DEFECT, SECUNDUM | COARCTATION | MITRAL STENOSIS, VALVAR | SUPRAVALVAR MITRAL STENOSIS | VENTRICULAR SEPTAL DEFECT, MEMBRANOUS | VENTRICULAR SEPTAL DEFECT, MUSCULAR	.
1-00711	<1	Unknown	No	ABSENCE OF THE SUPRARENAL INFERIOR VENA CAVA WITH AZYGOUS CONTINUATION | ANOMALOUS HEPATIC VENOUS DRAINAGE OR CONNECTION | ATRIAL SEPTAL DEFECT, SECUNDUM | CORONARY ANOMALY, LEFT | HETEROTAXY | HYPOPLASTIC PULMONARY ANNULUS | L-LOOP CORRECTED TRANSPOSITION {SL?} | L-LOOP TRANSPOSITION OF THE GREAT VESSELS | PULMONARY STENOSIS | PULMONARY STENOSIS, SUBVALVAR | PULMONARY STENOSIS, VALVAR | RIGHT AO…	.
1-00788	<1	Unknown	No	LEFT AORTIC ARCH | PATENT DUCTUS ARTERIOSUS, RIGHT SIDED | RETRO-AORTIC INNOMINATE VEIN | TETRALOGY OF FALLOT WITH PULMONARY ATRESIA	.
1-00836	<1	Unknown	No	AORTIC ATRESIA | CONGENITAL MITRAL VALVE ABNORMALITY | HYPOPLASIA ASCENDING AORTA | HYPOPLASTIC LEFT HEART SYNDROME | HYPOPLASTIC LEFT VENTRICLE (SUBNORMAL CAVITY VOLUME) | LEFT AORTIC ARCH WITH NORMAL BRANCHING PATTERN | TUBULAR HYPOPLASIA OF AORTA + COARCTATION	.
1-01100	<1	Unknown	No	ATRIAL SEPTAL DEFECT, SECUNDUM | PULMONARY STENOSIS, SUPRAVALVAR | PULMONARY STENOSIS, VALVAR | RIGHT AORTIC ARCH WITH NORMAL BRANCHING PATTERN | TETRALOGY OF FALLOT	.
1-01341	<1	Unknown	No	ATRIAL SEPTAL DEFECT, SECUNDUM | LEFT PULMONARY ARTERY STENOSIS, CENTRAL | RIGHT AORTIC ARCH WITH NORMAL BRANCHING PATTERN | TETRALOGY OF FALLOT	.
1-01434	<1	Unknown	No	AORTIC ATRESIA | ATRIAL SEPTAL ABNORMALITY | HYPOPLASTIC LEFT HEART SYNDROME | LEFT AORTIC ARCH WITH NORMAL BRANCHING PATTERN | MITRAL ATRESIA	.
1-01751	<1	Unknown	No	HYPOPLASTIC RIGHT VENTRICLE (SUBNORMAL CAVITY VOLUME) | PREEXCITATION | TRICUSPID ATRESIA + PS OR SMALL VSD (IB)	.
1-01972	<1	Unknown	No	ATRIAL SEPTAL DEFECT, SECUNDUM | CLEFT MITRAL VALVE WITH REGURGITATION | OSTIUM PRIMUM ATRIAL SEPTAL DEFECT, BALANCED	.
1-01995	<1	Unknown	No	TETRALOGY OF FALLOT	.
1-02011	<1	Unknown	No	HYPOPLASTIC MAIN PULMONARY ARTERY | RIGHT AORTIC ARCH WITH NORMAL BRANCHING PATTERN | TETRALOGY OF FALLOT WITH PULMONARY ATRESIA AND MAPCAS	.
1-02377	<1	Unknown	No	BICOMMISSURAL (BICUSPID, BILEAFLET) AORTIC VALVE, RIGHT-LEFT FUSION | COARCTATION | HYPOPLASTIC LEFT VENTRICLE (SUBNORMAL CAVITY VOLUME) | HYPOPLASTIC MITRAL VALVE | PATENT FORAMEN OVALE | UNBALANCED COMPLETE ATRIOVENTRICULAR CANAL, RIGHT DOMINANT | VENTRICULAR SEPTAL DEFECT, MULTIPLE | VENTRICULAR SEPTAL DEFECT, MUSCULAR, TRABECULAR, ANTERIOR	.
1-02576	<1	Unknown	No	LEFT AORTIC ARCH WITH NORMAL BRANCHING PATTERN | TOTALLY ANOMALOUS PULMONARY VENOUS RETURN, MIXED	.
1-03482	<1	Unknown	No	CLEFT MITRAL VALVE | TRANSITIONAL COMMON AV CANAL | VENTRICULAR SEPTAL DEFECT, MUSCULAR	.
1-03512	<1	Unknown	No	CORONARY ARTERIO-VENOUS FISTULA | HYPOPLASTIC LEFT PULMONARY ARTERY | HYPOPLASTIC RIGHT PULMONARY ARTERY | LEFT CORONARY ARTERY ARISING FROM THE RIGHT SINUS OF VALSALVA | MULTIPLE AORTOPULMONARY COLLATERAL ARTERIES | PULMONARY STENOSIS | TETRALOGY OF FALLOT	.
1-04833	<1	Unknown	No	ATRIAL SEPTAL DEFECT, SECUNDUM | DILATED INFERIOR VENA CAVA | DILATED RIGHT ATRIUM | RIGHT VENTRICULAR VOLUME OVERLOAD | TOTALLY ANOMALOUS PULMONARY VENOUS RETURN, SUPRACARDIAC	.
1-04909	<1	Unknown	No	PULMONARY STENOSIS, VALVAR | VENTRICULAR SEPTAL DEFECT, MUSCULAR	.
1-05412	<1	Unknown	No	ATRIAL SEPTAL DEFECT, SECUNDUM | CLEFT MITRAL VALVE | HYPOPLASTIC LEFT VENTRICLE (SUBNORMAL CAVITY VOLUME) | OSTIUM PRIMUM ATRIAL SEPTAL DEFECT, UNBALANCED, RIGHT DOMINANT | PARACHUTE MITRAL VALVE | UNBALANCED TRANSITIONAL ATRIOVENTRICULAR CANAL, RIGHT DOMINANT	.
1-05453	<1	Unknown	No	ATRIAL SEPTAL DEFECT | RIGHT AORTIC ARCH | TETRALOGY OF FALLOT	.
1-06073	<1	Unknown	No	ABSENCE OF THE SUPRARENAL INFERIOR VENA CAVA WITH AZYGOUS CONTINUATION | ATRIAL SEPTAL DEFECT | LEVOCARDIA WITH ABDOMINAL HETEROTAXY | LSVC - NON COMMUNICATING WITH RSVC | LSVC TO CORONARY SINUS | PARACHUTE MITRAL VALVE | POLYSPLENIA SYNDROME (LEFT ISOMERISM) | VENTRICULAR SEPTAL DEFECT	.
1-06622	<1	Unknown	No	PULMONARY STENOSIS, VALVAR	.
1-07221	<1	Unknown	No	ATRIAL SEPTAL DEFECT, SECUNDUM | VENTRICULAR SEPTAL DEFECT, MUSCULAR	.
1-07323	<1	Unknown	No	HYPOPLASTIC RIGHT VENTRICLE (SUBNORMAL CAVITY VOLUME) | PULMONARY ATRESIA, INTACT VENTRICULAR SEPTUM | RV TO CORONARY FISTULAE IN PULMONARY ATRESIA WITH INTACT VENTRICULAR SEPTUM | SINGLE VENTRICLE	.
1-07502	<1	Unknown	No	DISCONTINUITY OF PULMONARY ARTERIES | HYPOPLASTIC LEFT PULMONARY ARTERY | HYPOPLASTIC MAIN PULMONARY ARTERY | HYPOPLASTIC PULMONARY ANNULUS | LEFT-SIDED PATENT DUCTUS ARTERIOSUS | PULMONARY STENOSIS | PULMONARY STENOSIS, SUBVALVAR | RIGHT AORTIC ARCH WITH NORMAL BRANCHING PATTERN | TETRALOGY OF FALLOT	.
1-07526	<1	Unknown	No	AORTIC STENOSIS - VALVAR | ATRIAL SEPTAL DEFECT, SECUNDUM | BICOMMISSURAL (BICUSPID, BILEAFLET, BIFOLIATE) AORTIC VALVE | ENDOCARDIAL FIBROELASTOSIS | HYPOPLASTIC LEFT HEART SYNDROME | MITRAL STENOSIS, VALVAR	.
1-00655	<1	Unknown	Yes	ATRIAL SEPTAL DEFECT, ATYPICAL | BICOMMISSURAL (BICUSPID, BILEAFLET) AORTIC VALVE, RIGHT-LEFT FUSION | HYPOPLASTIC RIGHT VENTRICLE (SUBNORMAL CAVITY VOLUME) | INTERRUPTED AORTIC ARCH TYPE A | LEFT AORTIC ARCH WITH NORMAL BRANCHING PATTERN | LSVC - NON COMMUNICATING WITH RSVC | LSVC TO CORONARY SINUS | MITRAL ATRESIA | SINGLE VENTRICLE | STRADDLING TRICUSPID VALVE | VENTRICULAR SEPTAL DEFECT, MALA…	Head Abnormalities Present,Microcephaly
1-00876	<1	Unknown	Yes	TRICUSPID ATRESIA + PS OR SMALL VSD (IB)	Head Abnormalities Present,Microcephaly,Other Head Abnormality Present,Other Head Abnormality;Plagiocephaly, triangular shaped in coronal plane
1-02121	<1	Unknown	Yes	ABNORMAL BRANCHING RIGHT AORTIC ARCH | RIGHT AORTIC ARCH | SINGLE KIDNEY	.
1-02820	<1	Unknown	Yes	AORTICO-PULMONARY WINDOW | ATRIAL SEPTAL DEFECT, SECUNDUM | LEFT PULMONARY ARTERY STENOSIS, CENTRAL | SUPERIOR-INFERIOR VENTRICLES UP-DOWN STAIRS VENTRICLES	.
1-02861	<1	Unknown	Yes	VENTRICULAR SEPTAL DEFECT, MEMBRANOUS	.
1-03026	<1	Unknown	Yes	AORTIC ARCH HYPOPLASIA | BICUSPID PULMONARY VALVE | CORONARY ARTERY ANOMALY, RIGHT | MAIN PULMONARY ARTERY ABNORMALITY | MITRAL STENOSIS | PARTIALLY ANOMALOUS PULMONARY VEINS | TETRALOGY OF FALLOT	Head Abnormalities Present,Craniosynostosis,Specific Craniosynostosis;Plagiocephaly
1-03377	<1	Unknown	Yes	ATRIAL SEPTAL DEFECT, SECUNDUM | PULMONARY VEIN STENOSIS | VENTRICULAR SEPTAL DEFECT, MULTIPLE	.
1-05406	<1	Unknown	Yes	LEFT AORTIC ARCH WITH UNKNOWN BRANCHING PATTERN | PULMONARY VEIN STENOSIS	Neurological Abnormalities Present,Other Neurological Abnormality Present,Other Neurological Abnormality;mild head lag
1-05886	<1	Unknown	Yes	HYPOPLASTIC MAIN PULMONARY ARTERY | LEFT AORTIC ARCH WITH NORMAL BRANCHING PATTERN | PULMONARY ATRESIA,VALVAR | PULMONARY STENOSIS, SUBVALVAR | TETRALOGY OF FALLOT WITH PULMONARY ATRESIA | VENTRICULAR SEPTAL DEFECT, MALALIGNMENT	.
1-06183	<1	Unknown	Yes	D-LOOP CORRECTED TRANSPOSITION {ID?} | DILATED AORTIC ROOT | HYPOPLASTIC LEFT PULMONARY ARTERY | HYPOPLASTIC MAIN PULMONARY ARTERY | HYPOPLASTIC RIGHT PULMONARY ARTERY | LEFT AORTIC ARCH WITH NORMAL BRANCHING PATTERN | PULMONARY ATRESIA CONGENITAL | TETRALOGY OF FALLOT WITH PULMONARY ATRESIA AND MAPCAS	.
1-06345	<1	Unknown	Yes	LSVC TO CORONARY SINUS | PATENT DUCTUS ARTERIOSUS | PATENT FORAMEN OVALE | TETRALOGY OF FALLOT	.
1-07611	<1	Unknown	Yes	HYPOPLASTIC MAIN PULMONARY ARTERY | LEFT AORTIC ARCH WITH NORMAL BRANCHING PATTERN | PULMONARY STENOSIS, SUBVALVAR | PULMONARY STENOSIS, VALVAR | TETRALOGY OF FALLOT | VENTRICULAR SEPTAL DEFECT, MALALIGNMENT	.
1-08788	<1	Unknown	Yes	BICUSPID PULMONARY VALVE | BILATERAL SUBARTERIAL CONUS | PENTOLOGY OF CANTRELL | PULMONARY STENOSIS, SUBVALVAR | SDD | TRANSPOSITION D-LOOP | TRANSPOSITION D-LOOP WITH VSD AND LV OUTFLOW TRACT OBSTRUCTION	.
1-09502	<1	Unknown	Yes	ATRIOVENTRICULAR CANAL WITH ISOLATED VENTRICULAR COMPONENT (NO PRIMUM ASD) | LSVC - NON COMMUNICATING WITH RSVC	.
1-09938	<1	Unknown	Yes	COMPLETE COMMON AV CANAL	.
1-00021	<1	Unknown	No	DORV, VENTRICULAR DEFECT COMMITTED TO AORTA | DOUBLE OUTLET VENTRICULOARTERIAL CONNECTION | PULMONARY STENOSIS, SUBVALVAR | PULMONARY STENOSIS, VALVAR | VENTRICULAR SEPTAL DEFECT, MALALIGNMENT	.
1-00951	<1	Unknown	No	ATRIAL SEPTAL DEFECT, SECUNDUM | HYPOPLASTIC PULMONARY ANNULUS | HYPOPLASTIC RIGHT VENTRICLE (SUBNORMAL CAVITY VOLUME) | PULMONARY STENOSIS, SUBVALVAR | TRICUSPID ATRESIA + PS OR SMALL VSD (IB) | VENTRICULAR SEPTAL DEFECT, MUSCULAR | VENTRICULAR SEPTAL DEFECT, SINGLE	.
1-01028	<1	Unknown	No	RIGHT AORTIC ARCH | TRUNCUS ARTERIOSUS ATYPICAL | TRUNCUS ARTERIOSUS TYPE I (MAIN PULMONARY ARTERY PRESENT)	.
1-01122	<1	Unknown	No	AORTIC VALVE POSITION RELATIVE TO THE PULMONARY VALVE, LEFT AND ANTERIOR | ATRIAL SEPTAL DEFECT, SECUNDUM | ATYPICAL CORONARY ARTERIES IN D-LOOP TGA | DISCORDANT VENTRICULOARTERIAL CONNECTION | L-LOOP CORRECTED TGA {SL?} WITH VENTRICULAR SEPTAL DEFECT AND PULMONARY STENOSIS | LEFT AORTIC ARCH | LEFT SIDED AV VALVE STENOSIS | LSVC TO CORONARY SINUS | SINGLE VENTRICLE, LEFT; DOUBLE INLET LEFT VENTR…	.
1-01795	<1	Unknown	No	TETRALOGY OF FALLOT	.
1-01838	<1	Unknown	No	ABSENCE OF THE SUPRARENAL INFERIOR VENA CAVA WITH AZYGOUS CONTINUATION | COARCTATION | LEFT AORTIC ARCH | LSVC TO CORONARY SINUS | RIGHT SUPERIOR VENA CAVA ABSENT	.
1-02588	<1	Unknown	No	AORTIC ARCH HYPOPLASIA | BICOMMISSURAL (BICUSPID, BILEAFLET) AORTIC VALVE, RIGHT-LEFT FUSION | LEFT AORTIC ARCH WITH NORMAL BRANCHING PATTERN | VENTRICULAR SEPTAL DEFECT, MULTIPLE | VENTRICULAR SEPTAL DEFECT, MUSCULAR	.
1-02641	<1	Unknown	No	ATRIAL SEPTAL DEFECT, SECUNDUM	.
1-02945	<1	Unknown	No	ATRIAL SEPTAL DEFECT, SECUNDUM | VENTRICULAR SEPTAL DEFECT, MULTIPLE	.
1-03039	<1	Unknown	No	DISCONTINUITY OF PULMONARY ARTERIES | HYPOPLASTIC LEFT PULMONARY ARTERY | HYPOPLASTIC RIGHT PULMONARY ARTERY | MULTIPLE MAJOR AORTOPULMONARY COLLATERAL ARTERIES (MAPCAS) | RIGHT AORTIC ARCH WITH NORMAL BRANCHING PATTERN | TETRALOGY OF FALLOT WITH PULMONARY ATRESIA | TETRALOGY OF FALLOT WITH PULMONARY ATRESIA AND MAPCAS | VENTRICULAR SEPTAL DEFECT, SINGLE	.
1-03140	<1	Unknown	No	AORTIC STENOSIS - SUBVALVAR | AORTIC STENOSIS - VALVAR | BICOMMISSURAL (BICUSPID, BILEAFLET) AORTIC VALVE, LEFT-NON FUSION | TUBULAR HYPOPLASIA OF AORTA + COARCTATION	.
1-03492	<1	Unknown	No	AORTIC ARCH HYPOPLASIA | ATRIAL SEPTAL DEFECT, SECUNDUM | HYPOPLASTIC AORTIC ANNULUS | HYPOPLASTIC AORTIC ISTHMUS | HYPOPLASTIC LEFT VENTRICLE (SUBNORMAL CAVITY VOLUME) | UNBALANCED COMPLETE ATRIOVENTRICULAR CANAL, RIGHT DOMINANT	.
1-04531	<1	Unknown	No	DOUBLE OUTLET RIGHT VENTRICLE | HYPOPLASTIC LEFT PULMONARY ARTERY | HYPOPLASTIC LEFT VENTRICLE (SUBNORMAL CAVITY VOLUME) | HYPOPLASTIC MITRAL VALVE | HYPOPLASTIC RIGHT PULMONARY ARTERY | LEFT AORTIC ARCH WITH NORMAL BRANCHING PATTERN | LSVC TO CORONARY SINUS | PATENT FORAMEN OVALE | PULMONARY STENOSIS, SUBVALVAR | PULMONARY STENOSIS, VALVAR | RIGHT SUPERIOR VENA CAVA TO RIGHT ATRIUM | SDA | SINGL…	.
1-05068	<1	Unknown	No	ABERRANT LEFT SUBCLAVIAN ARTERY | ABNORMAL BRANCHING RIGHT AORTIC ARCH | HYPOPLASTIC PULMONARY ANNULUS | PULMONARY STENOSIS, SUBVALVAR | PULMONARY STENOSIS, VALVAR | TETRALOGY OF FALLOT | VASCULAR RING	.
1-05089	<1	Unknown	No	DORV, VENTRICULAR DEFECT COMMITTED TO AORTA | VENTRICULAR SEPTAL DEFECT RESTRICTIVE	.
1-05270	<1	Unknown	No	COARCTATION SIMPLE (ISOLATED) | DILATED LEFT ATRIUM | LEFT AORTIC ARCH WITH NORMAL BRANCHING PATTERN | MITRAL REGURGITATION	.
1-05281	<1	Unknown	No	AORTIC ATRESIA | HYPOPLASTIC LEFT HEART SYNDROME | MITRAL ATRESIA	.
1-05433	<1	Unknown	No	TETRALOGY OF FALLOT	.
1-05444	<1	Unknown	No	LSVC TO CORONARY SINUS | TETRALOGY OF FALLOT	.
1-05538	<1	Unknown	No	LSVC TO CORONARY SINUS | PATENT FORAMEN OVALE | RIGHT VENTRICULAR OUTFLOW OBSTRUCTION DUE TO ABNORMAL MUSCLE BAND(S) | VENTRICULAR SEPTAL DEFECT	.
1-07381	<1	Unknown	No	ATRIAL SEPTAL DEFECT, SECUNDUM | ATYPICAL CLEFT OF MITRAL VALVE | HETEROTAXY | LSVC - COMMUNICATES WITH RSVC | LSVC TO CORONARY SINUS | MESOCARDIA | OSTIUM PRIMUM ATRIAL SEPTAL DEFECT | RIGHT SUPERIOR VENA CAVA TO RIGHT ATRIUM	.
1-00057	<1	Unknown	Yes	LEFT AORTIC ARCH | VENTRICULAR SEPTAL DEFECT, MEMBRANOUS	Neurological Abnormalities Present,Other Neurological Abnormality Present,Other Neurological Abnormality;Intracranial cyst - unspecified region
1-00080	<1	Unknown	Yes	DOUBLE OUTLET LEFT VENTRICLE | L-LOOP TRANSPOSITION OF THE GREAT VESSELS | NON-CARDIAC ABNORMALITY | PATENT FORAMEN OVALE | PULMONARY STENOSIS | PULMONARY STENOSIS, BILATERAL BRANCH PULMONARY ARTERY | SINGLE VENTRICLE COMPRISED OF MOSTLY LEFT VENTRICLE | SUBAORTIC CONUS | TRICUSPID ATRESIA	.
1-01191	<1	Unknown	Yes	ATRIAL SEPTAL DEFECT, SECUNDUM | DORV, VENTRICULAR DEFECT COMMITTED TO AORTA | LSVC TO CORONARY SINUS | PULMONARY STENOSIS, VALVAR	.
1-01480	<1	Unknown	Yes	HYPOPLASTIC LEFT PULMONARY ARTERY | TETRALOGY OF FALLOT	.
1-01996	<1	Unknown	Yes	PULMONARY VEIN ATRESIA | PULMONARY VEIN STENOSIS	.
1-02285	<1	Unknown	Yes	COMPLETE COMMON ATRIOVENTRICULAR CANAL, RASTELLI TYPE A | LSVC TO CORONARY SINUS | PULMONARY STENOSIS, VALVAR	Neurological Abnormalities Present,Other Neurological Abnormality Present,Other Neurological Abnormality;periventricular leukomalacia
1-02926	<1	Unknown	Yes	PATENT FORAMEN OVALE | PULMONARY STENOSIS, BRANCH PULMONARY ARTERY | PULMONARY STENOSIS, SUBVALVAR | PULMONARY STENOSIS, VALVAR | TETRALOGY OF FALLOT	Neurological Abnormalities Present,Other Neurological Abnormality Present,Other Neurological Abnormality;hypotonia
1-02974	<1	Unknown	Yes	AIRWAY MALFORMATION | LEFT-SIDED PATENT DUCTUS ARTERIOSUS | RIGHT AORTIC ARCH WITH NORMAL BRANCHING PATTERN | TETRALOGY OF FALLOT	.
1-04166	<1	Unknown	Yes	L-LOOP TRANSPOSITION OF THE GREAT ARTERIES WITH VENTRICULAR SEPTAL DEFECT | PATENT FORAMEN OVALE | PULMONARY STENOSIS, VALVAR	.
1-04846	<1	Unknown	Yes	COARCTATION SIMPLE (ISOLATED)	Neurological Abnormalities Present,Other Neurological Abnormality Present,Other Neurological Abnormality;Enlarged extra-axial spaces
1-05635	<1	Unknown	Yes	BICOMMISSURAL (BICUSPID, BILEAFLET) AORTIC VALVE, RIGHT-NON FUSION | HYPOPLASTIC MAIN PULMONARY ARTERY | LEFT AORTIC ARCH WITH NORMAL BRANCHING PATTERN | RETRO-AORTIC INNOMINATE VEIN | TETRALOGY OF FALLOT WITH PULMONARY ATRESIA AND MAPCAS	.
1-06141	<1	Unknown	Yes	PULMONARY ARTERY SLING, ORIGIN OF THE LPA FROM THE RPA | VENTRICULAR SEPTAL DEFECT, MEMBRANOUS | VENTRICULAR SEPTAL DEFECT, SINGLE	.
1-09378	<1	Unknown	Yes	AORTIC STENOSIS - SUBVALVAR | AORTIC STENOSIS - VALVAR | ATRIAL SEPTAL DEFECT | COARCTATION | EXCESSIVE MYOCARDIAL TRABECULATION OR NONCOMPACTION | HYPOPLASTIC RIGHT VENTRICLE (SUBNORMAL CAVITY VOLUME) | TRICUSPID STENOSIS | VENTRICULAR SEPTAL DEFECT, MALALIGNMENT	.
1-09834	<1	Unknown	Yes	LEFT AORTIC ARCH WITH NORMAL BRANCHING PATTERN | LSVC - NON COMMUNICATING WITH RSVC | LSVC TO CORONARY SINUS | PATENT FORAMEN OVALE | RIGHT SUPERIOR VENA CAVA TO RIGHT ATRIUM | TRUNCUS ARTERIOSUS TYPE I (MAIN PULMONARY ARTERY PRESENT)	.
1-11450	<1	Unknown	Yes	DYSPLASTIC (ABSENT) PULMONARY VALVE SYNDROME (TOF WITH APVS)	.
1-12873	<1	Unknown	Yes	ABERRANT RIGHT SUBCLAVIAN ARTERY | ABNORMAL BRANCHING LEFT AORTIC ARCH | TRICUSPID ATRESIA + NO PULMONARY STENOSIS AND LARGE VSD (IC)	.
1-13202	<1	Unknown	Yes	BALANCED TRANSITIONAL ATRIOVENTRICULAR CANAL	.
1-00722	<1	Unknown	No	DEXTROCARDIA | L-LOOP CORRECTED TRANSPOSITION {SL?} | LSVC TO CORONARY SINUS | PATENT FORAMEN OVALE | PULMONARY STENOSIS | PULMONARY STENOSIS, SUBVALVAR | PULMONARY STENOSIS, VALVAR | SLL | VENTRICULAR INVERSION (L-LOOP VENTRICLES) | VENTRICULAR SEPTAL DEFECT, MULTIPLE | VENTRICULAR SEPTAL DEFECT, MUSCULAR	.
1-00924	<1	Unknown	No	AORTIC STENOSIS - VALVAR | ATRIAL SEPTAL DEFECT, SECUNDUM | HYPOPLASTIC AORTIC ANNULUS | HYPOPLASTIC AORTIC ISTHMUS | HYPOPLASTIC LEFT HEART SYNDROME | HYPOPLASTIC LEFT VENTRICLE (SUBNORMAL CAVITY VOLUME) | MITRAL STENOSIS | VENTRICULAR SEPTAL DEFECT, MEMBRANOUS | VENTRICULAR SEPTAL DEFECT, MULTIPLE | VENTRICULAR SEPTAL DEFECT, MUSCULAR	.
1-01033	<1	Unknown	No	ATRIAL SEPTAL DEFECT, SECUNDUM | DOUBLE OUTLET RIGHT VENTRICLE | HYPOPLASTIC MAIN PULMONARY ARTERY | HYPOPLASTIC PULMONARY ANNULUS | PULMONARY STENOSIS, SUBVALVAR | PULMONARY STENOSIS, VALVAR | RIGHT AORTIC ARCH WITH NORMAL BRANCHING PATTERN | UNBALANCED COMPLETE ATRIOVENTRICULAR CANAL, RIGHT DOMINANT | VENTRICULAR SEPTAL DEFECT, MALALIGNMENT	.
1-01274	<1	Unknown	No	ATRIAL SEPTAL DEFECT, SECUNDUM | RIGHT VENTRICULAR VOLUME OVERLOAD	.
1-01364	<1	Unknown	No	ATRIAL SEPTAL DEFECT, SECUNDUM | BICUSPID PULMONARY VALVE | HYPOPLASTIC PULMONARY ANNULUS | LEFT AORTIC ARCH WITH NORMAL BRANCHING PATTERN | PULMONARY STENOSIS, RIGHT | PULMONARY STENOSIS, SUPRAVALVAR | PULMONARY STENOSIS, VALVAR	.
1-01997	<1	Unknown	No	ATRIAL SEPTAL DEFECT, SECUNDUM | COARCTATION | DOUBLE OUTLET RIGHT VENTRICLE | HYPOPLASTIC AORTIC ISTHMUS	.
1-02030	<1	Unknown	No	ATRIAL SEPTAL DEFECT | HYPOPLASTIC RIGHT VENTRICLE (SUBNORMAL CAVITY VOLUME) | PULMONARY ATRESIA, INTACT VENTRICULAR SEPTUM	.
1-02689	<1	Unknown	No	BALANCED TRANSITIONAL ATRIOVENTRICULAR CANAL | COMPLETE COMMON ATRIOVENTRICULAR CANAL, RASTELLI TYPE A | OSTIUM PRIMUM ATRIAL SEPTAL DEFECT, BALANCED | VENTRICULAR SEPTAL DEFECT, ECD TYPE	.
1-02722	<1	Unknown	No	PARTIALLY ANOMALOUS PULMONARY VEINS | SINUS VENOSUS SEPTAL DEFECT, SUPERIOR TYPE	.
1-03121	<1	Unknown	No	DUAL ANTERIOR DESCENDING CORONARY ARTERIES | HYPOPLASTIC LEFT PULMONARY ARTERY | PATENT FORAMEN OVALE | PULMONARY STENOSIS | PULMONARY STENOSIS, SUBVALVAR | PULMONARY STENOSIS, VALVAR | TETRALOGY OF FALLOT | VENTRICULAR SEPTAL DEFECT, MALALIGNMENT | VENTRICULAR SEPTAL DEFECT, SINGLE	.
1-03383	<1	Unknown	No	L-LOOP TRANSPOSITION OF THE GREAT ARTERIES WITH VENTRICULAR SEPTAL DEFECT | PATENT FORAMEN OVALE | PULMONARY ATRESIA CONGENITAL | PULMONARY ATRESIA,VALVAR | SLL | VENTRICULAR INVERSION (L-LOOP VENTRICLES) | VENTRICULAR SEPTAL DEFECT, SINGLE	.
1-03613	<1	Unknown	No	CLEFT MITRAL VALVE | ENDOCARDIAL CUSHION DEFECT | OSTIUM PRIMUM ATRIAL SEPTAL DEFECT	.
1-03676	<1	Unknown	No	ASPLENIA SYNDROME (RIGHT ISOMERISM) | HETEROTAXY | L-LOOP TRANSPOSITION OF THE GREAT VESSELS | LSVC - NON COMMUNICATING WITH RSVC | RIGHT AORTIC ARCH | UNBALANCED COMPLETE ATRIOVENTRICULAR CANAL, LEFT DOMINANT	.
1-04096	<1	Unknown	No	HYPOPLASTIC RIGHT VENTRICLE (SUBNORMAL CAVITY VOLUME) | L-LOOP TRANSPOSITION OF THE GREAT VESSELS | PULMONARY ATRESIA CONGENITAL | SINGLE VENTRICLE, LEFT; DOUBLE INLET LEFT VENTRICLE | CHROMOSOME ABNORMALITY, 22q11 DELETION	.
1-04238	<1	Unknown	No	AORTIC ARCH HYPOPLASIA | COARCTATION | HYPOPLASTIC AORTIC ISTHMUS | HYPOPLASTIC RIGHT VENTRICLE (SUBNORMAL CAVITY VOLUME) | SINGLE VENTRICLE, LEFT; DOUBLE INLET LEFT VENTRICLE | TRANSPOSITION D-LOOP | VENTRICULAR SEPTAL DEFECT	.
1-05846	<1	Unknown	No	TETRALOGY OF FALLOT	.
1-06649	<1	Unknown	No	HYPOPLASTIC MAIN PULMONARY ARTERY | HYPOPLASTIC PULMONARY ANNULUS | PULMONARY STENOSIS, SUBVALVAR | PULMONARY STENOSIS, SUPRAVALVAR | PULMONARY STENOSIS, VALVAR | TETRALOGY OF FALLOT	.
1-00879	<1	Unknown	Yes	ATRIAL SEPTAL DEFECT, SECUNDUM | PULMONARY VEIN STENOSIS	.
1-01088	<1	Unknown	Yes	AORTIC ARCH HYPOPLASIA | BICOMMISSURAL (BICUSPID, BILEAFLET, BIFOLIATE) AORTIC VALVE | HYPOPLASTIC LEFT VENTRICLE (SUBNORMAL CAVITY VOLUME) | LEFT AORTIC ARCH WITH NORMAL BRANCHING PATTERN | MITRAL STENOSIS, VALVAR | TUBULAR HYPOPLASIA OF AORTA + COARCTATION | VENTRICULAR SEPTAL DEFECT, MEMBRANOUS | VENTRICULAR SEPTAL DEFECT, MUSCULAR	Head Abnormalities Present,Other Head Abnormality Present,Other Head Abnormality;frontal bossing
1-02437	<1	Unknown	Yes	DEXTROCARDIA | DYSPLASTIC PULMONARY VALVE | HETEROTAXY | PULMONARY STENOSIS, SUPRAVALVAR | PULMONARY VALVE ABNORMALITY	.
1-05250	<1	Unknown	Yes	ASPLENIA SYNDROME (RIGHT ISOMERISM) | COMMON ATRIUM | COMPLETE COMMON AV CANAL | LSVC - NON COMMUNICATING WITH RSVC | PULMONARY STENOSIS | TRANSPOSITION D-LOOP	.
1-06806	<1	Unknown	Yes	ATRIAL SEPTAL DEFECT, SECUNDUM | TRANSPOSITION D-LOOP | VENTRICULAR SEPTAL DEFECT | VENTRICULAR SEPTAL DEFECT, MUSCULAR	.
1-07342	<1	Unknown	Yes	AORTIC STENOSIS | BICOMMISSURAL (BICUSPID, BILEAFLET, BIFOLIATE) AORTIC VALVE | RIGHT CORONARY ARTERY ARISING FROM THE LEFT SINUS OF VALSALVA | TETRALOGY OF FALLOT WITH PULMONARY ATRESIA AND MAPCAS	.
1-07360	<1	Unknown	Yes	DOUBLE AORTIC ARCH, RIGHT ARCH DOMINANT, LEFT ARCH PATENT | PATENT FORAMEN OVALE	.
1-09032	<1	Unknown	Yes	ATRIAL SEPTAL DEFECT, SECUNDUM | BICOMMISSURAL (BICUSPID, BILEAFLET, BIFOLIATE) AORTIC VALVE | COARCTATION	.
1-12199	<1	Unknown	Yes	ATRIAL SEPTAL DEFECT, SECUNDUM | TOTALLY ANOMALOUS PULMONARY VENOUS RETURN, SUPRACARDIAC	.
1-12875	<1	Unknown	Yes	HYPOPLASTIC RIGHT VENTRICLE (SUBNORMAL CAVITY VOLUME) | PULMONARY ATRESIA, INTACT VENTRICULAR SEPTUM	Neurological Abnormalities Present,Hydrocephalus
1-00064	<1	Unknown	No	ANOMALOUS HEPATIC VENOUS DRAINAGE OR CONNECTION | ASPLENIA SYNDROME (RIGHT ISOMERISM) | COMMON ATRIUM | DOUBLE OUTLET LEFT VENTRICLE | HETEROTAXY | HYPOPLASTIC LEFT VENTRICLE (SUBNORMAL CAVITY VOLUME) | HYPOPLASTIC MAIN PULMONARY ARTERY | INFERIOR VENA CAVA LEFT SIDED | LEFT SUPERIOR VENA CAVA ENTERING LEFT ATRIUM | PULMONARY STENOSIS, SUPRAVALVAR | PULMONARY STENOSIS, VALVAR | TOTALLY ANOMALOUS …	.
1-02153	<1	Unknown	No	HYPOPLASTIC PULMONARY ANNULUS | RIGHT AORTIC ARCH | TETRALOGY OF FALLOT	.
1-02812	<1	Unknown	No	DYSPLASTIC PULMONARY VALVE | PATENT DUCTUS ARTERIOSUS | VENTRICULAR SEPTAL DEFECT, MEMBRANOUS	.
1-02920	<1	Unknown	No	ATRIAL SEPTAL DEFECT | VENTRICULAR SEPTAL DEFECT	.
1-03657	<1	Unknown	No	BALANCED COMPLETE ATRIOVENTRICULAR CANAL | POLYSPLENIA SYNDROME (LEFT ISOMERISM)	.
1-04173	<1	Unknown	No	COMMON ATRIUM | COMPLETE COMMON AV CANAL | DOUBLE OUTLET RIGHT VENTRICLE | PULMONARY STENOSIS | RIGHT AORTIC ARCH | TRANSPOSITION D-LOOP	.
1-04191	<1	Unknown	No	ATRIAL SEPTAL DEFECT, SECUNDUM | PULMONARY STENOSIS, SUBVALVAR | SDD | SINGLE RIGHT CORONARY IN D-LOOP TGA | TRANSPOSITION D-LOOP WITH VSD AND LV OUTFLOW TRACT OBSTRUCTION | VENTRICULAR SEPTAL DEFECT, MALALIGNMENT	.
1-04445	<1	Unknown	No	ATRIAL SEPTAL DEFECT | HYPOPLASTIC LEFT HEART SYNDROME	.
1-04652	<1	Unknown	No	DEXTROCARDIA | HYPOPLASTIC RIGHT VENTRICLE (SUBNORMAL CAVITY VOLUME) | L-LOOP TRANSPOSITION OF THE GREAT VESSELS | LSVC TO CORONARY SINUS | PULMONARY STENOSIS | SINGLE VENTRICLE, LEFT; DOUBLE INLET LEFT VENTRICLE	.
1-04672	<1	Unknown	No	ATRIAL SEPTAL DEFECT, SECUNDUM | CLEFT MITRAL VALVE | LEFT AORTIC ARCH WITH NORMAL BRANCHING PATTERN | OSTIUM PRIMUM ATRIAL SEPTAL DEFECT, BALANCED	.
1-06149	<1	Unknown	No	LEFT AORTIC ARCH WITH NORMAL BRANCHING PATTERN | LSVC - NON COMMUNICATING WITH RSVC | PULMONARY ATRESIA, INTACT VENTRICULAR SEPTUM | RIGHT VENTRICULAR OUTFLOW OBSTRUCTION DUE TO ABNORMAL MUSCLE BAND(S)	.
1-07331	<1	Unknown	No	COARCTATION	.
1-00482	<1	Unknown	Yes	LEFT AORTIC ARCH | PULMONARY VEIN STENOSIS | RIGHT VENTRICULAR OUTFLOW OBSTRUCTION DUE TO ABNORMAL MUSCLE BAND(S) | TETRALOGY OF FALLOT	.
1-00847	<1	Unknown	Yes	ABSENCE OF THE SUPRARENAL INFERIOR VENA CAVA WITH AZYGOUS CONTINUATION | ADS | ANOMALOUS HEPATIC VENOUS DRAINAGE OR CONNECTION | CARDIOMYOPATHY, LEFT VENTRICULAR NONCOMPACTION | COMMON ATRIUM | HETEROTAXY | HYPOPLASTIC LEFT PULMONARY ARTERY | HYPOPLASTIC MAIN PULMONARY ARTERY | HYPOPLASTIC PULMONARY ANNULUS | HYPOPLASTIC RIGHT PULMONARY ARTERY | LEFT SUPERIOR VENA CAVA ENTERING LEFT ATRIUM | LEVO…	Head Abnormalities Present,Other Head Abnormality Present,Other Head Abnormality;3 fontanels
1-02468	<1	Unknown	Yes	LEFT AORTIC ARCH WITH NORMAL BRANCHING PATTERN | PULMONARY ARTERY SLING, ORIGIN OF THE LPA FROM THE RPA | VENTRICULAR SEPTAL DEFECT, MUSCULAR	.
1-02621	<1	Unknown	Yes	ABDOMINAL HETEROTAXY (SITUS AMBIGUOUS) | ALL | DEXTROCARDIA | DORV + AVSD (AV CANAL) | HETEROTAXY | HYPOPLASTIC LEFT VENTRICLE (SUBNORMAL CAVITY VOLUME) | HYPOPLASTIC MAIN PULMONARY ARTERY | HYPOPLASTIC PULMONARY ANNULUS | INFERIOR VENA CAVA ANOMALY | INTESTINAL MALROTATION | LEFT AORTIC ARCH WITH NORMAL BRANCHING PATTERN | LEFT SUPERIOR VENA CAVA ENTERING LEFT ATRIUM | PARTIALLY ANOMALOUS PULMON…	.
1-03217	<1	Unknown	Yes	VENTRICULAR SEPTAL DEFECT, MEMBRANOUS | VENTRICULAR SEPTAL DEFECT, SINGLE	.
1-04248	<1	Unknown	Yes	COARCTATION | CORONARY ANOMALY, LEFT | PATENT DUCTUS ARTERIOSUS | PULMONARY STENOSIS, BILATERAL BRANCH PULMONARY ARTERY	.
1-06587	<1	Unknown	Yes	HYPOPLASTIC MAIN PULMONARY ARTERY | HYPOPLASTIC RIGHT PULMONARY ARTERY | LEFT AORTIC ARCH WITH NORMAL BRANCHING PATTERN | LEFT PULMONARY ARTERY ABNORMALITY | PULMONARY STENOSIS, SUBVALVAR | PULMONARY STENOSIS, SUPRAVALVAR | PULMONARY STENOSIS, VALVAR | TETRALOGY OF FALLOT	Head Abnormalities Present,Other Head Abnormality Present,Other Head Abnormality;hydrocephalus
1-06909	<1	Unknown	Yes	AORTIC ARCH HYPOPLASIA | DORV, VENTRICULAR DEFECT COMMITTED TO PULMONARY ARTERY | PATENT DUCTUS ARTERIOSUS | VENTRICULAR SEPTAL DEFECT	.
1-07048	<1	Unknown	Yes	PATENT DUCTUS ARTERIOSUS | RIGHT AORTIC ARCH | TETRALOGY OF FALLOT	Head Abnormalities Present,Other Head Abnormality Present,Other Head Abnormality;Large hyperechoic left frontal lobe mass
1-07570	<1	Unknown	Yes	HYPOPLASTIC LEFT HEART SYNDROME	Head Abnormalities Present,Microcephaly
1-00424	<1	Unknown	No	AORTIC STENOSIS - VALVAR | CONGENITAL MITRAL VALVE ABNORMALITY | GIANT LEFT ATRIUM | HYPOPLASTIC AORTIC ANNULUS | MITRAL REGURGITATION | MITRAL STENOSIS | UNICOMMISSURAL (UNICUSPID, UNILEAFLET, UNIFOLIATE) AORTIC VALVE	.
1-01847	<1	Unknown	No	AORTIC ARCH HYPOPLASIA | AORTIC ATRESIA | ATRIAL SEPTAL DEFECT, SECUNDUM | HYPOPLASTIC LEFT VENTRICLE (SUBNORMAL CAVITY VOLUME) | MITRAL ATRESIA | PULMONARY STENOSIS, VALVAR	.
1-02033	<1	Unknown	No	ATRIAL SEPTAL DEFECT, SECUNDUM | DORV, VENTRICULAR DEFECT COMMITTED TO AORTA | MITRAL STENOSIS | SDD | VENTRICULAR SEPTAL DEFECT, SUBPULMONARY OR CONAL	.
1-02042	<1	Unknown	No	PULMONARY ATRESIA, INTACT VENTRICULAR SEPTUM | SINGLE VENTRICLE	.
1-02670	<1	Unknown	No	ATRIAL SEPTAL DEFECT, SECUNDUM | HYPOPLASTIC RIGHT VENTRICLE (SUBNORMAL CAVITY VOLUME) | MITRAL VALVE ABNORMALITY | TRICUSPID ATRESIA + NO PULMONARY STENOSIS AND LARGE VSD (IC)	.
1-05117	<1	Unknown	No	OBSTRUCTED TOTALLY ANOMALOUS PULMONARY VENOUS CONNECTION | TOTALLY ANOMALOUS PULMONARY VENOUS RETURN, CORONARY SINUS	.
1-05309	<1	Unknown	No	BICOMMISSURAL (BICUSPID, BILEAFLET) AORTIC VALVE, RIGHT-LEFT FUSION | HYPOPLASTIC AORTIC ANNULUS | INTERRUPTED AORTIC ARCH TYPE B | LEFT AORTIC ARCH WITH NORMAL BRANCHING PATTERN | VENTRICULAR SEPTAL DEFECT, MALALIGNMENT	.
1-05662	<1	Unknown	No	AORTIC ARCH HYPOPLASIA | COARCTATION SIMPLE (ISOLATED) | HYPOPLASTIC MITRAL VALVE | LEFT AORTIC ARCH WITH NORMAL BRANCHING PATTERN	.
1-06401	<1	Unknown	No	ATRIAL SEPTAL DEFECT, SECUNDUM | HYPOPLASTIC RIGHT PULMONARY ARTERY | LEFT SUPERIOR VENA CAVA ENTERING LEFT ATRIUM | PULMONARY ATRESIA CONGENITAL | RIGHT AORTIC ARCH | SITUS INVERSUS TOTALIS | VENTRICULAR SEPTAL DEFECT, MALALIGNMENT	.
1-00147	<1	Unknown	Yes	DILATED AORTIC ROOT | LEFT AORTIC ARCH WITH UNKNOWN BRANCHING PATTERN | VENTRICULAR SEPTAL DEFECT, MEMBRANOUS	Head Abnormalities Present,Microcephaly
1-00822	<1	Unknown	Yes	PULMONARY VEIN STENOSIS	.
1-00909	<1	Unknown	Yes	ATRIAL SEPTAL DEFECT, SECUNDUM | COMPLETE COMMON ATRIOVENTRICULAR CANAL, RASTELLI TYPE A | PULMONARY STENOSIS, SUPRAVALVAR | PULMONARY STENOSIS, VALVAR	Head Abnormalities Present,Macrocephaly
1-01916	<1	Unknown	Yes	ABSENCE OF THE SUPRARENAL INFERIOR VENA CAVA WITH AZYGOUS CONTINUATION | HETEROTAXY | PATENT FORAMEN OVALE | POLYSPLENIA SYNDROME (LEFT ISOMERISM) | VENTRICULAR SEPTAL DEFECT, MEMBRANOUS | VENTRICULAR SEPTAL DEFECT, SINGLE	.
1-03038	<1	Unknown	Yes	AORTIC STENOSIS, SUBVALVAR, DISCRETE, MEMBRANEOUS | AORTIC VALVE POSITION RELATIVE TO THE PULMONARY VALVE, LEFT AND ANTERIOR | DORV, VENTRICULAR DEFECT COMMITTED TO AORTA | PULMONARY STENOSIS, VALVAR	.
1-04140	<1	Unknown	Yes	ABERRANT ORIGIN OF THE INNOMINATE ARTERY | ABNORMAL BRANCHING RIGHT AORTIC ARCH | RIGHT AORTIC ARCH LEFT LIGAMENT | VASCULAR RING | VENTRICULAR SEPTAL DEFECT, MEMBRANOUS	.
1-06044	<1	Unknown	Yes	ATRIAL SEPTAL DEFECT, SECUNDUM | COARCTATION | HYPOPLASTIC LEFT VENTRICLE (SUBNORMAL CAVITY VOLUME) | LEFT AORTIC ARCH WITH NORMAL BRANCHING PATTERN | PARACHUTE MITRAL VALVE | SHONES SYNDROME COMBINATION COARC,VSD,ABN MIT + AO VAL	.
1-07119	<1	Unknown	Yes	ATRIAL SEPTAL ABNORMALITY | ATRIAL SEPTAL DEFECT | PULMONARY STENOSIS, SUBVALVAR | PULMONARY STENOSIS, VALVAR | UNIVENTRICULAR, ABSENT RIGHT ATRIOVENTRICULAR CONNECTION | VENTRICULAR SEPTAL DEFECT, MEMBRANOUS | VENTRICULAR SEPTAL DEFECT, MUSCULAR	.
1-07730	<1	Unknown	Yes	ATRIAL SEPTAL DEFECT, SECUNDUM | PULMONARY STENOSIS, VALVAR	.
1-09359	<1	Unknown	Yes	ATRIAL SEPTAL DEFECT, SECUNDUM | HYPOPLASTIC RIGHT PULMONARY ARTERY | LSVC TO CORONARY SINUS | TRICUSPID ATRESIA WITH D-LOOP TGA AND NO PULMONARY STENOSIS (TYPE IIC)	.
1-00538	<1	Unknown	No	AORTIC ARCH HYPOPLASIA | AORTIC STENOSIS, SUBVALVAR, MUSCULAR | AORTIC VALVE POSITION RELATIVE TO THE PULMONARY VALVE, RIGHT AND ANTERIOR | BICOMMISSURAL (BICUSPID, BILEAFLET, BIFOLIATE) AORTIC VALVE | DISCORDANT VENTRICULOARTERIAL CONNECTION | LEFT AORTIC ARCH | VENTRICULAR SEPTAL DEFECT, SUBPULMONARY OR CONAL	.
1-01626	<1	Unknown	No	COMPLETE HEART BLOCK | L-LOOP CORRECTED TRANSPOSITION {SL?} WITH INTACT VENTRICULAR SEPTUM | L-LOOP TRANSPOSITION OF THE GREAT VESSELS | VENTRICULAR INVERSION (L-LOOP VENTRICLES)	.
1-01829	<1	Unknown	No	ATRIAL SEPTAL DEFECT, SECUNDUM | LEFT AORTIC ARCH WITH NORMAL BRANCHING PATTERN | TETRALOGY OF FALLOT WITH PULMONARY ATRESIA	.
1-03018	<1	Unknown	No	ATRIAL SEPTAL DEFECT, SECUNDUM | LEFT AORTIC ARCH WITH NORMAL BRANCHING PATTERN | TOTALLY ANOMALOUS PULMONARY VENOUS RETURN, SUPRACARDIAC	.
1-03965	<1	Unknown	No	LSVC TO CORONARY SINUS | RIGHT AORTIC ARCH | TETRALOGY OF FALLOT	.
1-07007	<1	Unknown	No	LEFT VENTRICULAR OUTFLOW TRACT OBSTRUCTION | PATENT DUCTUS ARTERIOSUS | VENTRICULAR SEPTAL DEFECT, MEMBRANOUS	.
1-07725	<1	Unknown	No	BICOMMISSURAL (BICUSPID, BILEAFLET) AORTIC VALVE, RIGHT-NON FUSION | CLEFT MITRAL VALVE | LEFT AORTIC ARCH WITH NORMAL BRANCHING PATTERN | LEFT SUPERIOR VENA CAVA ENTERING LEFT ATRIUM | LSVC - COMMUNICATES WITH RSVC | OSTIUM PRIMUM ATRIAL SEPTAL DEFECT, BALANCED	.
1-00459	<1	Unknown	Yes	ATRIAL SEPTAL DEFECT, SECUNDUM	Head Abnormalities Present,Macrocephaly
1-01534	<1	Unknown	Yes	ABNORMAL BRANCHING RIGHT AORTIC ARCH | LEFT SUPERIOR VENA CAVA ENTERING LEFT ATRIUM | RIGHT AORTIC ARCH LEFT LIGAMENT | TETRALOGY OF FALLOT	.
1-05932	<1	Unknown	Yes	VENTRICULAR SEPTAL DEFECT, SUBPULMONARY OR CONAL	.
1-06962	<1	Unknown	Yes	ATRIAL SEPTAL DEFECT | BIVENTRICULAR, DISCORDANT ATRIOVENTRICULAR CONNECTION | DORV, VENTRICULAR DEFECT COMMITTED TO PULMONARY ARTERY | LEVOCARDIA | LSVC TO CORONARY SINUS | PATENT DUCTUS ARTERIOSUS, RIGHT SIDED | PULMONARY STENOSIS, SUBVALVAR | PULMONARY STENOSIS, VALVAR | RIGHT AORTIC ARCH | RIGHT PULMONARY ARTERY STENOSIS, CENTRAL | RIGHT SUPERIOR VENA CAVA ABSENT | SITUS INVERSUS TOTALIS	.
1-07417	<1	Unknown	Yes	PATENT DUCTUS ARTERIOSUS | TETRALOGY OF FALLOT	.
1-13049	<1	Unknown	Yes	INFERIOR VENA CAVA ANOMALY | LEFT AORTIC ARCH WITH NORMAL BRANCHING PATTERN | PULMONARY STENOSIS, SUBVALVAR | PULMONARY STENOSIS, SUPRAVALVAR | PULMONARY STENOSIS, VALVAR | TETRALOGY OF FALLOT | VENTRICULAR SEPTAL DEFECT, MALALIGNMENT	.
1-13185	<1	Unknown	Yes	INTACT ATRIAL SEPTUM | LEFT AORTIC ARCH WITH NORMAL BRANCHING PATTERN | PARTIALLY ANOMALOUS PULMONARY VEINS | VENTRICULAR SEPTAL DEFECT, MUSCULAR	.
1-00550	<1	Unknown	No	PATENT FORAMEN OVALE | PULMONARY STENOSIS, SUPRAVALVAR | PULMONARY STENOSIS, VALVAR	.
1-02733	<1	Unknown	No	ATRIAL SEPTAL DEFECT, SECUNDUM | DEXTROCARDIA | HYPOPLASTIC RIGHT VENTRICLE (SUBNORMAL CAVITY VOLUME) | L-LOOP CORRECTED TRANSPOSITION {SL?} WITH VENTRICULAR SEPTAL DEFECT | PULMONARY ATRESIA CONGENITAL | SLL	.
1-03096	<1	Unknown	No	AORTOPULMONARY COLLATERAL ARTERY | ATRIAL SEPTAL DEFECT, SECUNDUM | CONGENITAL CORONARY ANOMALY | DEXTROCARDIA | HYPOPLASTIC LEFT PULMONARY ARTERY | HYPOPLASTIC MAIN PULMONARY ARTERY | L-LOOP TRANSPOSITION OF THE GREAT VESSELS | MULTIPLE MAJOR AORTOPULMONARY COLLATERAL ARTERIES (MAPCAS) | PULMONARY ATRESIA CONGENITAL | SINGLE VENTRICLE, RIGHT | SXL | TRICUSPID ATRESIA + PULMONARY ATRESIA (IA)	.
1-03403	<1	Unknown	No	ATRIAL SEPTAL DEFECT, SECUNDUM	.
1-04537	<1	Unknown	No	AORTIC STENOSIS, SUBVALVAR, DISCRETE, MEMBRANEOUS | VENTRICULAR SEPTAL DEFECT, MEMBRANOUS	.
1-04578	<1	Unknown	No	BALANCED TRANSITIONAL ATRIOVENTRICULAR CANAL	.
1-04682	<1	Unknown	No	PATENT FORAMEN OVALE | RIGHT VENTRICULAR OUTFLOW OBSTRUCTION DUE TO ABNORMAL MUSCLE BAND(S) | VENTRICULAR SEPTAL DEFECT, MEMBRANOUS	.
1-05476	<1	Unknown	No	ANOMALOUS ORIGIN OF RIGHT CORONARY ARTERY FROM PULMONARY ARTERY | RIGHT AORTIC ARCH | TETRALOGY OF FALLOT	.
1-05866	<1	Unknown	No	BALANCED TRANSITIONAL ATRIOVENTRICULAR CANAL | CLEFT MITRAL VALVE	.
1-05927	<1	Unknown	No	ABDOMINAL HETEROTAXY (SITUS AMBIGUOUS) | ANATOMIC OR FUNCTIONAL ASPLENIA | ANOMALOUS HEPATIC VENOUS DRAINAGE OR CONNECTION | ASPLENIA SYNDROME (RIGHT ISOMERISM) | ATRIAL SEPTAL DEFECT, SECUNDUM | BALANCED COMPLETE ATRIOVENTRICULAR CANAL | DOUBLE OUTLET RIGHT VENTRICLE | HYPOPLASTIC LEFT PULMONARY ARTERY | HYPOPLASTIC RIGHT PULMONARY ARTERY | MESOCARDIA | PULMONARY ATRESIA CONGENITAL | SITUS AMBIG…	.
1-03216	<1	Unknown	Yes	VENTRICULAR SEPTAL DEFECT, MEMBRANOUS | VENTRICULAR SEPTAL DEFECT, SINGLE	.
1-06101	<1	Unknown	Yes	ABSENCE OF THE SUPRARENAL INFERIOR VENA CAVA WITH AZYGOUS CONTINUATION | DEXTROCARDIA | HETEROTAXY | LEFT BRONCHIAL ISOMERISM | MALPOSITIONED ATRIAL SEPTUM (WITH OR WITHOUT PAPVC) | POLYSPLENIA SYNDROME (LEFT ISOMERISM) | PULMONARY STENOSIS, VALVAR | RIGHT AORTIC ARCH WITH NORMAL BRANCHING PATTERN | SITUS INVERSUS TOTALIS | SUPERIOR VENA CAVA ANOMALY | TOTALLY ANOMALOUS PULMONARY VENOUS RETURN, R…	.
1-06553	<1	Unknown	Yes	ABSENCE OF THE SUPRARENAL INFERIOR VENA CAVA WITH AZYGOUS CONTINUATION | ADD | ANOMALOUS HEPATIC VENOUS DRAINAGE OR CONNECTION | ASPLENIA SYNDROME (RIGHT ISOMERISM) | BALANCED COMPLETE ATRIOVENTRICULAR CANAL | COMMON ATRIUM | DEXTROCARDIA | DORV + AVSD (AV CANAL) | HETEROTAXY | INFERIOR VENA CAVA LEFT SIDED | INTESTINAL MALROTATION | LEFT AORTIC ARCH WITH NORMAL BRANCHING PATTERN | PARTIALLY ANOM…	.
1-00090	1-5	No	No	AORTIC ARCH HYPOPLASIA | BICOMMISSURAL (BICUSPID, BILEAFLET) AORTIC VALVE, RIGHT-LEFT FUSION | COARCTATION | MITRAL STENOSIS, TYPICAL OF VAN PRAAGH | VENTRICULAR SEPTAL DEFECT, ECD TYPE	.
1-01346	1-5	No	No	TRANSPOSITION D-LOOP WITH VENTRICULAR SEPTAL DEFECT | USUAL CORONARY ARTERIES IN D-LOOP TGA	.
1-02406	1-5	No	No	ATRIAL SEPTAL DEFECT, SECUNDUM | PARTIALLY ANOMALOUS PULMONARY VEINS | SINUS VENOSUS SEPTAL DEFECT, SUPERIOR TYPE	.
1-02718	1-5	No	No	ATRIAL SEPTAL DEFECT, SECUNDUM	.
1-03725	1-5	No	No	AORTIC ARCH HYPOPLASIA | AORTIC STENOSIS | ATRIAL SEPTAL DEFECT | LSVC - NON COMMUNICATING WITH RSVC | MITRAL STENOSIS	.
1-05708	1-5	No	No	ATRIAL SEPTAL DEFECT, SECUNDUM | PULMONARY ATRESIA, INTACT VENTRICULAR SEPTUM	.
1-07373	1-5	No	No	COARCTATION SIMPLE (ISOLATED) | VENTRICULAR SEPTAL DEFECT, MUSCULAR, TRABECULAR, MIDVENTRICULAR	.
1-00195	1-5	No	Yes	DILATED MITRAL VALVE ANNULUS | MITRAL REGURGITATION | MITRAL VALVE PROLAPSE	.
1-00234	1-5	No	Yes	ASYMMETRIC SEPTAL HYPERTROPHY | COARCTATION | VENTRICULAR SEPTAL DEFECT, MUSCULAR	.
1-14135	1-5	No	Yes	ATRIAL SEPTAL DEFECT, SECUNDUM	.
1-00420	1-5	Unknown	No	ATRIAL SEPTAL DEFECT, SECUNDUM | COARCTATION | HYPOPLASTIC RIGHT VENTRICLE (SUBNORMAL CAVITY VOLUME) | L-LOOP TRANSPOSITION OF THE GREAT ARTERIES WITH VENTRICULAR SEPTAL DEFECT | L-LOOP TRANSPOSITION OF THE GREAT VESSELS | LEFT SUPERIOR VENA CAVA TO RIGHT ATRIUM | TRICUSPID ATRESIA | VENTRICULAR INVERSION (L-LOOP VENTRICLES) | VENTRICULAR SEPTAL DEFECT	.
1-01158	1-5	Unknown	No	LEFT AORTIC ARCH | PULMONARY STENOSIS, BRANCH PULMONARY ARTERY | TETRALOGY OF FALLOT	.
1-05916	1-5	Unknown	Yes	PULMONARY STENOSIS, BRANCH PULMONARY ARTERY | TETRALOGY OF FALLOT	.
1-08888	1-5	Yes	No	LEFT AORTIC ARCH WITH NORMAL BRANCHING PATTERN | PATENT FORAMEN OVALE | VENTRICULAR SEPTAL DEFECT, MEMBRANOUS	Received Speech Services,Developmental Delay
1-09003	1-5	Yes	No	PATENT DUCTUS ARTERIOSUS	Developmental Delay
1-09605	1-5	Yes	No	HYPOPLASTIC LEFT PULMONARY ARTERY | PULMONARY STENOSIS | SINGLE VENTRICLE COMPRISED OF MOSTLY LEFT VENTRICLE | TRICUSPID STENOSIS | VENTRICULAR SEPTAL DEFECT, MUSCULAR	Developmental Delay,Speech Problem
1-13476	1-5	Yes	No	ATRIAL SEPTAL DEFECT, SECUNDUM | DUAL ANTERIOR DESCENDING CORONARY ARTERIES | VENTRICULAR SEPTAL DEFECT, MEMBRANOUS	Developmental Delay
1-00308	1-5	Yes	Yes	ATRIAL SEPTAL DEFECT, SECUNDUM | EBSTEINS DISEASE | TRICUSPID REGURGITATION	Neurological Abnormalities Present,Other Neurological Abnormality Present,Other Neurological Abnormality;MRI-thinning corpus callosum/loss of white matter,Developmental Delay
1-02271	1-5	Yes	Yes	ABDOMINAL SITUS INVERSUS | ATRIAL INVERSION (SITUS INVERSUS OF THE ATRIA) | ATRIAL SEPTAL DEFECT | HETEROTAXY | LEFT INFERIOR VENA CAVA TO RIGHT ATRIUM | LEFT SUPERIOR VENA CAVA TO RIGHT ATRIUM | LEVOCARDIA WITH ABDOMINAL HETEROTAXY | MAJOR AORTOPULMONARY COLLATERAL ARTERY | PULMONARY ATRESIA CONGENITAL | RIGHT AORTIC ARCH WITH NORMAL BRANCHING PATTERN | SUBAORTIC CONUS | TRANSPOSITION D-LOOP | V…	Head Abnormalities Present,Other Head Abnormality Present,Other Head Abnormality;plagiocephaly,Developmental Delay
1-06561	1-5	Yes	Yes	LEFT AORTIC ARCH WITH NORMAL BRANCHING PATTERN | LSVC - NON COMMUNICATING WITH RSVC | LSVC TO CORONARY SINUS | RIGHT SUPERIOR VENA CAVA TO RIGHT ATRIUM | VENTRICULAR SEPTAL DEFECT, MEMBRANOUS	Developmental Delay
1-03120	1-5	No	No	AORTIC STENOSIS, SUBVALVAR, DISCRETE, MEMBRANEOUS | BICOMMISSURAL (BICUSPID, BILEAFLET) AORTIC VALVE, RIGHT-LEFT FUSION | COARCTATION SIMPLE (ISOLATED) | HYPOPLASTIC AORTIC ANNULUS | LEFT AORTIC ARCH WITH NORMAL BRANCHING PATTERN	.
1-04277	1-5	No	No	ATRIAL SEPTAL DEFECT, SECUNDUM	.
1-04840	1-5	No	No	COARCTATION | SUPRAVALVAR MITRAL STENOSIS	.
1-05132	1-5	No	No	ATRIAL SEPTAL DEFECT, SECUNDUM | LEFT AORTIC ARCH WITH NORMAL BRANCHING PATTERN | TRANSPOSITION D-LOOP | USUAL CORONARY ARTERIES IN D-LOOP TGA | VENTRICULAR SEPTAL DEFECT, MUSCULAR, TRABECULAR, APICAL	.
1-06555	1-5	No	No	ATRIAL SEPTAL DEFECT, SECUNDUM | MULTIPLE ATRIAL SEPTAL DEFECTS	.
1-13675	1-5	No	No	ABSENCE OF THE SUPRARENAL INFERIOR VENA CAVA WITH AZYGOUS CONTINUATION | ABSENCE OF THE SUPRARENAL INFERIOR VENA CAVA WITH AZYGOUS CONTINUATION | ATRIAL SEPTAL DEFECT | HETEROTAXY | PARTIALLY ANOMALOUS PULMONARY VEINS | PARTIALLY ANOMALOUS PULMONARY VEINS | POLYSPLENIA SYNDROME (LEFT ISOMERISM)	.
1-00186	1-5	No	Yes	MULTIPLE MAJOR AORTOPULMONARY COLLATERAL ARTERIES (MAPCAS) | TETRALOGY OF FALLOT WITH PULMONARY ATRESIA AND MAPCAS | VENTRICULAR SEPTAL DEFECT, MALALIGNMENT	Received Speech Services
1-01874	1-5	No	Yes	LEFT AORTIC ARCH WITH NORMAL BRANCHING PATTERN | VENTRICULAR SEPTAL DEFECT, MEMBRANOUS	.
1-04852	1-5	No	Yes	ATRIAL SEPTAL DEFECT, SECUNDUM | HEPATIC HEMANGIOENDOTHELIOMA (USE FOR AV FISTULAE LIVER)	.
1-02150	1-5	Unknown	No	PULMONARY ATRESIA, INTACT VENTRICULAR SEPTUM	.
1-05029	1-5	Yes	No	ATRIAL SEPTAL DEFECT, SECUNDUM | RIGHT VENTRICULAR VOLUME OVERLOAD	Developmental Delay
1-07009	1-5	Yes	Yes	AORTIC ARCH HYPOPLASIA | AORTIC STENOSIS - SUBVALVAR | AORTIC STENOSIS - VALVAR | ATRIAL SEPTAL DEFECT, SECUNDUM | BICOMMISSURAL (BICUSPID, BILEAFLET, BIFOLIATE) AORTIC VALVE | BICUSPID PULMONARY VALVE | COARCTATION | CONGENITAL CORONARY ANOMALY | LEFT AORTIC ARCH WITH NORMAL BRANCHING PATTERN | LSVC - NON COMMUNICATING WITH RSVC | LSVC TO CORONARY SINUS | MITRAL VALVE ABNORMALITY | RIGHT SUPERIO…	Received Speech Services,Developmental Delay
1-00465	1-5	No	No	COARCTATION | LEFT AORTIC ARCH WITH NORMAL BRANCHING PATTERN	.
1-00612	1-5	No	No	AORTIC STENOSIS - VALVAR | DILATED AORTIC ROOT | DILATED ASCENDING AORTA | LEFT AORTIC ARCH | UNICOMMISSURAL (UNICUSPID, UNILEAFLET, UNIFOLIATE) AORTIC VALVE	.
1-01004	1-5	No	No	DILATED AORTIC ROOT | HYPOPLASTIC LEFT PULMONARY ARTERY | HYPOPLASTIC MAIN PULMONARY ARTERY | HYPOPLASTIC PULMONARY ANNULUS | HYPOPLASTIC RIGHT PULMONARY ARTERY | PULMONARY STENOSIS, SUBVALVAR | RIGHT AORTIC ARCH | TETRALOGY OF FALLOT	.
1-01845	1-5	No	No	INTERRUPTED AORTIC ARCH TYPE C | VENTRICULAR SEPTAL DEFECT WITH INTERRUPTED AORTIC ARCH	.
1-02972	1-5	No	No	COARCTATION SIMPLE (ISOLATED) | VENTRICULAR SEPTAL DEFECT, MUSCULAR	.
1-04932	1-5	No	No	ABDOMINAL SITUS INVERSUS | ABSENCE OF THE SUPRARENAL INFERIOR VENA CAVA WITH AZYGOUS CONTINUATION | ANOMALOUS HEPATIC VENOUS DRAINAGE OR CONNECTION | ATRIAL SEPTAL DEFECT, SECUNDUM | BALANCED COMPLETE ATRIOVENTRICULAR CANAL | BRONCHIAL SITUS INVERSUS | COMPLETE COMMON ATRIOVENTRICULAR CANAL, RASTELLI TYPE A | DEXTROCARDIA | HETEROTAXY | HYPOPLASIA ASCENDING AORTA | HYPOPLASTIC AORTIC ISTHMUS | IN…	.
1-12287	1-5	No	No	DOUBLE AORTIC ARCH, RIGHT ARCH DOMINANT	.
1-00426	1-5	No	Yes	DOUBLE CHAMBERED RIGHT VENTRICLE | RIGHT AORTIC ARCH | VENTRICULAR SEPTAL DEFECT, MEMBRANOUS	.
1-02360	1-5	Yes	No	ATRIAL SEPTAL DEFECT, SECUNDUM | DOUBLE ORIFICE MITRAL VALVE | DYSPLASTIC TRICUSPID VALVE | HYPOPLASTIC RIGHT VENTRICLE (SUBNORMAL CAVITY VOLUME) | PULMONARY STENOSIS, VALVAR | VENTRICULAR SEPTAL DEFECT, MEMBRANOUS | VENTRICULAR SEPTAL DEFECT, MULTIPLE | VENTRICULAR SEPTAL DEFECT, MUSCULAR | VENTRICULAR SEPTAL DEFECT, MUSCULAR OUTLET	Received Speech Services,Developmental Delay,Speech Problem
1-07292	1-5	Yes	No	AORTIC ATRESIA | HYPOPLASIA ASCENDING AORTA | HYPOPLASTIC LEFT HEART SYNDROME | HYPOPLASTIC LEFT VENTRICLE (SUBNORMAL CAVITY VOLUME) | LSVC TO CORONARY SINUS | MITRAL ATRESIA | TUBULAR HYPOPLASIA OF AORTA	Received Speech Services,Developmental Delay
1-03697	1-5	Yes	Yes	DILATED LEFT ATRIUM | DOUBLE CHAMBERED RIGHT VENTRICLE | PATENT FORAMEN OVALE | PULMONARY STENOSIS, VALVAR | RIGHT VENTRICULAR OUTFLOW OBSTRUCTION DUE TO ABNORMAL MUSCLE BAND(S) | VENTRICULAR SEPTAL DEFECT, MUSCULAR, TRABECULAR, APICAL	Developmental Delay
1-06506	1-5	Yes	Yes	LSVC TO CORONARY SINUS | PULMONARY VEIN STENOSIS | RIGHT AORTIC ARCH WITH NORMAL BRANCHING PATTERN | VENTRICULAR SEPTAL DEFECT, MEMBRANOUS | VENTRICULAR SEPTAL DEFECT, MULTIPLE | VENTRICULAR SEPTAL DEFECT, MUSCULAR, TRABECULAR	Head Abnormalities Present,Other Head Abnormality Present,Other Head Abnormality;bitemporal hallowing,Developmental Delay,Learning Disability,Non Febrile Seizure Disorder
1-03569	1-5	No	No	ATRIAL SEPTAL DEFECT, SECUNDUM	.
1-03602	1-5	No	No	ABDOMINAL HETEROTAXY (SITUS AMBIGUOUS) | ANATOMIC OR FUNCTIONAL ASPLENIA | BILATERAL SUBARTERIAL CONUS | COMPLETE COMMON AV CANAL | DOUBLE OUTLET RIGHT VENTRICLE | HETEROTAXY | HYPOPLASTIC LEFT VENTRICLE (SUBNORMAL CAVITY VOLUME) | MESOCARDIA | OSTIUM PRIMUM ATRIAL SEPTAL DEFECT | SDD | TRANSPOSITION D-LOOP | UNBALANCED COMPLETE ATRIOVENTRICULAR CANAL, RIGHT DOMINANT | VENTRICULAR SEPTAL DEFECT, …	.
1-04061	1-5	No	No	BALANCED COMPLETE ATRIOVENTRICULAR CANAL	.
1-07459	1-5	No	No	ATRIAL SEPTAL DEFECT, SECUNDUM | TRANSPOSITION D-LOOP WITH VENTRICULAR SEPTAL DEFECT | VENTRICULAR SEPTAL DEFECT, MUSCULAR	.
1-01076	1-5	No	Yes	CLEFT MITRAL VALVE WITH REGURGITATION | TRICUSPID ATRESIA + NO PULMONARY STENOSIS AND LARGE VSD (IC)	.
1-01234	1-5	No	Yes	DYSPLASTIC TRICUSPID VALVE | HYPOPLASTIC PULMONARY ANNULUS | PATENT FORAMEN OVALE | PULMONARY STENOSIS, VALVAR | VENTRICULAR SEPTAL DEFECT, MEMBRANOUS	.
1-01518	1-5	No	Yes	AORTIC ARCH HYPOPLASIA | COARCTATION | HYPOPLASTIC AORTIC ANNULUS | HYPOPLASTIC LEFT VENTRICLE (SUBNORMAL CAVITY VOLUME) | HYPOPLASTIC MITRAL VALVE | PATENT FORAMEN OVALE | SHONES SYNDROME COMBINATION COARC,VSD,ABN MIT + AO VAL | VENTRICULAR SEPTAL DEFECT, MEMBRANOUS	.
1-02430	1-5	No	Yes	ATRIAL SEPTAL DEFECT, SECUNDUM | BALANCED COMPLETE ATRIOVENTRICULAR CANAL | LSVC TO CORONARY SINUS | PULMONARY STENOSIS, SUBVALVAR | PULMONARY STENOSIS, VALVAR	.
1-02671	1-5	No	Yes	ATRIAL SEPTAL DEFECT, SECUNDUM | LSVC TO CORONARY SINUS	Head Abnormalities Present,Other Head Abnormality Present,Other Head Abnormality;medical record indicates that she had a cyst in her brain
1-05579	1-5	No	Yes	HYPOPLASTIC LEFT PULMONARY ARTERY | HYPOPLASTIC MAIN PULMONARY ARTERY | HYPOPLASTIC PULMONARY ANNULUS | PATENT DUCTUS ARTERIOSUS | PULMONARY STENOSIS, LEFT | TETRALOGY OF FALLOT	.
1-06013	1-5	No	Yes	AORTIC ATRESIA | HYPOPLASTIC LEFT HEART SYNDROME | MITRAL ATRESIA	Neurological Abnormalities Present,Hydrocephalus
1-07451	1-5	No	Yes	ABERRANT RIGHT SUBCLAVIAN ARTERY | ABNORMAL BRANCHING LEFT AORTIC ARCH | AORTIC STENOSIS - SUBVALVAR | BICOMMISSURAL (BICUSPID, BILEAFLET, BIFOLIATE) AORTIC VALVE | DOUBLE OUTLET RIGHT VENTRICLE | LSVC TO CORONARY SINUS | SDS | TUBULAR HYPOPLASIA OF AORTA + COARCTATION | VENTRICULAR SEPTAL DEFECT, SINGLE	Received Speech Services
1-02674	1-5	Yes	No	AORTIC ATRESIA | ATRIAL SEPTAL DEFECT, SECUNDUM | COARCTATION | HYPOPLASTIC LEFT HEART SYNDROME | LEFT AORTIC ARCH WITH NORMAL BRANCHING PATTERN | LEFT ATRIAL HYPOPLASIA | MITRAL ATRESIA | PULMONARY VEIN ANOMALY	Received Speech Services,Developmental Delay
1-04685	1-5	Yes	No	CLEFT MITRAL VALVE | LEFT AORTIC ARCH WITH NORMAL BRANCHING PATTERN | OSTIUM PRIMUM ATRIAL SEPTAL DEFECT, BALANCED | PATENT FORAMEN OVALE	Developmental Delay
1-00321	1-5	Yes	Yes	LEFT AORTIC ARCH WITH NORMAL BRANCHING PATTERN | PULMONARY STENOSIS, SUPRAVALVAR | PULMONARY STENOSIS, VALVAR	Received Speech Services,Developmental Delay
1-03793	1-5	Yes	Yes	ABERRANT LEFT SUBCLAVIAN ARTERY | ABNORMAL BRANCHING RIGHT AORTIC ARCH | RIGHT AORTIC ARCH LEFT LIGAMENT | VASCULAR RING	Neurological Abnormalities Present,Other Neurological Abnormality Present,Other Neurological Abnormality;globalized developmental delay, hypotonia,Developmental Delay
1-04812	1-5	Yes	Yes	AORTIC STENOSIS - SUBVALVAR | AORTIC STENOSIS, SUBVALVAR, ATYPICAL | CONGENITAL MITRAL VALVE ABNORMALITY | LSVC - NON COMMUNICATING WITH RSVC | LSVC TO CORONARY SINUS | MITRAL STENOSIS | VENTRICULAR SEPTAL DEFECT, MALALIGNMENT | VENTRICULAR SEPTAL DEFECT, SINGLE	Received Speech Services,Developmental Delay,Speech Problem
1-10274	1-5	Yes	Yes	PATENT DUCTUS ARTERIOSUS	Developmental Delay
1-00381	1-5	No	No	CONGENITAL MITRAL VALVE ABNORMALITY | HYPOPLASTIC AORTIC ANNULUS | MITRAL STENOSIS | TRICOMMISSURAL (TRICUSPID, TRILEAFLET, TRIFOLIATE) AORTIC VALVE | TUBULAR HYPOPLASIA OF AORTA	.
1-00943	1-5	No	No	HYPOPLASTIC MITRAL VALVE | MITRAL STENOSIS, PARACHUTE MITRAL VALVE | PARACHUTE MITRAL VALVE | PATENT FORAMEN OVALE | VENTRICULAR SEPTAL DEFECT, SUBPULMONARY OR CONAL	.
1-04369	1-5	No	No	TOTALLY ANOMALOUS PULMONARY VENOUS RETURN, SUPRACARDIAC	.
1-05391	1-5	No	No	ATRIAL SEPTAL DEFECT, SECUNDUM	.
1-00541	1-5	No	Yes	ABSENCE OF THE SUPRARENAL INFERIOR VENA CAVA WITH AZYGOUS CONTINUATION | ANOMALOUS HEPATIC VENOUS DRAINAGE OR CONNECTION | ATRIAL SEPTAL DEFECT, SECUNDUM | ATYPICAL CORONARY ARTERIES IN D-LOOP TGA | HETEROTAXY | LEFT SIDED AZYGOS | LSVC TO CORONARY SINUS | TRANSPOSITION D-LOOP WITH VENTRICULAR SEPTAL DEFECT | VENTRICULAR SEPTAL DEFECT, MEMBRANOUS | VENTRICULAR SEPTAL DEFECT, MULTIPLE | VENTRICULA…	.
1-12917	1-5	No	Yes	DOUBLE AORTIC ARCH, RIGHT ARCH DOMINANT, LEFT ARCH ATRETIC | VASCULAR RING	.
1-08695	1-5	Yes	No	AORTIC ATRESIA | HYPOPLASTIC LEFT HEART SYNDROME | MITRAL STENOSIS	Developmental Delay
1-09407	1-5	Yes	No	ACYANOTIC CONGENITAL HEART DISEASE | COARCTATION | COMPLETE COMMON ATRIOVENTRICULAR CANAL, RASTELLI TYPE A	Developmental Delay
1-12888	1-5	Yes	No	TETRALOGY OF FALLOT	Developmental Delay
1-02956	1-5	Yes	Yes	ABSENCE OF THE SUPRARENAL INFERIOR VENA CAVA WITH AZYGOUS CONTINUATION | COMPLETE COMMON AV CANAL | DOUBLE OUTLET RIGHT VENTRICLE | HETEROTAXY | LSVC - NON COMMUNICATING WITH RSVC | PULMONARY STENOSIS | RIGHT AORTIC ARCH | TRANSPOSITION D-LOOP	Received Speech Services,Developmental Delay
1-00825	1-5	No	No	AORTIC ATRESIA | ATRIAL SEPTAL DEFECT, SECUNDUM | HYPOPLASTIC LEFT HEART SYNDROME | HYPOPLASTIC LEFT VENTRICLE (SUBNORMAL CAVITY VOLUME) | LEFT ATRIAL HYPOPLASIA | MITRAL ATRESIA | TUBULAR HYPOPLASIA OF AORTA + COARCTATION	.
1-01010	1-5	No	No	ATRIAL SEPTAL DEFECT, SECUNDUM | DILATED AORTIC ROOT | PULMONARY ATRESIA CONGENITAL | SINGLE VENTRICLE, LEFT; DOUBLE INLET LEFT VENTRICLE | TRANSPOSITION D-LOOP	.
1-01837	1-5	No	No	HYPOPLASTIC RIGHT VENTRICLE (SUBNORMAL CAVITY VOLUME) | HYPOPLASTIC TRICUSPID VALVE | LEFT AORTIC ARCH WITH NORMAL BRANCHING PATTERN | PULMONARY ATRESIA, INTACT VENTRICULAR SEPTUM | PULMONARY ATRESIA,VALVAR	.
1-04232	1-5	No	No	ABDOMINAL SITUS INVERSUS | ABSENCE OF THE SUPRARENAL INFERIOR VENA CAVA WITH AZYGOUS CONTINUATION | ATRIAL INVERSION (SITUS INVERSUS OF THE ATRIA) | ATRIAL SEPTAL DEFECT, SECUNDUM | BALANCED TRANSITIONAL ATRIOVENTRICULAR CANAL | BRONCHIAL SITUS INVERSUS | CLEFT MITRAL VALVE | DEXTROCARDIA | HETEROTAXY | ILI | LEFT SUPERIOR VENA CAVA TO RIGHT ATRIUM | MULTIPLE AORTOPULMONARY COLLATERAL ARTERIES | …	.
1-04730	1-5	No	No	CLEFT MITRAL VALVE | OSTIUM PRIMUM ATRIAL SEPTAL DEFECT	.
1-03534	1-5	No	Yes	OBSTRUCTED TOTALLY ANOMALOUS PULMONARY VENOUS CONNECTION | TOTALLY ANOMALOUS PULMONARY VENOUS RETURN, SUPRACARDIAC	Neurological Abnormalities Present,Other Neurological Abnormality Present,Other Neurological Abnormality;Gross motor delay,Received Speech Services,Speech Problem
1-03539	1-5	No	Yes	HYPOPLASTIC LEFT PULMONARY ARTERY | HYPOPLASTIC RIGHT PULMONARY ARTERY | TETRALOGY OF FALLOT WITH PULMONARY ATRESIA	.
1-05154	1-5	No	Yes	ABNORMAL AORTIC ARCH | LEFT AORTIC ARCH WITH NORMAL BRANCHING PATTERN | VENTRICULAR SEPTAL DEFECT, MEMBRANOUS	.
1-05937	1-5	No	Yes	ATRIAL SEPTAL DEFECT, SECUNDUM	.
1-06203	1-5	Yes	No	ATRIAL SEPTAL DEFECT, SECUNDUM | LSVC TO CORONARY SINUS	Received Speech Services,Developmental Delay,Speech Problem
1-10372	1-5	Yes	No	PULMONARY STENOSIS, SUBVALVAR | UNBALANCED COMPLETE ATRIOVENTRICULAR CANAL, RIGHT DOMINANT	Developmental Delay
1-00996	1-5	Yes	Yes	ATRIAL SEPTAL DEFECT, SECUNDUM	Received Speech Services,Developmental Delay,Learning Disability,Speech Problem
1-00637	1-5	No	No	EBSTEINS DISEASE | PATENT FORAMEN OVALE | PULMONARY ATRESIA CONGENITAL | PULMONARY ATRESIA,VALVAR | TRICUSPID REGURGITATION	.
1-00820	1-5	No	No	AORTIC STENOSIS, SUBVALVAR, DISCRETE, MEMBRANEOUS	.
1-02411	1-5	No	No	RIGHT AORTIC ARCH | TETRALOGY OF FALLOT	.
1-04707	1-5	No	No	DOUBLE OUTLET RIGHT VENTRICLE | HYPOPLASTIC LEFT VENTRICLE (SUBNORMAL CAVITY VOLUME) | SINGLE VENTRICLE WITH UNBALANCED ATRIOVENTRICULAR CANAL DEFECT	.
1-07324	1-5	No	No	ATRIAL SEPTAL DEFECT, SECUNDUM | MULTIPLE ATRIAL SEPTAL DEFECTS	.
1-04545	1-5	Yes	No	PROLAPSED AORTIC VALVE | VENTRICULAR SEPTAL DEFECT, MEMBRANOUS	Received Speech Services,Developmental Delay
1-00161	1-5	Yes	Yes	ABERRANT RIGHT SUBCLAVIAN ARTERY | ATRIAL SEPTAL DEFECT, SECUNDUM | ATYPICAL CORONARY ARTERIES IN D-LOOP TGA | DEXTROCARDIA | L-LOOP CORRECTED TRANSPOSITION {SL?} WITH VENTRICULAR SEPTAL DEFECT | SINGLE RIGHT CORONARY IN D-LOOP TGA | VENTRICULAR SEPTAL DEFECT, MUSCULAR | VENTRICULAR SEPTAL DEFECT, SUBPULMONARY OR CONAL	Neurological Abnormalities Present,Absent Corpus Callosum,Other Neurological Abnormality Present,Other Neurological Abnormality;mild asymmetry of the lateral ventricles,Received Speech Services,Developmental Delay,Speech Problem
1-03622	1-5	Yes	Yes	CONGENITAL TRICUSPID VALVE ABNORMALITY | JUXTAPOSITION OF THE ATRIAL APPENDAGES LEFT | LEFT AORTIC ARCH WITH NORMAL BRANCHING PATTERN | PULMONARY STENOSIS, SUBVALVAR | PULMONARY STENOSIS, VALVAR | SDL | TRANSPOSITION D-LOOP WITH VSD AND LV OUTFLOW TRACT OBSTRUCTION | VENTRICULAR SEPTAL DEFECT, MALALIGNMENT	Received Speech Services,Developmental Delay
1-06922	1-5	Yes	Yes	AORTIC ARCH HYPOPLASIA | ATRIAL SEPTAL DEFECT, SECUNDUM | BICOMMISSURAL (BICUSPID, BILEAFLET) AORTIC VALVE, RIGHT-LEFT FUSION | COARCTATION | LEFT AORTIC ARCH WITH NORMAL BRANCHING PATTERN | VENTRICULAR SEPTAL DEFECT, MEMBRANOUS	Head Abnormalities Present,Microcephaly,Other Head Abnormality Present,Other Head Abnormality;metopic prominence,Neurological Abnormalities Present,Other Neurological Abnormality Present,Other Neurological Abnormality;hypoplastic corpus callosum, vermis hypoplasia,Developmental Delay
1-01106	1-5	No	No	L-LOOP CORRECTED TRANSPOSITION {SL?} | L-LOOP TRANSPOSITION OF THE GREAT ARTERIES WITH VENTRICULAR SEPTAL DEFECT | MESOCARDIA | PATENT FORAMEN OVALE | PULMONARY STENOSIS, VALVAR | VENTRICULAR INVERSION (L-LOOP VENTRICLES) | VENTRICULAR SEPTAL DEFECT, MULTIPLE	.
1-03929	1-5	No	No	PARTIALLY ANOMALOUS PULMONARY VEINS | SINUS VENOSUS SEPTAL DEFECT, SUPERIOR TYPE	.
1-06184	1-5	No	No	AORTIC ATRESIA | HYPOPLASTIC LEFT HEART SYNDROME | MITRAL STENOSIS, VALVAR	.
1-00749	1-5	No	Yes	CLEFT MITRAL VALVE | OSTIUM PRIMUM ATRIAL SEPTAL DEFECT | TRANSITIONAL COMMON AV CANAL	Head Abnormalities Present,Microcephaly,Neurological Abnormalities Present,Other Neurological Abnormality Present,Other Neurological Abnormality;partial agenesis of corpus callosum
1-05030	1-5	No	Yes	TETRALOGY OF FALLOT WITH PULMONARY ATRESIA	.
1-04420	1-5	Yes	No	AORTIC ARCH HYPOPLASIA | BALANCED TRANSITIONAL ATRIOVENTRICULAR CANAL | VENTRICULAR SEPTAL DEFECT, MUSCULAR	Developmental Delay
1-06283	1-5	Yes	Yes	ABERRANT ORIGIN OF THE INNOMINATE ARTERY | ABNORMAL BRANCHING RIGHT AORTIC ARCH | LEFT-SIDED PATENT DUCTUS ARTERIOSUS | PATENT DUCTUS ARTERIOSUS, RIGHT SIDED | VENTRICULAR SEPTAL DEFECT, MEMBRANOUS | VENTRICULAR SEPTAL DEFECT, MUSCULAR	Received Speech Services,Developmental Delay
1-06589	1-5	Yes	Yes	ATRIAL SEPTAL DEFECT, SECUNDUM | HYPOPLASTIC LEFT PULMONARY ARTERY | TETRALOGY OF FALLOT WITH PULMONARY ATRESIA | VENTRICULAR SEPTAL DEFECT, MULTIPLE	Developmental Delay
1-07058	1-5	Yes	Yes	ABERRANT RIGHT SUBCLAVIAN ARTERY | ATRIAL SEPTAL DEFECT, SECUNDUM | PATENT DUCTUS ARTERIOSUS RESTRICTIVE	Neurological Abnormalities Present,Absent Corpus Callosum,Received Speech Services,Developmental Delay,Learning Disability,Speech Problem
1-07284	1-5	Yes	Yes	VENTRICULAR SEPTAL DEFECT, MULTIPLE | VENTRICULAR SEPTAL DEFECT, MUSCULAR	Head Abnormalities Present,Other Head Abnormality Present,Other Head Abnormality;frontal bossing,Received Speech Services,Developmental Delay,Speech Problem
1-01340	1-5	No	No	L-LOOP CORRECTED TRANSPOSITION {SL?} WITH PULMONARY STENOSIS | PULMONARY STENOSIS, SUBVALVAR | PULMONARY STENOSIS, VALVAR | VENTRICULAR SEPTAL DEFECT, MUSCULAR	.
1-01767	1-5	No	No	ATRIAL SEPTAL DEFECT, SECUNDUM | CLEFT MITRAL VALVE | LEFT AORTIC ARCH WITH NORMAL BRANCHING PATTERN | OSTIUM PRIMUM ATRIAL SEPTAL DEFECT	.
1-03859	1-5	No	No	ATRIAL SEPTAL DEFECT, SECUNDUM | LEFT AORTIC ARCH WITH NORMAL BRANCHING PATTERN | PULMONARY STENOSIS, VALVAR	.
1-04621	1-5	No	No	ATRIAL SEPTAL DEFECT, SECUNDUM	.
1-05677	1-5	No	No	BALANCED TRANSITIONAL ATRIOVENTRICULAR CANAL | CLEFT MITRAL VALVE WITH REGURGITATION | LEFT AORTIC ARCH WITH NORMAL BRANCHING PATTERN	.
1-02449	1-5	No	Yes	AORTIC ARCH HYPOPLASIA | DORV, TAUSSIG BING | LEFT AORTIC ARCH WITH NORMAL BRANCHING PATTERN | SDD | SINGLE RIGHT CORONARY | VENTRICULAR SEPTAL DEFECT, MALALIGNMENT	.
1-07661	1-5	No	Yes	TETRALOGY OF FALLOT	.
1-05394	1-5	Yes	No	AORTIC STENOSIS - VALVAR | ENDOCARDIAL FIBROELASTOSIS | HYPOPLASTIC AORTIC ANNULUS | HYPOPLASTIC LEFT HEART SYNDROME | HYPOPLASTIC LEFT VENTRICLE (SUBNORMAL CAVITY VOLUME) | HYPOPLASTIC MITRAL VALVE | UNICOMMISSURAL (UNICUSPID, UNILEAFLET, UNIFOLIATE) AORTIC VALVE	Received Speech Services,Developmental Delay
1-05555	1-5	Yes	Yes	PULMONARY STENOSIS, VALVAR | VENTRICULAR SEPTAL DEFECT, MUSCULAR	Neurological Abnormalities Present,Other Neurological Abnormality Present,Other Neurological Abnormality;hypotonic,Received Speech Services,Developmental Delay
1-01873	1-5	No	No	HYPOPLASTIC RIGHT VENTRICLE (SUBNORMAL CAVITY VOLUME) | PULMONARY ATRESIA, INTACT VENTRICULAR SEPTUM	.
1-03353	1-5	No	No	ATRIAL SEPTAL DEFECT, SECUNDUM	.
1-00976	1-5	No	Yes	PATENT DUCTUS ARTERIOSUS	.
1-07544	1-5	No	Yes	JUXTAPOSITION OF THE ATRIAL APPENDAGES LEFT | LEFT AORTIC ARCH WITH NORMAL BRANCHING PATTERN | RIGHT CORONARY ARTERY ARISING FROM THE LEFT SINUS OF VALSALVA | TRUNCUS ARTERIOSUS TYPE IA (MAIN PULMONARY ARTERY PRESENT, VSD) | VENTRICULAR SEPTAL DEFECT, MALALIGNMENT	Speech Problem
1-10747	1-5	No	Yes	PATENT DUCTUS ARTERIOSUS	.
1-12340	1-5	No	Yes	ABDOMINAL SITUS INVERSUS | ATRIAL INVERSION (SITUS INVERSUS OF THE ATRIA) | D-LOOP CORRECTED TRANSPOSITION {ID?} WITH VENTRICULAR SEPTAL DEFECT | IDD | LEFT INFERIOR VENA CAVA TO RIGHT ATRIUM | MESOCARDIA | PULMONARY STENOSIS, SUBVALVAR | PULMONARY STENOSIS, VALVAR | VENTRICULAR SEPTAL DEFECT, MALALIGNMENT	.
1-04431	1-5	Yes	No	BICOMMISSURAL (BICUSPID, BILEAFLET) AORTIC VALVE, RIGHT-LEFT FUSION | EBSTEINS DISEASE	Received Speech Services,Developmental Delay,Speech Problem
1-04473	1-5	Yes	Yes	ABERRANT RIGHT SUBCLAVIAN ARTERY | ABSENCE OF THE SUPRARENAL INFERIOR VENA CAVA WITH AZYGOUS CONTINUATION | ATRIAL SEPTAL DEFECT, SECUNDUM | PARTIALLY ANOMALOUS PULMONARY VEINS	Received Speech Services,Developmental Delay
1-01982	1-5	No	No	DORV, VENTRICULAR DEFECT COMMITTED TO AORTA | PULMONARY ATRESIA CONGENITAL	Received Speech Services,Speech Problem
1-00797	1-5	No	Yes	AORTIC ATRESIA | BICUSPID PULMONARY VALVE | HYPOPLASIA ASCENDING AORTA | HYPOPLASTIC LEFT HEART SYNDROME | HYPOPLASTIC LEFT VENTRICLE (SUBNORMAL CAVITY VOLUME) | LV TO CORONARY FISTULAE IN HYPOPLASTIC LEFT HEART SYNDROME | MITRAL STENOSIS | PATENT FORAMEN OVALE	Received Speech Services
1-01892	1-5	No	Yes	ABDOMINAL HETEROTAXY (SITUS AMBIGUOUS) | ANOMALOUS HEPATIC VENOUS DRAINAGE OR CONNECTION | AORTIC ARCH HYPOPLASIA | ASPLENIA SYNDROME (RIGHT ISOMERISM) | HETEROTAXY | HYPOPLASIA ASCENDING AORTA | HYPOPLASTIC AORTIC ANNULUS | HYPOPLASTIC RIGHT VENTRICLE (SUBNORMAL CAVITY VOLUME) | LEFT SUPERIOR VENA CAVA ENTERING LEFT ATRIUM | LSVC - COMMUNICATES WITH RSVC | OBSTRUCTED TOTALLY ANOMALOUS PULMONARY …	Received Speech Services
1-03195	1-5	No	Yes	EBSTEINS DISEASE | HYPOPLASTIC RIGHT PULMONARY ARTERY | LEFT AORTIC ARCH WITH NORMAL BRANCHING PATTERN | PULMONARY ATRESIA, INTACT VENTRICULAR SEPTUM	Epilepsy History
1-11815	1-5	No	Yes	ATRIAL SEPTAL DEFECT, SECUNDUM	.
1-00528	1-5	Yes	No	ATRIAL SEPTAL DEFECT, SECUNDUM | DYSPLASTIC PULMONARY VALVE | HYPOPLASTIC RIGHT VENTRICLE (SUBNORMAL CAVITY VOLUME) | LARGE EUSTACHIAN VALVE | PULMONARY ATRESIA CONGENITAL | TRICUSPID REGURGITATION | TRICUSPID VALVE ABNORMALITY	Developmental Delay
1-01943	1-5	Yes	No	TETRALOGY OF FALLOT	Received Speech Services,Developmental Delay,Speech Problem
1-00271	1-5	No	No	ATRIAL SEPTAL DEFECT, SECUNDUM | LEFT AORTIC ARCH | PARTIALLY ANOMALOUS PULMONARY VEINS | SINUS VENOSUS SEPTAL DEFECT	.
1-01075	1-5	No	No	PARTIALLY ANOMALOUS PULMONARY VEINS | SINUS VENOSUS SEPTAL DEFECT, SUPERIOR TYPE	.
1-03138	1-5	No	No	TRANSPOSITION D-LOOP WITH VENTRICULAR SEPTAL DEFECT	.
1-03972	1-5	No	No	ANOMALOUS HEPATIC VENOUS DRAINAGE OR CONNECTION | ASPLENIA SYNDROME (RIGHT ISOMERISM) | AXD | COMMON ATRIUM | DOUBLE OUTLET RIGHT VENTRICLE | HETEROTAXY | HYPOPLASTIC PULMONARY ANNULUS | PULMONARY STENOSIS, SUBVALVAR | PULMONARY STENOSIS, VALVAR | RIGHT AORTIC ARCH WITH NORMAL BRANCHING PATTERN | SINGLE VENTRICLE, RIGHT | TOTALLY ANOMALOUS PULMONARY VENOUS RETURN, MIXED	.
1-04239	1-5	No	No	DORV, VENTRICULAR DEFECT UNCOMMITTED | HEART DISEASE (UNLISTED) | SDD | TRANSPOSITION D-LOOP | VENTRICULAR SEPTAL DEFECT, MALALIGNMENT | VENTRICULAR SEPTAL DEFECT, SINGLE	.
1-10800	1-5	No	No	AORTIC STENOSIS | BICOMMISSURAL (BICUSPID, BILEAFLET, BIFOLIATE) AORTIC VALVE | CONGENITAL MITRAL VALVE ABNORMALITY | MITRAL STENOSIS | MITRAL STENOSIS, PARACHUTE MITRAL VALVE	Received Speech Services,Speech Problem
1-02876	1-5	No	Yes	ABERRANT RIGHT SUBCLAVIAN ARTERY | ABNORMAL BRANCHING LEFT AORTIC ARCH | AORTIC STENOSIS - VALVAR | ATRIAL SEPTAL DEFECT, SECUNDUM | BICOMMISSURAL (BICUSPID, BILEAFLET, BIFOLIATE) AORTIC VALVE | HYPOPLASTIC AORTIC ANNULUS | HYPOPLASTIC LEFT VENTRICLE (SUBNORMAL CAVITY VOLUME) | MITRAL ATRESIA | TUBULAR HYPOPLASIA OF AORTA + COARCTATION | VENTRICULAR SEPTAL DEFECT, MUSCULAR	Received Speech Services
1-04540	1-5	No	Yes	ATRIAL SEPTAL DEFECT, SECUNDUM | ATYPICAL CLEFT OF MITRAL VALVE | HYPOPLASTIC RIGHT VENTRICLE (SUBNORMAL CAVITY VOLUME) | STRADDLING MITRAL VALVE | TRICUSPID ATRESIA + NO PULMONARY STENOSIS AND LARGE VSD (IC)	.
1-02459	1-5	Yes	No	EBSTEIN MALFORMATION OF THE LEFT ATRIOVENTRICULAR VALVE | L-LOOP CORRECTED TRANSPOSITION {SL?} | L-LOOP TRANSPOSITION WITH INTACT VENTRICULAR SEPTUM | USUAL CORONARY ARTERIES IN D-LOOP TGA | VENTRICULAR INVERSION (L-LOOP VENTRICLES)	Developmental Delay
1-09890	1-5	Yes	No	AORTIC ARCH HYPOPLASIA | AORTIC ATRESIA | HYPOPLASIA ASCENDING AORTA | HYPOPLASTIC LEFT HEART SYNDROME | LEFT AORTIC ARCH WITH NORMAL BRANCHING PATTERN | PATENT FORAMEN OVALE | TRICUSPID REGURGITATION | TRICUSPID VALVE PROLAPSE	Developmental Delay,Non Febrile Seizure Disorder
1-05964	1-5	Yes	Yes	ABDOMINAL HETEROTAXY (SITUS AMBIGUOUS) | ABSENCE OF THE SUPRARENAL INFERIOR VENA CAVA WITH AZYGOUS CONTINUATION | ANATOMIC OR FUNCTIONAL POLYSPLENIA | AORTIC STENOSIS - SUBVALVAR | COARCTATION | HETEROTAXY | INTESTINAL MALROTATION | LEFT AORTIC ARCH WITH NORMAL BRANCHING PATTERN | LEFT BRONCHIAL ISOMERISM | LSVC - NON COMMUNICATING WITH RSVC | POLYSPLENIA SYNDROME (LEFT ISOMERISM) | SITUS AMBIGUO…	Developmental Delay,Speech Problem
1-01160	1-5	No	No	PARTIALLY ANOMALOUS PULMONARY VEINS | SINUS VENOSUS SEPTAL DEFECT, INFERIOR TYPE	.
1-03079	1-5	No	No	ATRIAL SEPTAL DEFECT, SECUNDUM	.
1-03649	1-5	No	No	PATENT DUCTUS ARTERIOSUS | TETRALOGY OF FALLOT	.
1-05953	1-5	No	No	BALANCED COMPLETE ATRIOVENTRICULAR CANAL	.
1-06372	1-5	No	No	LSVC TO CORONARY SINUS | PARTIALLY ANOMALOUS PULMONARY VEINS | SINUS VENOSUS SEPTAL DEFECT, SUPERIOR TYPE	.
1-02425	1-5	No	Yes	BICOMMISSURAL (BICUSPID, BILEAFLET) AORTIC VALVE, RIGHT-LEFT FUSION | COARCTATION | VENTRICULAR SEPTAL DEFECT, MULTIPLE | VENTRICULAR SEPTAL DEFECT, MUSCULAR	Received Speech Services,Speech Problem
1-06788	1-5	No	Yes	PATENT FORAMEN OVALE | TRUNCUS ARTERIOSUS TYPE I (MAIN PULMONARY ARTERY PRESENT) | VENTRICULAR SEPTAL DEFECT	.
1-07719	1-5	No	Yes	MULTIPLE ATRIAL SEPTAL DEFECTS	Received Speech Services
1-06463	1-5	Yes	No	AORTIC ATRESIA | ATRIAL SEPTAL DEFECT, SECUNDUM | HYPOPLASIA ASCENDING AORTA | HYPOPLASTIC LEFT HEART SYNDROME | LEFT AORTIC ARCH WITH NORMAL BRANCHING PATTERN | MITRAL ATRESIA | PARTIALLY ANOMALOUS PULMONARY VEINS	Received Speech Services,Developmental Delay
1-08871	1-5	Yes	No	VENTRICULAR SEPTAL DEFECT, MEMBRANOUS	Developmental Delay
1-01468	1-5	No	No	ATRIAL SEPTAL DEFECT, SECUNDUM | BALANCED COMPLETE ATRIOVENTRICULAR CANAL | HYPOPLASTIC LEFT VENTRICLE (SUBNORMAL CAVITY VOLUME) | TUBULAR HYPOPLASIA OF AORTA	.
1-01650	1-5	No	No	ANOMALOUS HEPATIC VENOUS DRAINAGE OR CONNECTION | DEXTROCARDIA | HETEROTAXY | HYPOPLASTIC RIGHT VENTRICLE (SUBNORMAL CAVITY VOLUME) | INFERIOR VENA CAVA LEFT SIDED | L-LOOP TRANSPOSITION OF THE GREAT ARTERIES WITH VENTRICULAR SEPTAL DEFECT | PARTIALLY ANOMALOUS PULMONARY VEINS | PULMONARY STENOSIS | SUPERIOR VENA CAVA ANOMALY | UNBALANCED COMPLETE ATRIOVENTRICULAR CANAL, LEFT DOMINANT	Epilepsy History;Refused
1-01660	1-5	No	No	ATRIAL SEPTAL DEFECT, SECUNDUM | CONUS CORONARY SUPPLIES ANTERIOR DESCENDING | TETRALOGY OF FALLOT	.
1-03459	1-5	No	No	BICOMMISSURAL (BICUSPID, BILEAFLET, BIFOLIATE) AORTIC VALVE | COARCTATION SIMPLE (ISOLATED) | LEFT AORTIC ARCH WITH NORMAL BRANCHING PATTERN | VENTRICULAR SEPTAL DEFECT, MEMBRANOUS	.
1-03097	1-5	No	Yes	ABDOMINAL HETEROTAXY (SITUS AMBIGUOUS) | ABSENCE OF THE SUPRARENAL INFERIOR VENA CAVA WITH AZYGOUS CONTINUATION | ANOMALOUS HEPATIC VENOUS DRAINAGE OR CONNECTION | COMMON ATRIUM | DEXTROCARDIA | DOUBLE OUTLET RIGHT VENTRICLE | HYPOPLASTIC LEFT VENTRICLE (SUBNORMAL CAVITY VOLUME) | LEFT SUPERIOR VENA CAVA ENTERING LEFT ATRIUM | MITRAL ATRESIA | POLYSPLENIA SYNDROME (LEFT ISOMERISM) | VENTRICULAR S…	.
1-06108	1-5	No	Yes	VENTRICULAR SEPTAL DEFECT, MUSCULAR	.
1-02897	1-5	Yes	No	PATENT DUCTUS ARTERIOSUS	Developmental Delay,Speech Problem
1-12250	1-5	Yes	Yes	LEFT AORTIC ARCH WITH NORMAL BRANCHING PATTERN | PATENT FORAMEN OVALE | PULMONARY STENOSIS, VALVAR	Received Speech Services,Developmental Delay,Speech Problem
1-01624	1-5	No	No	CLEFT MITRAL VALVE WITH REGURGITATION | COARCTATION | DORV, VENTRICULAR DEFECT COMMITTED TO PULMONARY ARTERY | TRANSPOSITION D-LOOP | VENTRICULAR SEPTAL DEFECT, MALALIGNMENT	.
1-02786	1-5	No	No	HYPOPLASTIC MITRAL VALVE | PULMONARY STENOSIS | PULMONARY STENOSIS, SUBVALVAR | RIGHT AORTIC ARCH | SINGLE VENTRICLE, LEFT; DOUBLE INLET LEFT VENTRICLE | SUBAORTIC CONUS | TRANSPOSITION D-LOOP | UNIVENTRICULAR, DOUBLE INLET ATRIOVENTRICULAR CONNECTION	Received Speech Services
1-03678	1-5	No	No	HYPOPLASTIC LEFT PULMONARY ARTERY | HYPOPLASTIC RIGHT PULMONARY ARTERY | RIGHT CORONARY ARTERY ARISING FROM THE LEFT SINUS OF VALSALVA | TETRALOGY OF FALLOT	.
1-05371	1-5	No	No	ATRIAL SEPTAL DEFECT, SECUNDUM | PARTIALLY ANOMALOUS PULMONARY VEINS	.
1-01387	1-5	Yes	No	HYPOPLASTIC RIGHT VENTRICLE (SUBNORMAL CAVITY VOLUME) | PULMONARY ATRESIA, INTACT VENTRICULAR SEPTUM	Received Speech Services,Developmental Delay,Speech Problem
1-03977	1-5	Yes	No	BICOMMISSURAL (BICUSPID, BILEAFLET, BIFOLIATE) AORTIC VALVE | COARCTATION | HYPOPLASTIC AORTIC ANNULUS | MITRAL STENOSIS ARCADE | SHONES SYNDROME COMBINATION COARC,VSD,ABN MIT + AO VAL | SUPRAVALVAR MITRAL STENOSIS	Received Speech Services,Developmental Delay,Speech Problem
1-06195	1-5	Yes	Yes	VENTRICULAR SEPTAL DEFECT, SINGLE	Developmental Delay,Non Febrile Seizure Disorder,Speech Problem
1-00323	1-5	No	No	AORTIC STENOSIS, SUBVALVAR, MUSCULAR | BILATERAL SUBARTERIAL CONUS | CRISS-CROSS AV VALVES | DEXTROCARDIA | DOUBLE OUTLET RIGHT VENTRICLE | HYPOPLASTIC RIGHT VENTRICLE (SUBNORMAL CAVITY VOLUME) | SDD | SUPERIOR-INFERIOR VENTRICLES UP-DOWN STAIRS VENTRICLES | VENTRICULAR SEPTAL DEFECT, MALALIGNMENT | VENTRICULAR SEPTAL DEFECT, MUSCULAR	.
1-01440	1-5	No	No	TRANSPOSITION D-LOOP | VENTRICULAR SEPTAL DEFECT, MUSCULAR	.
1-03244	1-5	No	No	HYPOPLASTIC RIGHT VENTRICLE (SUBNORMAL CAVITY VOLUME) | PATENT FORAMEN OVALE | SDD | STRADDLING TRICUSPID VALVE | TRANSPOSITION D-LOOP | VENTRICULAR SEPTAL DEFECT, ECD TYPE	.
1-04333	1-5	No	No	AORTIC ATRESIA | HYPOPLASTIC LEFT HEART SYNDROME | MITRAL ATRESIA	.
1-04475	1-5	No	No	HYPOPLASTIC RIGHT VENTRICLE (SUBNORMAL CAVITY VOLUME) | PULMONARY ATRESIA, INTACT VENTRICULAR SEPTUM	Neurological Abnormalities Present,Other Neurological Abnormality Present,Other Neurological Abnormality;Watershed infarcts involving the basal ganglia and cortex.,Received Speech Services
1-05149	1-5	No	No	ATRIAL SEPTAL DEFECT, SECUNDUM	.
1-07011	1-5	No	No	AORTIC ARCH HYPOPLASIA | AORTIC ATRESIA | HYPOPLASIA ASCENDING AORTA | HYPOPLASTIC LEFT HEART SYNDROME | HYPOPLASTIC LEFT VENTRICLE (SUBNORMAL CAVITY VOLUME) | HYPOPLASTIC MITRAL VALVE | MITRAL STENOSIS	.
1-07322	1-5	No	No	AORTIC STENOSIS, SUBVALVAR, DISCRETE, MEMBRANEOUS | BICOMMISSURAL (BICUSPID, BILEAFLET, BIFOLIATE) AORTIC VALVE | VENTRICULAR SEPTAL DEFECT, MEMBRANOUS	.
1-07464	1-5	Yes	No	BALANCED COMPLETE ATRIOVENTRICULAR CANAL	Received Speech Services,Developmental Delay,Speech Problem
1-01881	1-5	No	No	TETRALOGY OF FALLOT WITH PULMONARY ATRESIA	.
1-02492	1-5	No	No	ATRIAL SEPTAL DEFECT, SECUNDUM | LEFT AORTIC ARCH WITH NORMAL BRANCHING PATTERN	.
1-04911	1-5	No	No	TETRALOGY OF FALLOT	.
1-04959	1-5	No	No	ATRIAL SEPTAL DEFECT, SECUNDUM | MULTIPLE ATRIAL SEPTAL DEFECTS	.
1-05940	1-5	No	No	ATRIAL SEPTAL DEFECT, SECUNDUM | LEFT AORTIC ARCH WITH NORMAL BRANCHING PATTERN	.
1-00466	1-5	Yes	No	ATRIAL SEPTAL DEFECT, SECUNDUM | HYPOPLASTIC MAIN PULMONARY ARTERY | HYPOPLASTIC RIGHT VENTRICLE (SUBNORMAL CAVITY VOLUME) | PULMONARY ATRESIA CONGENITAL | TRICUSPID STENOSIS	Received Speech Services,Developmental Delay,Speech Problem
1-00318	1-5	No	No	PULMONARY STENOSIS, SUBVALVAR | TRANSPOSITION D-LOOP WITH VSD AND LV OUTFLOW TRACT OBSTRUCTION | VENTRICULAR SEPTAL DEFECT, SUBPULMONARY OR CONAL	.
1-02860	1-5	No	No	AORTIC STENOSIS, SUBVALVAR, DISCRETE, MEMBRANEOUS | COARCTATION | VENTRICULAR SEPTAL DEFECT, MALALIGNMENT | VENTRICULAR SEPTAL DEFECT, SUBPULMONARY OR CONAL	.
1-03191	1-5	No	No	ABDOMINAL SITUS SOLITIS | BIVENTRICULAR, DISCORDANT ATRIOVENTRICULAR CONNECTION | DEXTROCARDIA | DISCORDANT VENTRICULOARTERIAL CONNECTION | PULMONARY STENOSIS | RIGHT AORTIC ARCH WITH NORMAL BRANCHING PATTERN	.
1-03683	1-5	No	No	DYSPLASTIC PULMONARY VALVE | PULMONARY STENOSIS, VALVAR	.
1-05095	1-5	No	No	ATRIAL SEPTAL DEFECT, SECUNDUM | LEFT AORTIC ARCH WITH NORMAL BRANCHING PATTERN	.
1-07225	1-5	No	No	EBSTEINS DISEASE | LEFT AORTIC ARCH WITH NORMAL BRANCHING PATTERN | WOLFF-PARKINSON-WHITE SYNDROME	Received Speech Services,Speech Problem
1-00917	1-5	No	Yes	LSVC TO CORONARY SINUS	Received Speech Services,Non Febrile Seizure Disorder
1-01869	1-5	No	Yes	ATRIAL SEPTAL DEFECT, SECUNDUM | PULMONARY VEIN ATRESIA | PULMONARY VEIN STENOSIS	Head Abnormalities Present,Other Head Abnormality Present,Other Head Abnormality;plagiocephaly,Neurological Abnormalities Present,Other Neurological Abnormality Present,Other Neurological Abnormality;polymicrogyria
1-05124	1-5	No	Yes	ABDOMINAL HETEROTAXY (SITUS AMBIGUOUS) | ALD | AORTIC ARCH HYPOPLASIA | ASPLENIA SYNDROME (RIGHT ISOMERISM) | COMMON ATRIUM | DORV + AVSD (AV CANAL) | HETEROTAXY | HYPOPLASTIC AORTIC ANNULUS | INTESTINAL MALROTATION | LEFT AORTIC ARCH WITH NORMAL BRANCHING PATTERN | LEFT INFERIOR VENA CAVA TO RIGHT ATRIUM | MESOCARDIA | RIGHT-SIDED DESCENDING AORTA | UNBALANCED COMPLETE ATRIOVENTRICULAR CANAL, RI…	Neurological Abnormalities Present,Other Neurological Abnormality Present,Other Neurological Abnormality;pericallsol lipoma; splenium of corpus callosum,Received Speech Services
1-09030	1-5	No	Yes	AORTOPULMONARY COLLATERAL ARTERY | CLEFT MITRAL VALVE | CONGENITAL CORONARY ANOMALY | DORV, VENTRICULAR DEFECT UNCOMMITTED | HYPOPLASTIC LEFT VENTRICLE (SUBNORMAL CAVITY VOLUME) | LEFT AORTIC ARCH WITH NORMAL BRANCHING PATTERN | SDD | STRADDLING MITRAL VALVE | SUPERIOR-INFERIOR VENTRICLES UP-DOWN STAIRS VENTRICLES | VENTRICULAR SEPTAL DEFECT, MALALIGNMENT | VENTRICULAR SEPTAL DEFECT, MULTIPLE | V…	Head Abnormalities Present,Other Head Abnormality Present,Other Head Abnormality;""prominent"" head,Received Speech Services,Speech Problem
1-04098	1-5	Yes	No	ABDOMINAL HETEROTAXY (SITUS AMBIGUOUS) | ABSENCE OF THE SUPRARENAL INFERIOR VENA CAVA WITH AZYGOUS CONTINUATION | BALANCED COMPLETE ATRIOVENTRICULAR CANAL | DORV + AVSD (AV CANAL) | HETEROTAXY | INTESTINAL MALROTATION | LEFT AORTIC ARCH WITH NORMAL BRANCHING PATTERN | LEFT BRONCHIAL ISOMERISM | LEFT SUPERIOR VENA CAVA ENTERING LEFT ATRIUM | POLYSPLENIA SYNDROME (LEFT ISOMERISM) | RIGHT SUPERIOR V…	Developmental Delay
1-07515	1-5	Yes	No	L-LOOP CORRECTED TRANSPOSITION {SL?} | PARTIALLY ANOMALOUS PULMONARY VEINS | PULMONARY ATRESIA,VALVAR | PULMONARY STENOSIS | SINGLE VENTRICLE, LEFT; DOUBLE INLET LEFT VENTRICLE | SLL	Neurological Abnormalities Present,Other Neurological Abnormality Present,Other Neurological Abnormality;middle cerebral art. stroke resulting in L hemiparesis, seizures, gross dd and motor delay,Received Speech Services,Developmental Delay,Non Febrile Seizure Disorder,Speech Problem
1-02546	1-5	Yes	Yes	ATRIAL SEPTAL DEFECT, SECUNDUM | DISCONTINUITY OF PULMONARY ARTERIES | RIGHT AORTIC ARCH WITH NORMAL BRANCHING PATTERN | TRUNCUS ARTERIOSUS TYPE III (SEPARATE PA ORIGINS) | VENTRICULAR SEPTAL DEFECT, MALALIGNMENT	Head Abnormalities Present,Macrocephaly,Received Speech Services,Developmental Delay,Speech Problem
1-05441	1-5	No	No	AORTIC ATRESIA | ATRIAL SEPTAL DEFECT, SECUNDUM | HYPOPLASIA ASCENDING AORTA | HYPOPLASTIC LEFT HEART SYNDROME | LEFT AORTIC ARCH WITH NORMAL BRANCHING PATTERN | MITRAL ATRESIA	.
1-06045	1-5	No	No	HYPOPLASTIC RIGHT VENTRICLE (SUBNORMAL CAVITY VOLUME) | PULMONARY ATRESIA, INTACT VENTRICULAR SEPTUM | TRICUSPID STENOSIS	.
1-06077	1-5	No	Yes	AORTIC VALVE POSITION RELATIVE TO THE PULMONARY VALVE, RIGHT AND ANTERIOR | ASPLENIA SYNDROME (RIGHT ISOMERISM) | ATRIAL INVERSION (SITUS INVERSUS OF THE ATRIA) | COMPLETE COMMON AV CANAL | HETEROTAXY | PULMONARY ATRESIA CONGENITAL | TOTALLY ANOMALOUS PULMONARY VENOUS RETURN, SUPRACARDIAC	Received Speech Services
1-07779	1-5	No	Yes	RIGHT AORTIC ARCH | TETRALOGY OF FALLOT	Head Abnormalities Present,Other Head Abnormality Present,Other Head Abnormality;External hydrocephalus,Received Speech Services
1-00565	1-5	Yes	No	ATRIAL SEPTAL DEFECT, SECUNDUM | DISCONTINUITY OF PULMONARY ARTERIES | HYPOPLASTIC LEFT PULMONARY ARTERY | HYPOPLASTIC MAIN PULMONARY ARTERY | HYPOPLASTIC RIGHT PULMONARY ARTERY | MULTIPLE MAJOR AORTOPULMONARY COLLATERAL ARTERIES (MAPCAS) | PULMONARY ATRESIA CONGENITAL | TETRALOGY OF FALLOT WITH PULMONARY ATRESIA AND MAPCAS | VENTRICULAR SEPTAL DEFECT, MALALIGNMENT | VENTRICULAR SEPTAL DEFECT, SI…	Received Speech Services,Developmental Delay,Speech Problem
1-05705	1-5	Yes	No	DYSPLASTIC (ABSENT) PULMONARY VALVE SYNDROME (TOF WITH APVS) | LSVC TO CORONARY SINUS | PULMONARY ARTERY ANOMALY | RIGHT AORTIC ARCH WITH NORMAL BRANCHING PATTERN | RIGHT SUPERIOR VENA CAVA TO RIGHT ATRIUM | RIGHT VENTRICULAR STRUCTURAL ABNORMALITY | TETRALOGY OF FALLOT | VENTRICULAR SEPTAL DEFECT, MALALIGNMENT	Epilepsy History,Epilepsy Prior To Preg,Epilepsy During Preg,Received Speech Services,Developmental Delay,Speech Problem
1-00941	1-5	Yes	Yes	ATRIAL SEPTAL DEFECT, SECUNDUM | INFERIOR VENA CAVA ANOMALY | LEFT AORTIC ARCH | LSVC TO CORONARY SINUS | SINUS VENOSUS SEPTAL DEFECT, SUPERIOR TYPE	Received Speech Services,Developmental Delay,Speech Problem
1-01639	1-5	No	No	ATRIAL SEPTAL DEFECT, SECUNDUM | SINGLE RIGHT CORONARY | SINGLE VENTRICLE, RIGHT, DOUBLE INLET RIGHT VENTRICLE | TRANSPOSITION D-LOOP	.
1-02408	1-5	No	No	AORTIC VALVE POSITION RELATIVE TO THE PULMONARY VALVE, LEFT AND ANTERIOR | DEXTROCARDIA | L-LOOP TRANSPOSITION WITH INTACT VENTRICULAR SEPTUM | MITRAL ATRESIA | PULMONARY ATRESIA CONGENITAL | SLL | VENTRICULAR INVERSION (L-LOOP VENTRICLES)	.
1-03679	1-5	No	No	EBSTEINS DISEASE | PATENT FORAMEN OVALE | PULMONARY ATRESIA CONGENITAL	.
1-05749	1-5	No	No	BIVENTRICULAR, DISCORDANT ATRIOVENTRICULAR CONNECTION | DEXTROCARDIA | DISCORDANT VENTRICULOARTERIAL CONNECTION | HETEROTAXY | PULMONARY STENOSIS, VALVAR	.
1-01529	1-5	No	Yes	ABNORMAL BRANCHING RIGHT AORTIC ARCH | RIGHT AORTIC ARCH LEFT LIGAMENT	Neurological Abnormalities Present,Other Neurological Abnormality Present,Other Neurological Abnormality;Grade 1 IVH bleed,Received Speech Services,Speech Problem
1-04567	1-5	No	Yes	AORTIC STENOSIS | HYPOPLASTIC LEFT HEART SYNDROME | INTESTINAL MALROTATION | MITRAL STENOSIS	Received Speech Services
1-06699	1-5	Yes	No	AORTIC ATRESIA | COARCTATION | HYPOPLASIA ASCENDING AORTA | HYPOPLASTIC LEFT HEART SYNDROME | LEFT AORTIC ARCH WITH NORMAL BRANCHING PATTERN | MITRAL ATRESIA | SINO-SEPTAL DEFECT	Developmental Delay
1-02241	1-5	Yes	Yes	DILATED (ENLARGED) RIGHT VENTRICLE | EBSTEINS DISEASE | PULMONARY REGURGITATION	Received Speech Services,Developmental Delay,Speech Problem
1-01045	1-5	No	No	AORTIC ARCH HYPOPLASIA | AORTIC ATRESIA | HYPOPLASIA ASCENDING AORTA | HYPOPLASTIC LEFT HEART SYNDROME | HYPOPLASTIC LEFT VENTRICLE (SUBNORMAL CAVITY VOLUME) | HYPOPLASTIC MITRAL VALVE | MITRAL STENOSIS | TUBULAR HYPOPLASIA OF AORTA + COARCTATION	.
1-01432	1-5	No	No	BICUSPID PULMONARY VALVE | LEFT AORTIC ARCH WITH NORMAL BRANCHING PATTERN | TRANSPOSITION D-LOOP WITH VENTRICULAR SEPTAL DEFECT | USUAL CORONARY ARTERIES IN D-LOOP TGA | VENTRICULAR SEPTAL DEFECT, MUSCULAR	.
1-04259	1-5	No	No	ABNORMAL CORONARY SINUS | ABSENCE OF THE SUPRARENAL INFERIOR VENA CAVA WITH AZYGOUS CONTINUATION | ANOMALOUS HEPATIC VENOUS DRAINAGE OR CONNECTION | BALANCED TRANSITIONAL ATRIOVENTRICULAR CANAL | CLEFT MITRAL VALVE | COMMON ATRIUM | HETEROTAXY | LSVC TO CORONARY SINUS | PARTIALLY ANOMALOUS PULMONARY VEINS | POLYSPLENIA SYNDROME (LEFT ISOMERISM) | TRANSITIONAL COMMON AV CANAL | VENTRICULAR SEPTAL …	.
1-04602	1-5	No	No	VENTRICULAR SEPTAL DEFECT, MUSCULAR	.
1-06771	1-5	No	No	LEFT AORTIC ARCH WITH NORMAL BRANCHING PATTERN | MITRAL STENOSIS ARCADE	.
1-07386	1-5	No	No	TRANSPOSITION D-LOOP WITH INTACT VENTRICULAR SEPTUM	.
1-09399	1-5	No	Yes	COARCTATION | DORV, VENTRICULAR DEFECT COMMITTED TO AORTA	.
1-00915	1-5	Yes	Yes	BALANCED COMPLETE ATRIOVENTRICULAR CANAL	Neurological Abnormalities Present,Other Neurological Abnormality Present,Other Neurological Abnormality;staring spells/episodes/pauses,Developmental Delay,Non Febrile Seizure Disorder,Ocd
1-02735	1-5	Yes	Yes	AORTIC ARCH HYPOPLASIA | AORTIC STENOSIS - VALVAR | CONGENITAL MITRAL VALVE ABNORMALITY | ENDOCARDIAL FIBROELASTOSIS | HYPOPLASTIC AORTIC ANNULUS | HYPOPLASTIC LEFT VENTRICLE (SUBNORMAL CAVITY VOLUME) | MITRAL STENOSIS | PATENT FORAMEN OVALE	Neurological Abnormalities Present,Other Neurological Abnormality Present,Other Neurological Abnormality;thin corpus callosum,delayed myelination, absent pituitary bright spots;mild axial hypotonia,Received Speech Services,Learning Disability
1-06689	1-5	Yes	Yes	DOUBLE OUTLET RIGHT VENTRICLE | HYPOPLASTIC LEFT VENTRICLE (SUBNORMAL CAVITY VOLUME) | LSVC - COMMUNICATES WITH RSVC | MITRAL ATRESIA | RIGHT SUPERIOR VENA CAVA TO RIGHT ATRIUM | SDD | TRANSPOSITION D-LOOP	Received Speech Services,Developmental Delay,Speech Problem
1-02455	1-5	No	No	ANEURYSM OF SEPTUM PRIMUM | ATRIAL SEPTAL DEFECT, SECUNDUM | LEFT AORTIC ARCH WITH NORMAL BRANCHING PATTERN	.
1-04141	1-5	No	No	BICOMMISSURAL (BICUSPID, BILEAFLET, BIFOLIATE) AORTIC VALVE | CLEFT MITRAL VALVE | COARCTATION | HYPOPLASTIC AORTIC ANNULUS | OSTIUM PRIMUM ATRIAL SEPTAL DEFECT | OSTIUM PRIMUM ATRIAL SEPTAL DEFECT, UNBALANCED | VENTRICULAR SEPTAL DEFECT, MUSCULAR	.
1-06006	1-5	No	No	ATYPICAL CLEFT OF MITRAL VALVE | DEXTROCARDIA | L-LOOP CORRECTED TRANSPOSITION {SL?} WITH VENTRICULAR SEPTAL DEFECT | PULMONARY ATRESIA CONGENITAL | SLL | STRADDLING TRICUSPID VALVE | VENTRICULAR SEPTAL DEFECT | VENTRICULAR SEPTAL DEFECT, ECD TYPE	.
1-07121	1-5	No	No	ATRIAL SEPTAL DEFECT, SECUNDUM	.
1-00455	1-5	No	Yes	AORTIC VALVE POSITION RELATIVE TO THE PULMONARY VALVE, ANTERIOR | ATRIAL INVERSION (SITUS INVERSUS OF THE ATRIA) | CONGENITAL TRICUSPID VALVE ABNORMALITY | D-LOOPED VENTRICLES | DEXTROCARDIA | DORV, VENTRICULAR DEFECT UNCOMMITTED | HETEROTAXY | HYPOPLASTIC RIGHT VENTRICLE (SUBNORMAL CAVITY VOLUME) | HYPOPLASTIC TRICUSPID VALVE | IDD | LEFT SUPERIOR VENA CAVA TO RIGHT ATRIUM | PULMONARY STENOSIS, …	Speech Problem
1-03626	1-5	No	Yes	ATRIAL SEPTAL DEFECT, SECUNDUM | PATENT DUCTUS ARTERIOSUS | VENTRICULAR SEPTAL DEFECT, MULTIPLE | VENTRICULAR SEPTAL DEFECT, MUSCULAR	.
1-04517	1-5	No	Yes	HYPOPLASTIC RIGHT VENTRICLE (SUBNORMAL CAVITY VOLUME) | L-LOOP CORRECTED TRANSPOSITION {SL?} WITH VENTRICULAR SEPTAL DEFECT | LSVC TO CORONARY SINUS | PARTIALLY ANOMALOUS PULMONARY VEINS | PULMONARY STENOSIS | STRADDLING TRICUSPID VALVE	Neurological Abnormalities Present,Other Neurological Abnormality Present,Other Neurological Abnormality;Mild ventriculomegaly
1-12987	1-5	No	Yes	ATRIAL SEPTAL DEFECT | DILATED RIGHT PULMONARY ARTERY | HYPOPLASTIC LEFT PULMONARY ARTERY | TETRALOGY OF FALLOT	Epilepsy History
1-03925	1-5	Yes	No	DEXTROCARDIA | HYPOPLASTIC MAIN PULMONARY ARTERY | L-LOOP CORRECTED TRANSPOSITION {SL?} WITH VENTRICULAR SEPTAL DEFECT | PATENT FORAMEN OVALE | PULMONARY ATRESIA CONGENITAL | SLL | VENTRICULAR SEPTAL DEFECT, SINGLE	Received Speech Services,Developmental Delay
1-10500	1-5	Yes	No	ATRIAL SEPTAL DEFECT, SECUNDUM | DYSPLASTIC PULMONARY VALVE | LEFT AORTIC ARCH WITH NORMAL BRANCHING PATTERN | MAIN PULMONARY ARTERY ABNORMALITY | SDD | TRANSPOSITION D-LOOP WITH VENTRICULAR SEPTAL DEFECT | USUAL CORONARY ARTERIES IN D-LOOP TGA | VENTRICULAR SEPTAL DEFECT, MEMBRANOUS | VENTRICULAR SEPTAL DEFECT, MULTIPLE | VENTRICULAR SEPTAL DEFECT, MUSCULAR	Received Speech Services,Developmental Delay,Speech Problem
1-11171	1-5	Yes	No	ATRIAL SEPTAL DEFECT, SECUNDUM | LEFT AORTIC ARCH WITH NORMAL BRANCHING PATTERN	Received Speech Services,Developmental Delay,Speech Problem
1-00824	1-5	No	No	COMMON ATRIUM | DOUBLE OUTLET LEFT VENTRICLE, SUBPULMONARY VENTRICULAR SEPTAL DEFECT | HETEROTAXY | HYPOPLASTIC LEFT VENTRICLE (SUBNORMAL CAVITY VOLUME) | LEFT SUPERIOR VENA CAVA ENTERING LEFT ATRIUM | PATENT DUCTUS ARTERIOSUS, RIGHT SIDED | PULMONARY STENOSIS | RIGHT SUPERIOR VENA CAVA ABSENT | TOTALLY ANOMALOUS PULMONARY VENOUS RETURN, SUPRACARDIAC | UNBALANCED COMPLETE ATRIOVENTRICULAR CANAL, …	.
1-01684	1-5	No	No	AORTIC STENOSIS | ATRIAL SEPTAL DEFECT | BICOMMISSURAL (BICUSPID, BILEAFLET, BIFOLIATE) AORTIC VALVE | INTERRUPTED AORTIC ARCH TYPE A	Received Speech Services
1-03128	1-5	No	No	HYPOPLASIA ASCENDING AORTA | HYPOPLASTIC AORTIC ANNULUS | HYPOPLASTIC LEFT HEART SYNDROME | HYPOPLASTIC MITRAL VALVE | LEFT AORTIC ARCH WITH NORMAL BRANCHING PATTERN | MITRAL STENOSIS, VALVAR | MULTIPLE AORTOPULMONARY COLLATERAL ARTERIES	Received Speech Services
1-03738	1-5	No	No	ATRIAL SEPTAL DEFECT, SECUNDUM | LEFT AORTIC ARCH WITH NORMAL BRANCHING PATTERN | PULMONARY STENOSIS, VALVAR	.
1-04069	1-5	No	No	ATRIAL SEPTAL DEFECT, SECUNDUM | MULTIPLE ATRIAL SEPTAL DEFECTS	.
1-05839	1-5	No	No	PARTIALLY ANOMALOUS PULMONARY VEINS | SINUS VENOSUS SEPTAL DEFECT, SUPERIOR TYPE	.
1-01020	1-5	No	Yes	DYSPLASTIC PULMONARY VALVE | HYPOPLASTIC LEFT PULMONARY ARTERY | HYPOPLASTIC PULMONARY ANNULUS | LSVC TO CORONARY SINUS | PULMONARY STENOSIS, SUBVALVAR | PULMONARY STENOSIS, VALVAR | TETRALOGY OF FALLOT | VENTRICULAR SEPTAL DEFECT, MALALIGNMENT	Received Speech Services
1-03159	1-5	No	Yes	ABERRANT RIGHT SUBCLAVIAN ARTERY | ABNORMAL BRANCHING LEFT AORTIC ARCH | ATRIAL SEPTAL DEFECT, SECUNDUM	Head Abnormalities Present,Other Head Abnormality Present,Other Head Abnormality;3 fontanelles
1-05785	1-5	Yes	Yes	ABDOMINAL HETEROTAXY (SITUS AMBIGUOUS) | ANATOMIC OR FUNCTIONAL ASPLENIA | ANOMALOUS HEPATIC VENOUS DRAINAGE OR CONNECTION | ASPLENIA SYNDROME (RIGHT ISOMERISM) | ATRIAL INVERSION (SITUS INVERSUS OF THE ATRIA) | ATRIAL SEPTAL DEFECT, SECUNDUM | DEXTROCARDIA | DORV + AVSD (AV CANAL) | HETEROTAXY | HYPOPLASTIC LEFT VENTRICLE (SUBNORMAL CAVITY VOLUME) | HYPOPLASTIC MAIN PULMONARY ARTERY | ILI | INTE…	Developmental Delay
1-00840	1-5	No	No	ATRIAL SEPTAL DEFECT, SECUNDUM | MULTIPLE ATRIAL SEPTAL DEFECTS | RIGHT VENTRICULAR VOLUME OVERLOAD | SINUS VENOSUS SEPTAL DEFECT, INFERIOR TYPE	.
1-01011	1-5	No	No	ATRIAL SEPTAL DEFECT, SECUNDUM | DOUBLE OUTLET RIGHT ATRIUM | HYPOPLASTIC RIGHT VENTRICLE (SUBNORMAL CAVITY VOLUME) | TRANSITIONAL COMMON AV CANAL | UNBALANCED TRANSITIONAL ATRIOVENTRICULAR CANAL, LEFT DOMINANT | VENTRICULAR SEPTAL DEFECT, MUSCULAR | VENTRICULAR SEPTAL DEFECT, MUSCULAR POSTERIOR (INLET)	.
1-01430	1-5	No	No	ATRIAL SEPTAL DEFECT, SECUNDUM | LEFT AORTIC ARCH WITH NORMAL BRANCHING PATTERN	.
1-01914	1-5	No	No	EBSTEINS DISEASE	.
1-02244	1-5	No	No	ATRIAL SEPTAL DEFECT, SECUNDUM | BICOMMISSURAL (BICUSPID, BILEAFLET, BIFOLIATE) AORTIC VALVE | DILATED AORTIC ROOT | HYPOPLASTIC MAIN PULMONARY ARTERY | PULMONARY STENOSIS, SUBVALVAR | PULMONARY STENOSIS, VALVAR | RIGHT AORTIC ARCH WITH UNKNOWN BRANCHING PATTERN | SINGLE LEFT CORONARY | TETRALOGY OF FALLOT | VENTRICULAR SEPTAL DEFECT, MALALIGNMENT | VENTRICULAR SEPTAL DEFECT, MUSCULAR	.
1-05965	1-5	No	No	ATRIAL SEPTAL DEFECT, SECUNDUM	Received Speech Services,Speech Problem
1-01410	1-5	No	Yes	AORTIC ARCH HYPOPLASIA | AORTIC STENOSIS - VALVAR | AORTIC STENOSIS, SUBVALVAR, DISCRETE, MEMBRANEOUS | ATRIAL SEPTAL DEFECT | DOUBLE ORIFICE MITRAL VALVE | ENDOCARDIAL FIBROELASTOSIS | HYPOPLASIA ASCENDING AORTA | HYPOPLASTIC AORTIC ANNULUS | HYPOPLASTIC AORTIC ISTHMUS | HYPOPLASTIC LEFT HEART SYNDROME | HYPOPLASTIC LEFT VENTRICLE (SUBNORMAL CAVITY VOLUME) | LEFT AORTIC ARCH WITH NORMAL BRANCHIN…	Received Speech Services,Speech Problem
1-01528	1-5	No	Yes	BICUSPID PULMONARY VALVE | DYSPLASTIC PULMONARY VALVE | EBSTEINS DISEASE	.
1-05431	1-5	No	Yes	TETRALOGY OF FALLOT WITH PULMONARY ATRESIA	.
1-05551	1-5	No	Yes	AORTIC STENOSIS - VALVAR | UNICOMMISSURAL (UNICUSPID, UNILEAFLET, UNIFOLIATE) AORTIC VALVE	Received Speech Services
1-06332	1-5	No	Yes	ATRIAL SEPTAL DEFECT, SECUNDUM | LEFT AORTIC ARCH WITH NORMAL BRANCHING PATTERN | LSVC - NON COMMUNICATING WITH RSVC | LSVC TO CORONARY SINUS | MESOCARDIA | PULMONARY STENOSIS, VALVAR | RIGHT SUPERIOR VENA CAVA TO RIGHT ATRIUM	.
1-02808	1-5	Yes	No	OVERRIDING PULMONARY VALVE | PATENT FORAMEN OVALE | TRANSPOSITION D-LOOP WITH VENTRICULAR SEPTAL DEFECT | VENTRICULAR SEPTAL DEFECT, SINGLE	Received Speech Services,Developmental Delay,Speech Problem
1-01742	1-5	Yes	Yes	LEFT AORTIC ARCH WITH NORMAL BRANCHING PATTERN | TRUNCUS ARTERIOSUS	Developmental Delay
1-06347	1-5	Yes	Yes	CHARGE SYNDROME | CHARGE SYNDROME | TRICUSPID ATRESIA + PS OR SMALL VSD (IB) | TRICUSPID ATRESIA + PS OR SMALL VSD (IB)	Received Speech Services,Developmental Delay,Learning Disability,Speech Problem
1-01298	1-5	No	No	ATRIAL SEPTAL DEFECT, SECUNDUM | LEFT AORTIC ARCH WITH NORMAL BRANCHING PATTERN	Received Speech Services
1-01980	1-5	No	No	ATRIAL SEPTAL DEFECT, SECUNDUM | DEXTROCARDIA | PULMONARY STENOSIS | PULMONARY STENOSIS, SUBVALVAR | PULMONARY STENOSIS, VALVAR | TRICUSPID ATRESIA | TRICUSPID ATRESIA + D-TGA + PS (IIB)	.
1-04732	1-5	No	No	ATRIAL SEPTAL DEFECT, SECUNDUM | PULMONARY STENOSIS, BILATERAL BRANCH PULMONARY ARTERY | RIGHT VENTRICULAR VOLUME OVERLOAD	.
1-04986	1-5	No	No	AORTIC ATRESIA | HYPOPLASTIC LEFT HEART SYNDROME | HYPOPLASTIC MITRAL VALVE | LEFT AORTIC ARCH WITH NORMAL BRANCHING PATTERN	.
1-02344	1-5	No	Yes	ABSENCE OF THE SUPRARENAL INFERIOR VENA CAVA WITH AZYGOUS CONTINUATION | ANOMALOUS HEPATIC VENOUS DRAINAGE OR CONNECTION | COMMON ATRIUM | CORONARY SINUS ABSENT | DOUBLE OUTLET RIGHT VENTRICLE | HETEROTAXY | LEFT BRONCHIAL ISOMERISM | LEVOCARDIA WITH ABDOMINAL HETEROTAXY | POLYSPLENIA SYNDROME (LEFT ISOMERISM) | PULMONARY ATRESIA CONGENITAL | RIGHT AORTIC ARCH WITH NORMAL BRANCHING PATTERN | SUBP…	.
1-13760	1-5	No	Yes	PATENT DUCTUS ARTERIOSUS	.
1-04752	1-5	Yes	No	AORTIC STENOSIS - VALVAR | ATRIAL SEPTAL DEFECT, SECUNDUM | HYPOPLASTIC LEFT HEART SYNDROME | MITRAL STENOSIS | TUBULAR HYPOPLASIA OF AORTA + COARCTATION	Received Speech Services,Developmental Delay,Speech Problem
1-06520	1-5	Yes	No	LSVC TO CORONARY SINUS | PULMONARY ATRESIA, INTACT VENTRICULAR SEPTUM | TRICUSPID ATRESIA + PULMONARY ATRESIA (IA)	Developmental Delay
1-04392	1-5	Yes	Yes	AORTIC STENOSIS | HYPOPLASTIC LEFT HEART SYNDROME | MITRAL STENOSIS	Head Abnormalities Present,Macrocephaly,Received Speech Services,Developmental Delay,Speech Problem
1-00042	1-5	No	No	LEFT AORTIC ARCH WITH NORMAL BRANCHING PATTERN | SINUS VENOSUS SEPTAL DEFECT, SUPERIOR TYPE	.
1-00645	1-5	No	No	ABSENT MAIN PULMONARY ARTERY | DISCONTINUITY OF PULMONARY ARTERIES | MAJOR AORTOPULMONARY COLLATERAL ARTERY | PULMONARY ATRESIA CONGENITAL | PULMONARY VENOUS DISEASE | RIGHT AORTIC ARCH | SINGLE LEFT CORONARY | TETRALOGY OF FALLOT WITH PULMONARY ATRESIA AND MAPCAS | VENTRICULAR SEPTAL DEFECT, MALALIGNMENT	Received Speech Services,Speech Problem
1-02561	1-5	No	No	ATRIAL SEPTAL DEFECT, SECUNDUM | LEFT AORTIC ARCH WITH NORMAL BRANCHING PATTERN	.
1-02672	1-5	No	No	ATRIAL SEPTAL DEFECT | PARTIALLY ANOMALOUS PULMONARY VEINS | SINUS VENOSUS SEPTAL DEFECT, SUPERIOR TYPE	.
1-02849	1-5	No	No	ATRIAL SEPTAL DEFECT, SECUNDUM	.
1-04674	1-5	No	No	VENTRICULAR SEPTAL DEFECT, MEMBRANOUS | VENTRICULAR SEPTAL DEFECT, SINGLE	.
1-05764	1-5	No	No	AORTIC STENOSIS - VALVAR | BICOMMISSURAL (BICUSPID, BILEAFLET) AORTIC VALVE, RIGHT-NON FUSION | LEFT AORTIC ARCH WITH NORMAL BRANCHING PATTERN	Non Febrile Seizure Disorder
1-07184	1-5	No	No	LEFT AORTIC ARCH WITH NORMAL BRANCHING PATTERN | PARTIALLY ANOMALOUS PULMONARY VEINS | PULMONARY STENOSIS, VALVAR | SINUS VENOSUS SEPTAL DEFECT, SUPERIOR TYPE	.
1-00515	1-5	No	Yes	AORTIC STENOSIS - SUBVALVAR | AORTIC STENOSIS - VALVAR | BICOMMISSURAL (BICUSPID, BILEAFLET, BIFOLIATE) AORTIC VALVE | DOUBLE OUTLET RIGHT VENTRICLE | HYPOPLASTIC AORTIC ANNULUS | HYPOPLASTIC AORTIC ISTHMUS | HYPOPLASTIC LEFT VENTRICLE (SUBNORMAL CAVITY VOLUME) | MITRAL ATRESIA | PATENT FORAMEN OVALE | TUBULAR HYPOPLASIA OF AORTA + COARCTATION	Received Speech Services
1-08399	1-5	No	Yes	LEFT-SIDED PATENT DUCTUS ARTERIOSUS	.
1-05810	1-5	Yes	No	CORONARY ARTERIO-VENOUS FISTULA | HYPOPLASTIC RIGHT VENTRICLE (SUBNORMAL CAVITY VOLUME) | HYPOPLASTIC TRICUSPID VALVE | PULMONARY ATRESIA, INTACT VENTRICULAR SEPTUM | RV TO CORONARY FISTULAE IN PULMONARY ATRESIA WITH INTACT VENTRICULAR SEPTUM	Developmental Delay
1-05923	1-5	Yes	No	ACYANOTIC CONGENITAL HEART DISEASE | INTERRUPTED AORTIC ARCH TYPE B | POSTERIOR DEVIATION INFUNDIBULAR SEPTUM | PULMONARY STENOSIS, BILATERAL BRANCH PULMONARY ARTERY | SUBVALVAR AORTIC STENOSIS, DEVIATION OF CONAL SEPTUM | VENTRICULAR SEPTAL DEFECT, MALALIGNMENT | VENTRICULAR SEPTAL DEFECT, MULTIPLE	Neurological Abnormalities Present,Other Neurological Abnormality Present,Other Neurological Abnormality;stroke in the left frontal lobe occring during the perinatal periodperinatal,Received Speech Services,Developmental Delay,Non Febrile Seizure Disorder,Speech Problem
1-06551	1-5	Yes	No	ATRIAL SEPTAL DEFECT | HYPOPLASTIC LEFT HEART SYNDROME	Received Speech Services,Developmental Delay,Speech Problem
1-09347	1-5	Yes	No	AORTIC VALVE POSITION RELATIVE TO THE PULMONARY VALVE, LEFT AND ANTERIOR | DOUBLE OUTLET RIGHT VENTRICLE | HYPOPLASTIC RIGHT VENTRICLE (SUBNORMAL CAVITY VOLUME) | JUXTAPOSITION OF THE ATRIAL APPENDAGES LEFT | LEFT AORTIC ARCH WITH NORMAL BRANCHING PATTERN | PULMONARY STENOSIS, SUBVALVAR | PULMONARY STENOSIS, VALVAR | SDL | TRICUSPID ATRESIA | VENTRICULAR SEPTAL DEFECT, MUSCULAR POSTERIOR (INLET)	Developmental Delay,Speech Problem
1-01151	1-5	No	No	DOUBLE AORTIC ARCH, LEFT ARCH DOMINANT, RIGHT ARCH PATENT | LARGE EUSTACHIAN VALVE | VASCULAR RING	Speech Problem
1-04000	1-5	No	No	PARTIALLY ANOMALOUS PULMONARY VEINS | SINUS VENOSUS SEPTAL DEFECT, SUPERIOR TYPE	.
1-05216	1-5	No	No	ATRIAL SEPTAL DEFECT, SECUNDUM	.
1-00086	1-5	No	Yes	ATRIAL SEPTAL DEFECT, SECUNDUM | LEFT AORTIC ARCH	.
1-03176	1-5	No	Yes	ATRIAL SEPTAL DEFECT, SECUNDUM | PATENT DUCTUS ARTERIOSUS	.
1-04335	1-5	No	Yes	CLEFT MITRAL VALVE | LEFT AORTIC ARCH WITH NORMAL BRANCHING PATTERN | OSTIUM PRIMUM ATRIAL SEPTAL DEFECT, BALANCED | PATENT DUCTUS ARTERIOSUS RESTRICTIVE | PATENT FORAMEN OVALE	.
1-04002	1-5	Yes	No	AORTIC ARCH HYPOPLASIA | BICOMMISSURAL (BICUSPID, BILEAFLET, BIFOLIATE) AORTIC VALVE | MITRAL STENOSIS | PARACHUTE MITRAL VALVE | PATENT FORAMEN OVALE | SHONES SYNDROME COMBINATION COARC,VSD,ABN MIT + AO VAL | VENTRICULAR SEPTAL DEFECT, MEMBRANOUS	Received Speech Services,Developmental Delay,Speech Problem
1-05692	1-5	Yes	No	ACYANOTIC CONGENITAL HEART DISEASE | BICOMMISSURAL (BICUSPID, BILEAFLET, BIFOLIATE) AORTIC VALVE | COARCTATION | HYPOPLASTIC DESCENDING AORTA	Received Speech Services,Developmental Delay,Speech Problem
1-01273	1-5	No	No	ATRIAL SEPTAL DEFECT, SECUNDUM | LEFT AORTIC ARCH WITH NORMAL BRANCHING PATTERN | PARTIALLY ANOMALOUS PULMONARY VEINS | SINUS VENOSUS SEPTAL DEFECT, SUPERIOR TYPE	.
1-01895	1-5	No	No	LEFT SUPERIOR VENA CAVA TO RIGHT ATRIUM | PARTIALLY ANOMALOUS PULMONARY VEINS | SINUS VENOSUS SEPTAL DEFECT, SUPERIOR TYPE	.
1-01990	1-5	No	No	AORTIC ATRESIA | HYPOPLASTIC LEFT HEART SYNDROME | MITRAL ATRESIA	.
1-04910	1-5	No	No	ATRIAL SEPTAL DEFECT, SECUNDUM | LEFT AORTIC ARCH WITH NORMAL BRANCHING PATTERN | PULMONARY STENOSIS, VALVAR	.
1-06409	1-5	No	No	BICOMMISSURAL (BICUSPID, BILEAFLET) AORTIC VALVE, RIGHT-LEFT FUSION | COARCTATION SIMPLE (ISOLATED) | LEFT AORTIC ARCH WITH NORMAL BRANCHING PATTERN	Speech Problem
1-06916	1-5	No	No	ATRIAL SEPTAL DEFECT, SECUNDUM	.
1-03766	1-5	No	Yes	ATRIAL SEPTAL DEFECT, SECUNDUM	.
1-03853	1-5	No	Yes	ATRIAL SEPTAL DEFECT, SECUNDUM	.
1-05828	1-5	No	Yes	ATRIAL SEPTAL DEFECT | HYPOPLASTIC LEFT HEART SYNDROME | VENTRICULAR SEPTAL DEFECT, MUSCULAR	Received Speech Services
1-13787	1-5	No	Yes	ATRIAL SEPTAL DEFECT, SECUNDUM | LEFT AORTIC ARCH WITH NORMAL BRANCHING PATTERN	.
1-02761	1-5	Yes	No	ATRIAL SEPTAL DEFECT, SECUNDUM | LEFT AORTIC ARCH WITH NORMAL BRANCHING PATTERN | PATENT DUCTUS ARTERIOSUS	Developmental Delay,Speech Problem
1-03632	1-5	Yes	No	ABDOMINAL SITUS INVERSUS | AORTIC VALVE POSITION RELATIVE TO THE PULMONARY VALVE, RIGHT AND ANTERIOR | ATRIAL INVERSION (SITUS INVERSUS OF THE ATRIA) | ATRIAL SEPTAL DEFECT, SECUNDUM | D-LOOPED VENTRICLES | DISCORDANT VENTRICULOARTERIAL CONNECTION | HYPOPLASTIC LEFT PULMONARY ARTERY | HYPOPLASTIC LEFT VENTRICLE (SUBNORMAL CAVITY VOLUME) | HYPOPLASTIC RIGHT PULMONARY ARTERY | IDD | JUXTAPOSITION O…	Received Speech Services,Developmental Delay,Speech Problem
1-03662	1-5	Yes	No	AORTIC STENOSIS | HYPOPLASTIC LEFT HEART SYNDROME | MITRAL STENOSIS	Received Speech Services,Developmental Delay,Speech Problem
1-05640	1-5	Yes	Yes	CLEFT MITRAL VALVE | COMMON ATRIUM | SINO-SEPTAL DEFECT | TRANSITIONAL COMMON AV CANAL	Neurological Abnormalities Present,Other Neurological Abnormality Present,Other Neurological Abnormality;Mildly reduced muscle tone and muscle mass,Received Speech Services,Behavioral Disorders;Analogical sensory disorder,Developmental Delay,Non Febrile Seizure Disorder,Speech Problem,Anxiety
1-08693	1-5	Yes	Yes	ATRIAL SEPTAL DEFECT, SECUNDUM | CLEFT MITRAL VALVE | LEFT AORTIC ARCH WITH NORMAL BRANCHING PATTERN | OSTIUM PRIMUM ATRIAL SEPTAL DEFECT, BALANCED	Received Speech Services,Developmental Delay,Speech Problem
1-01471	1-5	No	No	LEFT AORTIC ARCH WITH NORMAL BRANCHING PATTERN | PATENT FORAMEN OVALE | SINUS VENOSUS SEPTAL DEFECT, SUPERIOR TYPE	.
1-02680	1-5	No	No	HYPOPLASTIC LEFT PULMONARY ARTERY | HYPOPLASTIC RIGHT PULMONARY ARTERY | MULTIPLE MAJOR AORTOPULMONARY COLLATERAL ARTERIES (MAPCAS) | TETRALOGY OF FALLOT WITH PULMONARY ATRESIA AND MAPCAS	.
1-02709	1-5	No	No	ATRIAL SEPTAL DEFECT, SECUNDUM	Received Speech Services,Speech Problem
1-03437	1-5	No	No	ANEURYSM OF MEMBRANOUS SEPTUM | AORTIC ARCH HYPOPLASIA | AORTIC STENOSIS - SUBVALVAR | COARCTATION | HYPOPLASIA ASCENDING AORTA | HYPOPLASTIC AORTIC ANNULUS | HYPOPLASTIC LEFT VENTRICLE (SUBNORMAL CAVITY VOLUME) | HYPOPLASTIC MITRAL VALVE | THIRD CERVICAL AORTIC ARCH | UNICOMMISSURAL (UNICUSPID, UNILEAFLET, UNIFOLIATE) AORTIC VALVE	Received Speech Services
1-04121	1-5	No	No	PARTIALLY ANOMALOUS PULMONARY VEINS | SINUS VENOSUS SEPTAL DEFECT, SUPERIOR TYPE	.
1-00221	1-5	No	Yes	HYPOPLASTIC LEFT PULMONARY ARTERY | HYPOPLASTIC MAIN PULMONARY ARTERY | HYPOPLASTIC RIGHT PULMONARY ARTERY | MULTIPLE MAJOR AORTOPULMONARY COLLATERAL ARTERIES (MAPCAS) | PATENT FORAMEN OVALE | SINGLE RIGHT CORONARY | TETRALOGY OF FALLOT WITH PULMONARY ATRESIA AND MAPCAS | VENTRICULAR SEPTAL DEFECT, SINGLE | VENTRICULAR SEPTAL DEFECT, SUBPULMONARY OR CONAL	Neurological Abnormalities Present,Other Neurological Abnormality Present,Other Neurological Abnormality;Encephalomalacia,Received Speech Services,Speech Problem
1-00702	1-5	No	Yes	HYPOPLASTIC RIGHT VENTRICLE (SUBNORMAL CAVITY VOLUME) | HYPOPLASTIC TRICUSPID VALVE | PATENT FORAMEN OVALE | PULMONARY ATRESIA, INTACT VENTRICULAR SEPTUM | RIGHT VENTRICULAR DEPENDENT CORONARY CIRCULATION | RIGHT VENTRICULAR SINUSOIDS	Received Speech Services,Speech Problem
1-05800	1-5	No	Yes	ABERRANT RIGHT SUBCLAVIAN ARTERY | ABNORMAL BRANCHING LEFT AORTIC ARCH | BICUSPID PULMONARY VALVE | DOUBLE OUTLET RIGHT VENTRICLE | LSVC - COMMUNICATES WITH RSVC | LSVC TO CORONARY SINUS | PULMONARY STENOSIS, SUBVALVAR | PULMONARY STENOSIS, VALVAR | SDD | SINGLE VENTRICLE, RIGHT, DOUBLE INLET RIGHT VENTRICLE	Received Speech Services
1-06739	1-5	No	Yes	ATRIAL SEPTAL DEFECT | RIGHT AORTIC ARCH | TRUNCUS ARTERIOSUS TYPE II (MAIN PULMONARY ARTERY ABSENT)	Received Speech Services
1-06881	1-5	No	Yes	ATRIAL SEPTAL DEFECT, SECUNDUM	.
1-01677	1-5	Yes	No	ATRIAL SEPTAL DEFECT, SECUNDUM | CONGENITAL CORONARY ANOMALY | HYPOPLASTIC RIGHT VENTRICLE (SUBNORMAL CAVITY VOLUME) | TRICUSPID ATRESIA + NO PULMONARY STENOSIS AND LARGE VSD (IC)	Received Speech Services,Developmental Delay,Speech Problem
1-13960	1-5	Yes	No	ATRIAL SEPTAL DEFECT, SECUNDUM | COARCTATION | DOUBLE OUTLET LEFT VENTRICLE | UNIVENTRICULAR, DOUBLE INLET ATRIOVENTRICULAR CONNECTION	Developmental Delay,Speech Problem
1-12480	1-5	Yes	Yes	ATRIAL SEPTAL DEFECT, SECUNDUM | HYPOPLASTIC LEFT HEART SYNDROME	Developmental Delay
1-01317	1-5	No	No	ATRIAL SEPTAL DEFECT, SECUNDUM | CONCORDANT VENTRICULOARTERIAL CONNECTION | UNIVENTRICULAR, ABSENT RIGHT ATRIOVENTRICULAR CONNECTION | VENTRICULAR SEPTAL DEFECT	.
1-02708	1-5	No	No	AORTIC ARCH HYPOPLASIA | BICOMMISSURAL (BICUSPID, BILEAFLET) AORTIC VALVE, RIGHT-LEFT FUSION | COR TRIATRIATUM	.
1-03040	1-5	No	No	VENTRICULAR SEPTAL DEFECT, SINGLE | VENTRICULAR SEPTAL DEFECT, SUBPULMONARY OR CONAL	.
1-04530	1-5	No	No	ATRIAL SEPTAL DEFECT, SECUNDUM | LEFT AORTIC ARCH WITH NORMAL BRANCHING PATTERN | MULTIPLE ATRIAL SEPTAL DEFECTS	.
1-02289	1-5	No	Yes	ATRIAL SEPTAL DEFECT, SECUNDUM	Received Speech Services,Speech Problem
1-05274	1-5	No	Yes	ATRIAL SEPTAL DEFECT, SECUNDUM | HOLT-ORAM SYNDROME | PATENT DUCTUS ARTERIOSUS | PULMONARY STENOSIS	.
1-00071	1-5	Unknown	Yes	ATRIAL SEPTAL DEFECT, SECUNDUM	Neurological Abnormalities Present,Other Neurological Abnormality Present,Other Neurological Abnormality;low muscle tone
1-12565	1-5	Yes	No	INTERRUPTED AORTIC ARCH TYPE B | TRUNCUS ARTERIOSUS TYPE 4 (INTERRUPTED AORTIC ARCH) | VENTRICULAR SEPTAL DEFECT	Received Speech Services,Developmental Delay,Learning Disability,Speech Problem
1-02907	1-5	No	No	ATRIAL SEPTAL DEFECT, SECUNDUM | LEFT AORTIC ARCH WITH NORMAL BRANCHING PATTERN | PATENT DUCTUS ARTERIOSUS	.
1-05741	1-5	No	No	ATRIAL SEPTAL DEFECT, SECUNDUM | LEFT AORTIC ARCH WITH UNKNOWN BRANCHING PATTERN	.
1-07394	1-5	No	No	DOUBLE OUTLET RIGHT VENTRICLE | HETEROTAXY | HYPOPLASTIC MITRAL VALVE | PARTIALLY ANOMALOUS PULMONARY VEINS | SDA | SINGLE VENTRICLE IN HETEROTAXY SYNDROME | SINGLE VENTRICLE, RIGHT, DOUBLE INLET RIGHT VENTRICLE | UNIVENTRICULAR, DOUBLE INLET ATRIOVENTRICULAR CONNECTION	.
1-04274	1-5	No	Yes	AORTIC STENOSIS - SUBVALVAR | BICOMMISSURAL (BICUSPID, BILEAFLET, BIFOLIATE) AORTIC VALVE | CHARGE SYNDROME | COMMON ATRIUM | COMPLETE COMMON AV CANAL | INTERRUPTED AORTIC ARCH TYPE B	Received Speech Services
1-13699	1-5	No	Yes	ACYANOTIC CONGENITAL HEART DISEASE | ATRIAL SEPTAL DEFECT, SECUNDUM | DILATED (ENLARGED) RIGHT VENTRICLE | DILATED RIGHT ATRIUM | PULMONARY STENOSIS, VALVAR | RIGHT VENTRICULAR VOLUME OVERLOAD	.
1-04857	1-5	Yes	No	LEFT AORTIC ARCH WITH UNKNOWN BRANCHING PATTERN | PATENT DUCTUS ARTERIOSUS	Received Speech Services,Developmental Delay,Autism Spectrum
1-06174	1-5	Yes	No	ATRIAL SEPTAL DEFECT, SECUNDUM	Received Speech Services,Developmental Delay,Learning Disability,Speech Problem
1-04921	1-5	Yes	Yes	HYPOPLASTIC RIGHT VENTRICLE (SUBNORMAL CAVITY VOLUME) | PULMONARY ATRESIA, INTACT VENTRICULAR SEPTUM	Received Speech Services,Developmental Delay
1-02233	1-5	No	No	ATRIAL SEPTAL DEFECT, SECUNDUM	.
1-02290	1-5	No	No	AORTIC STENOSIS, SUBVALVAR, DISCRETE, MEMBRANEOUS | BICOMMISSURAL (BICUSPID, BILEAFLET, BIFOLIATE) AORTIC VALVE | COARCTATION | DYSPLASTIC MITRAL VALVE | HYPOPLASTIC MITRAL VALVE	.
1-02777	1-5	No	No	ATRIAL SEPTAL DEFECT, SECUNDUM	.
1-03083	1-5	No	No	COARCTATION SIMPLE (ISOLATED) | LEFT AORTIC ARCH WITH NORMAL BRANCHING PATTERN | PATENT DUCTUS ARTERIOSUS	.
1-03105	1-5	No	No	BICOMMISSURAL (BICUSPID, BILEAFLET) AORTIC VALVE, RIGHT-LEFT FUSION | COARCTATION	.
1-03535	1-5	No	No	AORTIC ARCH HYPOPLASIA | AORTIC STENOSIS, SUBVALVAR, ATYPICAL | CLEFT MITRAL VALVE	.
1-05511	1-5	No	No	ATRIAL SEPTAL DEFECT, SECUNDUM	.
1-00224	1-5	No	No	ATRIAL SEPTAL DEFECT, SECUNDUM | RIGHT VENTRICULAR VOLUME OVERLOAD	Received Speech Services,Speech Problem
1-00452	1-5	No	No	PATENT FORAMEN OVALE | PULMONARY STENOSIS, VALVAR	.
1-00856	1-5	No	No	HYPOPLASTIC LEFT PULMONARY ARTERY | MULTIPLE MAJOR AORTOPULMONARY COLLATERAL ARTERIES (MAPCAS) | PATENT FORAMEN OVALE | PULMONARY STENOSIS, BILATERAL BRANCH PULMONARY ARTERY | TETRALOGY OF FALLOT WITH PULMONARY ATRESIA AND MAPCAS | VENTRICULAR SEPTAL DEFECT, MALALIGNMENT | VENTRICULAR SEPTAL DEFECT, SINGLE	.
1-01664	1-5	No	No	AORTIC STENOSIS | AORTIC STENOSIS - SUBVALVAR | BICOMMISSURAL (BICUSPID, BILEAFLET, BIFOLIATE) AORTIC VALVE | COARCTATION | CONGENITAL CORONARY ANOMALY | DEXTROCARDIA | HYPOPLASTIC MITRAL VALVE | LSVC - NON COMMUNICATING WITH RSVC | LSVC TO CORONARY SINUS	.
1-02331	1-5	No	No	AORTIC ARCH HYPOPLASIA | AORTIC STENOSIS - SUBVALVAR | AORTIC STENOSIS - VALVAR | BICOMMISSURAL (BICUSPID, BILEAFLET, BIFOLIATE) AORTIC VALVE | COARCTATION | HYPOPLASTIC LEFT VENTRICLE (SUBNORMAL CAVITY VOLUME)	.
1-04005	1-5	No	No	AORTIC VALVE POSITION RELATIVE TO THE PULMONARY VALVE, RIGHT AND POSTERIOR | DEXTROCARDIA | DOUBLE OUTLET RIGHT VENTRICLE | HYPOPLASTIC LEFT VENTRICLE (SUBNORMAL CAVITY VOLUME) | JUXTAPOSITION OF THE ATRIAL APPENDAGES LEFT | LSVC TO CORONARY SINUS | MITRAL ATRESIA	.
1-06027	1-5	No	No	DILATED RIGHT ATRIUM | PARTIALLY ANOMALOUS PULMONARY VEINS | RIGHT VENTRICULAR VOLUME OVERLOAD | SINUS VENOSUS SEPTAL DEFECT, SUPERIOR TYPE	.
1-06111	1-5	No	No	ATRIAL SEPTAL DEFECT, SECUNDUM | LEFT AORTIC ARCH WITH NORMAL BRANCHING PATTERN	.
1-04553	1-5	Yes	No	ATRIAL SEPTAL DEFECT, SECUNDUM | LEFT AORTIC ARCH WITH NORMAL BRANCHING PATTERN	Neurological Abnormalities Present,Other Neurological Abnormality Present,Other Neurological Abnormality;periventricular leukomalacia,Received Speech Services,Developmental Delay
1-00363	1-5	Yes	Yes	ATRIAL SEPTAL DEFECT, SECUNDUM | DILATED AORTIC ROOT | HYPOPLASTIC LEFT PULMONARY ARTERY | HYPOPLASTIC RIGHT PULMONARY ARTERY | LEFT AORTIC ARCH | LSVC TO CORONARY SINUS | PULMONARY STENOSIS, SUBVALVAR | PULMONARY STENOSIS, VALVAR | TETRALOGY OF FALLOT | VENTRICULAR SEPTAL DEFECT, MALALIGNMENT | VENTRICULAR SEPTAL DEFECT, MUSCULAR	Received Speech Services,Developmental Delay,Speech Problem
1-02702	1-5	Yes	Yes	SINGLE RIGHT CORONARY IN D-LOOP TGA | TRANSPOSITION D-LOOP WITH IVS AND LV OUTFLOW TRACT OBSTRUCTION	Head Abnormalities Present,Microcephaly,Developmental Delay
1-02932	1-5	Yes	Yes	ATRIAL SEPTAL DEFECT, SECUNDUM	Received Speech Services,Developmental Delay,Speech Problem,Anxiety
1-00995	1-5	No	No	ATRIAL SEPTAL DEFECT, SECUNDUM | CONGENITAL PULMONARY VALVE ABNORMALITY | LEFT AORTIC ARCH WITH NORMAL BRANCHING PATTERN	.
1-02254	1-5	No	No	COARCTATION SIMPLE (ISOLATED)	.
1-03624	1-5	No	No	ATRIAL SEPTAL DEFECT, SECUNDUM | DYSPLASTIC PULMONARY VALVE	.
1-03916	1-5	No	No	ABSENCE OF THE SUPRARENAL INFERIOR VENA CAVA WITH AZYGOUS CONTINUATION | ANEURYSM OF SEPTUM PRIMUM | ATRIAL SEPTAL DEFECT, SECUNDUM | LSVC TO CORONARY SINUS	.
1-04712	1-5	No	No	HYPOPLASTIC RIGHT PULMONARY ARTERY | TETRALOGY OF FALLOT	.
1-04873	1-5	No	No	MULTIPLE ATRIAL SEPTAL DEFECTS | PULMONARY STENOSIS, VALVAR	.
1-05014	1-5	No	No	AORTIC ARCH HYPOPLASIA | AORTIC ATRESIA | HYPOPLASTIC LEFT HEART SYNDROME | HYPOPLASTIC LEFT VENTRICLE (SUBNORMAL CAVITY VOLUME) | MITRAL ATRESIA | PULMONARY VEIN STENOSIS	Received Speech Services
1-05957	1-5	No	No	ATRIAL SEPTAL DEFECT, SECUNDUM	.
1-06457	1-5	No	No	ATRIAL SEPTAL DEFECT, SECUNDUM | LEFT AORTIC ARCH WITH NORMAL BRANCHING PATTERN	.
1-06679	1-5	No	No	ABDOMINAL HETEROTAXY (SITUS AMBIGUOUS) | INFERIOR VENA CAVA LEFT SIDED | LEFT SUPERIOR VENA CAVA ENTERING LEFT ATRIUM | LSVC - NON COMMUNICATING WITH RSVC | PULMONARY ATRESIA CONGENITAL | RIGHT AORTIC ARCH WITH NORMAL BRANCHING PATTERN | SDL | SINGLE VENTRICLE IN HETEROTAXY SYNDROME | SINGLE VENTRICLE, LEFT; DOUBLE INLET LEFT VENTRICLE	.
1-00859	1-5	No	Yes	DOUBLE OUTLET RIGHT VENTRICLE | L-LOOP TRANSPOSITION OF THE GREAT VESSELS | MITRAL ATRESIA | PATENT FORAMEN OVALE | PULMONARY STENOSIS, VALVAR | SINGLE VENTRICLE, RIGHT	.
1-09539	1-5	No	Yes	PATENT DUCTUS ARTERIOSUS	.
1-12717	1-5	Yes	Yes	ABNORMAL BRANCHING RIGHT AORTIC ARCH | ATRIAL SEPTAL DEFECT, SECUNDUM | CHARGE SYNDROME | RIGHT AORTIC ARCH LEFT LIGAMENT | VASCULAR RING	Head Abnormalities Present,Microcephaly,Received Speech Services,Developmental Delay
1-03623	1-5	No	No	AORTIC STENOSIS - VALVAR | UNICOMMISSURAL (UNICUSPID, UNILEAFLET, UNIFOLIATE) AORTIC VALVE	.
1-03655	1-5	No	No	ATRIAL SEPTAL DEFECT, SECUNDUM | LEFT AORTIC ARCH WITH NORMAL BRANCHING PATTERN	.
1-04813	1-5	No	No	COARCTATION SIMPLE (ISOLATED)	.
1-07516	1-5	No	No	LEFT AORTIC ARCH WITH NORMAL BRANCHING PATTERN | PARTIALLY ANOMALOUS PULMONARY VEINS | SINUS VENOSUS SEPTAL DEFECT, SUPERIOR TYPE	.
1-00405	1-5	No	Yes	OBSTRUCTED TOTALLY ANOMALOUS PULMONARY VENOUS CONNECTION | PATENT FORAMEN OVALE | TOTALLY ANOMALOUS PULMONARY VENOUS RETURN, INFRADIAPHRAGMATIC	Head Abnormalities Present,Other Head Abnormality Present,Other Head Abnormality;Plagiocephaly,Neurological Abnormalities Present,Other Neurological Abnormality Present,Other Neurological Abnormality;abn head CT, brain injury CP,Received Speech Services
1-00869	1-5	No	Yes	PATENT FORAMEN OVALE | VENTRICULAR SEPTAL DEFECT, MEMBRANOUS	Neurological Abnormalities Present,Other Neurological Abnormality Present,Other Neurological Abnormality;HORNER SYNDROME
1-01872	1-5	No	Yes	HYPOPLASTIC LEFT HEART SYNDROME | PARTIALLY ANOMALOUS PULMONARY VEINS	.
1-02227	1-5	No	Yes	AORTIC ARCH HYPOPLASIA | ATYPICAL CLEFT OF MITRAL VALVE | CARDIOMYOPATHY RESTRICTIVE | MYOCARDIAL ABNORMALITY	.
1-04734	1-5	No	Yes	AORTIC VALVE POSITION RELATIVE TO THE PULMONARY VALVE, LEFT AND ANTERIOR | HYPOPLASTIC RIGHT VENTRICLE (SUBNORMAL CAVITY VOLUME) | L-LOOP CORRECTED TRANSPOSITION {SL?} WITH VENTRICULAR SEPTAL DEFECT | LSVC TO CORONARY SINUS | SINGLE VENTRICLE | SLL | TRICUSPID ATRESIA WITH L-LOOP TGA(NO AS OR PS) TYPE IIIC	.
1-05696	1-5	No	Yes	ANEURYSM, VENTRICULAR SEPTUM | HYPOPLASTIC LEFT PULMONARY ARTERY | HYPOPLASTIC RIGHT PULMONARY ARTERY | HYPOPLASTIC RIGHT VENTRICLE (SUBNORMAL CAVITY VOLUME) | HYPOPLASTIC TRICUSPID VALVE | PULMONARY ATRESIA,VALVAR | SINGLE VENTRICLE COMPRISED OF MOSTLY LEFT VENTRICLE | VENTRICULAR SEPTAL DEFECT, MULTIPLE | VENTRICULAR SEPTAL DEFECT, MUSCULAR	.
1-01691	1-5	Yes	No	LEFT AORTIC ARCH WITH NORMAL BRANCHING PATTERN | OSTIUM PRIMUM ATRIAL SEPTAL DEFECT, BALANCED | PATENT FORAMEN OVALE	Neurological Abnormalities Present,Other Neurological Abnormality Present,Other Neurological Abnormality;autism (incl. speech & developmental delays),Received Speech Services,Autism Spectrum
1-03874	1-5	Yes	Yes	ATRIAL SEPTAL DEFECT, ATYPICAL | PULMONARY STENOSIS, VALVAR | SINUS VENOSUS SEPTAL DEFECT, INFERIOR TYPE	Head Abnormalities Present,Other Head Abnormality Present,Other Head Abnormality;frontal bossing, small anterior fontanelle,Developmental Delay
1-04215	1-5	Yes	Yes	ATRIAL SEPTAL DEFECT, SECUNDUM | LEFT AORTIC ARCH WITH NORMAL BRANCHING PATTERN	Received Speech Services,Developmental Delay
1-04350	1-5	Yes	Yes	AORTIC VALVE POSITION RELATIVE TO THE PULMONARY VALVE, RIGHT AND POSTERIOR | DORV, VENTRICULAR DEFECT UNCOMMITTED | VENTRICULAR SEPTAL DEFECT, MUSCULAR POSTERIOR (INLET)	Head Abnormalities Present,Microcephaly,Neurological Abnormalities Present,Other Neurological Abnormality Present,Other Neurological Abnormality;global developmental delay, hypotonia,Developmental Delay
1-10799	1-5	Yes	Yes	HYPOPLASTIC LEFT HEART SYNDROME	Head Abnormalities Present,Microcephaly,Received Speech Services,Developmental Delay
1-06528	1-5	No	No	ATRIAL SEPTAL DEFECT, SECUNDUM | LEFT AORTIC ARCH WITH NORMAL BRANCHING PATTERN	.
1-03849	1-5	No	Yes	ATRIAL SEPTAL DEFECT, SECUNDUM	.
1-05995	1-5	No	Yes	TETRALOGY OF FALLOT WITH PULMONARY ATRESIA	.
1-01817	1-5	Yes	Yes	TETRALOGY OF FALLOT	Received Speech Services,Developmental Delay
1-02828	1-5	Yes	Yes	PARTIALLY ANOMALOUS PULMONARY VEINS | SINUS VENOSUS SEPTAL DEFECT, SUPERIOR TYPE	Head Abnormalities Present,Microcephaly,Neurological Abnormalities Present,Other Neurological Abnormality Present,Other Neurological Abnormality;hypotonia, pt with head lag, cannot sit on her own,Received Speech Services,Behavioral Disorders;Panic and anxiety,Developmental Delay,Learning Disability,Mental Retardation,Speech Problem,Anxiety,Autism Spectrum,Ocd,Other Psychiatric Disorder;sleep diso…
1-08832	1-5	Yes	Yes	ATRIAL SEPTAL DEFECT, SECUNDUM | LEFT AORTIC ARCH WITH NORMAL BRANCHING PATTERN	Head Abnormalities Present,Microcephaly,Received Speech Services,Developmental Delay
1-00281	1-5	No	No	ABSENCE OF THE SUPRARENAL INFERIOR VENA CAVA WITH AZYGOUS CONTINUATION | ADS | HETEROTAXY | LEFT AORTIC ARCH WITH NORMAL BRANCHING PATTERN | PATENT DUCTUS ARTERIOSUS | SINUS VENOSUS SEPTAL DEFECT	.
1-00778	1-5	No	No	ATRIAL SEPTAL DEFECT | PARTIALLY ANOMALOUS PULMONARY VEINS | SINUS VENOSUS SEPTAL DEFECT, SUPERIOR TYPE	.
1-00893	1-5	No	No	ATRIAL SEPTAL DEFECT, SECUNDUM | LEFT AORTIC ARCH | MULTIPLE ATRIAL SEPTAL DEFECTS	.
1-03224	1-5	No	No	HYPOPLASTIC LEFT PULMONARY ARTERY | HYPOPLASTIC RIGHT PULMONARY ARTERY | PATENT FORAMEN OVALE | TETRALOGY OF FALLOT WITH PULMONARY ATRESIA | TETRALOGY OF FALLOT WITH PULMONARY ATRESIA AND MAPCAS | VENTRICULAR SEPTAL DEFECT, MALALIGNMENT | VENTRICULAR SEPTAL DEFECT, SINGLE	Received Speech Services
1-05386	1-5	No	No	ABDOMINAL HETEROTAXY (SITUS AMBIGUOUS) | ADD | ASPLENIA SYNDROME (RIGHT ISOMERISM) | COMMON ATRIUM | DEXTROCARDIA | DOUBLE OUTLET RIGHT VENTRICLE | HETEROTAXY | LSVC - NON COMMUNICATING WITH RSVC | OBSTRUCTED TOTALLY ANOMALOUS PULMONARY VENOUS CONNECTION | PULMONARY STENOSIS, SUBVALVAR | PULMONARY STENOSIS, VALVAR | RIGHT AORTIC ARCH WITH NORMAL BRANCHING PATTERN | RIGHT SUPERIOR VENA CAVA TO RIG…	.
1-07182	1-5	No	No	ATRIAL SEPTAL DEFECT, SECUNDUM | CLEFT MITRAL VALVE | COARCTATION | HYPOPLASTIC AORTIC ANNULUS | HYPOPLASTIC LEFT VENTRICLE (SUBNORMAL CAVITY VOLUME) | OSTIUM PRIMUM ATRIAL SEPTAL DEFECT, UNBALANCED, RIGHT DOMINANT	.
1-00740	1-5	No	Yes	COARCTATION | LEFT VENTRICULAR DYSFUNCTION | VENTRICULAR SEPTAL DEFECT	.
1-06267	1-5	No	Yes	ATRIAL SEPTAL DEFECT, SECUNDUM	Received Speech Services
1-06790	1-5	No	Yes	PULMONARY STENOSIS | PULMONARY STENOSIS | PULMONARY STENOSIS	Received Speech Services
1-01640	1-5	Yes	No	DYSPLASTIC (ABSENT) PULMONARY VALVE SYNDROME (TOF WITH APVS) | RIGHT AORTIC ARCH	Behavioral Disorders;Aspergers,Add Or Adhd,Anxiety,Autism Spectrum,Ocd
1-02940	1-5	Yes	No	AORTIC STENOSIS - VALVAR | COARCTATION | HYPOPLASTIC LEFT HEART SYNDROME | LEFT AORTIC ARCH WITH NORMAL BRANCHING PATTERN | MITRAL STENOSIS, VALVAR	Developmental Delay
1-06769	1-5	Yes	No	COARCTATION | MITRAL STENOSIS | MITRAL STENOSIS, TYPICAL OF VAN PRAAGH	Developmental Delay
1-00277	1-5	No	No	ATRIAL SEPTAL DEFECT, SECUNDUM | DILATED RIGHT ATRIUM | RIGHT VENTRICULAR VOLUME OVERLOAD	.
1-00904	1-5	No	No	BICOMMISSURAL (BICUSPID, BILEAFLET) AORTIC VALVE, RIGHT-LEFT FUSION | COARCTATION | DILATED AORTIC ROOT | LEFT AORTIC ARCH	.
1-01049	1-5	No	No	HYPOPLASTIC MAIN PULMONARY ARTERY | RIGHT PULMONARY ARTERY STENOSIS, CENTRAL | TETRALOGY OF FALLOT	.
1-01469	1-5	No	No	ATRIAL SEPTAL DEFECT, SECUNDUM | RIGHT AORTIC ARCH WITH NORMAL BRANCHING PATTERN | RIGHT CORONARY ARTERY ARISING FROM THE LEFT SINUS OF VALSALVA | TETRALOGY OF FALLOT	.
1-03862	1-5	No	No	ATRIAL SEPTAL DEFECT, SECUNDUM | LEFT AORTIC ARCH WITH NORMAL BRANCHING PATTERN | MULTIPLE ATRIAL SEPTAL DEFECTS	.
1-04394	1-5	No	No	ATRIAL SEPTAL DEFECT, SECUNDUM	.
1-04706	1-5	No	No	LSVC - NON COMMUNICATING WITH RSVC | LSVC TO CORONARY SINUS | PARTIALLY ANOMALOUS PULMONARY VEINS | SINUS VENOSUS SEPTAL DEFECT, SUPERIOR TYPE	.
1-04867	1-5	No	No	COARCTATION | HYPOPLASTIC AORTIC ISTHMUS	.
1-05205	1-5	No	No	BALANCED TRANSITIONAL ATRIOVENTRICULAR CANAL | CLEFT MITRAL VALVE | OSTIUM PRIMUM ATRIAL SEPTAL DEFECT	.
1-06334	1-5	No	No	ATRIAL SEPTAL DEFECT, SECUNDUM | LEFT AORTIC ARCH WITH NORMAL BRANCHING PATTERN	.
1-04093	1-5	No	Yes	AORTIC VALVE POSITION RELATIVE TO THE PULMONARY VALVE, LEFT AND ANTERIOR | ATRIAL INVERSION (SITUS INVERSUS OF THE ATRIA) | ATRIAL SEPTAL DEFECT, SECUNDUM | DEXTROCARDIA | DOUBLE OUTLET RIGHT VENTRICLE | HETEROTAXY | HYPOPLASTIC LEFT VENTRICLE (SUBNORMAL CAVITY VOLUME) | LEFT SUPERIOR VENA CAVA ENTERING LEFT ATRIUM | PULMONARY ATRESIA,VALVAR | SINGLE VENTRICLE + TOTALLY ANOMALOUS PULMONARY VENOUS…	Received Speech Services,Speech Problem
1-10257	1-5	No	Yes	SINUS VENOSUS SEPTAL DEFECT, SUPERIOR TYPE	.
1-03321	1-5	Yes	Yes	LEFT AORTIC ARCH WITH NORMAL BRANCHING PATTERN | LSVC TO CORONARY SINUS | PARTIALLY ANOMALOUS PULMONARY VEINS | RIGHT SUPERIOR VENA CAVA TO RIGHT ATRIUM | SINUS VENOSUS SEPTAL DEFECT, SUPERIOR TYPE	Neurological Abnormalities Present,Other Neurological Abnormality Present,Other Neurological Abnormality;PVL - due to prematurity (born at 32 6/7),Received Speech Services,Developmental Delay,Speech Problem
1-03480	1-5	Yes	Yes	AORTIC VALVE POSITION RELATIVE TO THE PULMONARY VALVE, POSTERIOR | ATRIAL SEPTAL DEFECT, SECUNDUM | COARCTATION | DORV, DOUBLY COMMITTED VSD | VENTRICULAR SEPTAL DEFECT, MUSCULAR, TRABECULAR, APICAL	Received Speech Services,Developmental Delay,Speech Problem
1-02316	1-5	No	No	PATENT FORAMEN OVALE | PULMONARY STENOSIS, VALVAR | TRANSPOSITION D-LOOP WITH VSD AND LV OUTFLOW TRACT OBSTRUCTION | USUAL CORONARY ARTERIES IN D-LOOP TGA	.
1-04434	1-5	No	No	AORTIC ARCH HYPOPLASIA | COARCTATION | PULMONARY STENOSIS, VALVAR	.
1-07408	1-5	No	Yes	RIGHT AORTIC ARCH LEFT LIGAMENT | RIGHT AORTIC ARCH WITH NORMAL BRANCHING PATTERN	.
1-08561	1-5	Yes	Yes	ATRIAL SEPTAL DEFECT, SECUNDUM | LEFT AORTIC ARCH WITH NORMAL BRANCHING PATTERN | PATENT FORAMEN OVALE	Received Speech Services,Developmental Delay,Speech Problem
1-00480	1-5	No	No	UNBALANCED COMPLETE ATRIOVENTRICULAR CANAL, RIGHT DOMINANT	.
1-01569	1-5	No	No	ATRIAL SEPTAL DEFECT, SECUNDUM | MULTIPLE ATRIAL SEPTAL DEFECTS	.
1-01989	1-5	No	No	DORV, VENTRICULAR DEFECT UNCOMMITTED | HYPOPLASTIC RIGHT VENTRICLE (SUBNORMAL CAVITY VOLUME) | PULMONARY STENOSIS, SUBVALVAR | RIGHT AORTIC ARCH | TRANSPOSITION D-LOOP | TRICUSPID STENOSIS	.
1-02549	1-5	No	No	ATRIAL SEPTAL DEFECT, SECUNDUM | LEFT AORTIC ARCH WITH NORMAL BRANCHING PATTERN	.
1-02885	1-5	No	No	DISCONTINUITY OF PULMONARY ARTERIES | HYPOPLASTIC PULMONARY ANNULUS | LEFT AORTIC ARCH WITH NORMAL BRANCHING PATTERN | PULMONARY STENOSIS, SUBVALVAR | PULMONARY STENOSIS, VALVAR | TETRALOGY OF FALLOT | VENTRICULAR SEPTAL DEFECT, MALALIGNMENT | VENTRICULAR SEPTAL DEFECT, SINGLE | VENTRICULAR SEPTAL DEFECT, SUBPULMONARY OR CONAL	.
1-03763	1-5	No	No	ATRIAL SEPTAL DEFECT, SECUNDUM | LEFT AORTIC ARCH WITH NORMAL BRANCHING PATTERN	.
1-05400	1-5	No	No	ATRIAL SEPTAL DEFECT, SECUNDUM | RIGHT AORTIC ARCH WITH UNKNOWN BRANCHING PATTERN | TETRALOGY OF FALLOT WITH PULMONARY ATRESIA | VENTRICULAR SEPTAL DEFECT, MALALIGNMENT	.
1-07704	1-5	No	No	LEFT AORTIC ARCH WITH NORMAL BRANCHING PATTERN | LSVC - COMMUNICATES WITH RSVC | LSVC TO CORONARY SINUS | PARTIALLY ANOMALOUS PULMONARY VEINS | SINUS VENOSUS SEPTAL DEFECT, SUPERIOR TYPE	.
1-00761	1-5	No	Yes	CONGENITAL MITRAL VALVE ABNORMALITY | MITRAL STENOSIS	Head Abnormalities Present,Other Head Abnormality Present,Other Head Abnormality;brachycephaly
1-05999	1-5	No	Yes	CYANOTIC CONGENITAL HEART DISEASE | EXTRA DIGIT | PULMONARY STENOSIS, BRANCH PULMONARY ARTERY | TRUNCAL VALVE REGURGITATION | TRUNCAL VALVE STENOSIS | TRUNCUS ARTERIOSUS | VENTRICULAR SEPTAL DEFECT	.
1-00025	1-5	Yes	No	AORTIC ARCH HYPOPLASIA | ATRIAL SEPTAL DEFECT, SECUNDUM | COARCTATION | HYPOPLASTIC TRICUSPID VALVE | RESTRICTIVE BULBOVENTRICULAR FORAMEN | SINGLE VENTRICLE, LEFT; DOUBLE INLET LEFT VENTRICLE | VENTRICULAR INVERSION (L-LOOP VENTRICLES) | VENTRICULAR SEPTAL DEFECT	Received Speech Services,Developmental Delay
1-06893	1-5	Yes	Yes	ATRIAL SEPTAL DEFECT, SECUNDUM	Received Speech Services,Developmental Delay,Speech Problem
1-07737	1-5	Yes	Yes	BALANCED COMPLETE ATRIOVENTRICULAR CANAL	Neurological Abnormalities Present,Other Neurological Abnormality Present,Other Neurological Abnormality;CVA - R hemiparesis post bacterial endocarditis,Received Speech Services,Developmental Delay
1-09568	1-5	Yes	Yes	ATRIAL SEPTAL DEFECT, SECUNDUM | DYSPLASTIC MITRAL VALVE | DYSPLASTIC TRICUSPID VALVE | MITRAL VALVE PROLAPSE | MULTIPLE ATRIAL SEPTAL DEFECTS	Received Speech Services,Developmental Delay,Speech Problem
1-12723	1-5	Yes	Yes	ATRIAL SEPTAL DEFECT, SECUNDUM | DOUBLE OUTLET RIGHT VENTRICLE	Received Speech Services,Developmental Delay,Speech Problem
1-03700	1-5	No	No	BICOMMISSURAL (BICUSPID, BILEAFLET, BIFOLIATE) AORTIC VALVE | COARCTATION	.
1-04433	1-5	No	No	ATRIAL SEPTAL DEFECT, SECUNDUM | LEFT AORTIC ARCH WITH NORMAL BRANCHING PATTERN	Epilepsy History
1-04483	1-5	No	No	AORTIC ARCH HYPOPLASIA | DILATED (ENLARGED) RIGHT VENTRICLE | DILATED RIGHT ATRIUM | UNBALANCED COMPLETE ATRIOVENTRICULAR CANAL, RIGHT DOMINANT	.
1-01176	1-5	No	Yes	ATRIAL SEPTAL DEFECT, SECUNDUM | CONGENITAL HIP DYSPLASIA | PULMONARY STENOSIS, VALVAR | VESICOURETERAL REFLUX	.
1-07517	1-5	No	Yes	ATRIAL SEPTAL DEFECT, SECUNDUM | PATENT DUCTUS ARTERIOSUS | PULMONARY VEIN STENOSIS	.
1-01384	1-5	Yes	Yes	LEFT AORTIC ARCH | TETRALOGY OF FALLOT	Received Speech Services,Developmental Delay,Speech Problem
1-00229	1-5	No	No	AORTIC ARCH HYPOPLASIA | AORTIC STENOSIS - VALVAR | CONGENITAL MITRAL VALVE ABNORMALITY | HYPOPLASTIC AORTIC ANNULUS | HYPOPLASTIC LEFT HEART SYNDROME | HYPOPLASTIC LEFT VENTRICLE (SUBNORMAL CAVITY VOLUME) | MITRAL STENOSIS | PATENT FORAMEN OVALE	.
1-00347	1-5	No	No	AORTIC ATRESIA | ATRIAL SEPTAL DEFECT, SECUNDUM | HYPOPLASIA ASCENDING AORTA | HYPOPLASTIC LEFT VENTRICLE (SUBNORMAL CAVITY VOLUME) | MITRAL ATRESIA	.
1-00674	1-5	No	No	LEFT AORTIC ARCH | PULMONARY STENOSIS, VALVAR	.
1-00786	1-5	No	No	ATRIAL SEPTAL DEFECT, SECUNDUM | LEFT AORTIC ARCH | LSVC TO CORONARY SINUS	.
1-02020	1-5	No	No	ASPLENIA SYNDROME (RIGHT ISOMERISM) | ATRIAL SEPTAL DEFECT, SECUNDUM | DEXTROCARDIA | DOUBLE OUTLET RIGHT VENTRICLE | ILL | PULMONARY STENOSIS, VALVAR | TRANSPOSITION D-LOOP | UNBALANCED COMPLETE COMMON ATRIOVENTRICULAR CANAL	.
1-02930	1-5	No	No	ATRIAL SEPTAL DEFECT, SECUNDUM | VENTRICULAR SEPTAL DEFECT, MEMBRANOUS	Received Speech Services
1-03095	1-5	No	No	ATRIAL SEPTAL DEFECT, SECUNDUM	.
1-05510	1-5	No	Yes	BICUSPID PULMONARY VALVE | DORV, VENTRICULAR DEFECT COMMITTED TO AORTA | DOUBLE OUTLET RIGHT VENTRICLE | HYPOPLASTIC PULMONARY ANNULUS | PULMONARY STENOSIS, SUBVALVAR | PULMONARY STENOSIS, VALVAR | VENTRICULAR SEPTAL DEFECT, MALALIGNMENT | VENTRICULAR SEPTAL DEFECT, SINGLE	.
1-03139	1-5	Yes	No	ATRIAL SEPTAL DEFECT, SECUNDUM | HYPOPLASTIC RIGHT VENTRICLE (SUBNORMAL CAVITY VOLUME) | PULMONARY STENOSIS, VALVAR | SINGLE VENTRICLE, LEFT; DOUBLE INLET LEFT VENTRICLE | VENTRICULAR SEPTAL DEFECT	Received Speech Services,Developmental Delay,Non Febrile Seizure Disorder,Speech Problem
1-14228	1-5	Yes	Yes	ATRIAL SEPTAL DEFECT, SECUNDUM	Received Speech Services,Developmental Delay,Speech Problem
1-02054	1-5	No	No	AORTIC VALVE POSITION RELATIVE TO THE PULMONARY VALVE, LEFT AND ANTERIOR | PULMONARY STENOSIS, SUBVALVAR | PULMONARY STENOSIS, VALVAR | SINGLE VENTRICLE, LEFT; DOUBLE INLET LEFT VENTRICLE | SLL | UNIVENTRICULAR, DOUBLE INLET ATRIOVENTRICULAR CONNECTION	Received Speech Services
1-03711	1-5	No	No	ATRIAL SEPTAL DEFECT, SECUNDUM	.
1-05925	1-5	No	No	ATRIAL SEPTAL DEFECT, SECUNDUM	.
1-00418	1-5	No	Yes	LEFT AORTIC ARCH WITH NORMAL BRANCHING PATTERN | MITRAL STENOSIS, VALVAR | UNICOMMISSURAL (UNICUSPID, UNILEAFLET, UNIFOLIATE) AORTIC VALVE	Received Speech Services,Speech Problem
1-00551	1-5	No	Yes	LEFT AORTIC ARCH | VENTRICULAR SEPTAL DEFECT, MEMBRANOUS	Head Abnormalities Present,Other Head Abnormality Present,Other Head Abnormality;prominent forehead
1-05678	1-5	No	Yes	DEXTROCARDIA | EXCESSIVE MYOCARDIAL TRABECULATION OR NONCOMPACTION | LEFT AORTIC ARCH WITH NORMAL BRANCHING PATTERN | PARTIALLY ANOMALOUS PULMONARY VEINS | SCIMITAR SYNDROME	.
1-02270	1-5	Yes	Yes	ATRIAL SEPTAL DEFECT, SECUNDUM | DEXTROCARDIA | HYPOPLASTIC RIGHT PULMONARY ARTERY | LEFT AORTIC ARCH WITH NORMAL BRANCHING PATTERN | MULTIPLE AORTOPULMONARY COLLATERAL ARTERIES | SCIMITAR SYNDROME	Received Speech Services,Developmental Delay,Speech Problem
1-02925	1-5	Yes	Yes	ATRIAL SEPTAL DEFECT, SECUNDUM | LEFT AORTIC ARCH WITH NORMAL BRANCHING PATTERN	Head Abnormalities Present,Macrocephaly,Neurological Abnormalities Present,Chiari Malformation,Hydrocephalus,Other Neurological Abnormality Present,Other Neurological Abnormality;hypotonia,Received Speech Services,Developmental Delay
1-12767	1-5	Yes	Yes	ATRIAL SEPTAL DEFECT, SECUNDUM | DYSPLASTIC PULMONARY VALVE | LEFT AORTIC ARCH WITH NORMAL BRANCHING PATTERN | PULMONARY STENOSIS, VALVAR	Head Abnormalities Present,Other Head Abnormality Present,Other Head Abnormality;plagiocephaly,Received Speech Services,Developmental Delay
1-02461	1-5	No	No	ATYPICAL CORONARY ARTERIES IN D-LOOP TGA | INTRAMURAL LEFT CORONARY ARTERY IN D-LOOP TGA | TRANSPOSITION D-LOOP WITH INTACT VENTRICULAR SEPTUM	.
1-02725	1-5	No	No	HYPOPLASTIC LEFT HEART SYNDROME	Received Speech Services
1-02900	1-5	No	No	ATRIAL SEPTAL DEFECT, SECUNDUM	.
1-03781	1-5	No	No	ATRIAL SEPTAL DEFECT, SECUNDUM | LEFT AORTIC ARCH WITH NORMAL BRANCHING PATTERN | MULTIPLE ATRIAL SEPTAL DEFECTS	Received Speech Services
1-04499	1-5	No	No	COARCTATION SIMPLE (ISOLATED)	.
1-04761	1-5	No	No	BICOMMISSURAL (BICUSPID, BILEAFLET, BIFOLIATE) AORTIC VALVE | COARCTATION | MITRAL STENOSIS, VALVAR | VENTRICULAR SEPTAL DEFECT, SINGLE	.
1-04927	1-5	No	No	ATRIAL SEPTAL DEFECT, SECUNDUM	.
1-05726	1-5	No	Yes	ABERRANT LEFT SUBCLAVIAN ARTERY | ABNORMAL BRANCHING RIGHT AORTIC ARCH | ATRIAL SEPTAL DEFECT, SECUNDUM | COARCTATION | THIRD CERVICAL AORTIC ARCH | VASCULAR RING	.
1-06749	1-5	No	Yes	ATRIAL SEPTAL DEFECT, SECUNDUM | PULMONARY STENOSIS	.
1-06967	1-5	No	Yes	DORV, VENTRICULAR DEFECT COMMITTED TO PULMONARY ARTERY | HIGH GRADE AV BLOCK | L-LOOP TRANSPOSITION OF THE GREAT ARTERIES WITH VENTRICULAR SEPTAL DEFECT | PULMONARY STENOSIS | VENTRICULAR SEPTAL DEFECT	.
1-10409	1-5	No	Yes	VENTRICULAR SEPTAL DEFECT, MEMBRANOUS	.
1-05366	1-5	Yes	No	AORTIC ATRESIA | HYPOPLASIA ASCENDING AORTA | HYPOPLASTIC LEFT HEART SYNDROME | LEFT AORTIC ARCH WITH NORMAL BRANCHING PATTERN | MITRAL ATRESIA	Received Speech Services,Developmental Delay
1-00559	1-5	Yes	Yes	AORTIC ARCH HYPOPLASIA | AORTIC ATRESIA | HYPOPLASIA ASCENDING AORTA | HYPOPLASTIC LEFT HEART SYNDROME | HYPOPLASTIC LEFT VENTRICLE (SUBNORMAL CAVITY VOLUME) | HYPOPLASTIC MITRAL VALVE | MITRAL STENOSIS | SECUNDUM ATRIAL SEPTAL DEFECT, RESTRICTIVE	Received Speech Services,Developmental Delay
1-13268	1-5	Yes	Yes	BICOMMISSURAL (BICUSPID, BILEAFLET, BIFOLIATE) AORTIC VALVE	Received Speech Services,Developmental Delay
1-01566	1-5	No	No	ATRIAL SEPTAL DEFECT, SECUNDUM	.
1-05673	1-5	No	No	ATRIAL SEPTAL DEFECT | HYPOPLASTIC RIGHT VENTRICLE (SUBNORMAL CAVITY VOLUME) | TRICUSPID ATRESIA + NO PULMONARY STENOSIS AND LARGE VSD (IC)	.
1-04659	1-5	No	Yes	ATRIAL SEPTAL DEFECT, SECUNDUM | PULMONARY ARTERY SLING, ORIGIN OF THE LPA FROM THE RPA | VENTRICULAR SEPTAL DEFECT, MEMBRANOUS | VENTRICULAR SEPTAL DEFECT, SINGLE	.
1-05679	1-5	No	Yes	ABNORMAL CORONARY SINUS | ATRIAL SEPTAL DEFECT, ATYPICAL | LEFT AORTIC ARCH WITH NORMAL BRANCHING PATTERN	Received Speech Services,Speech Problem
1-02790	1-5	Yes	No	ATRIAL SEPTAL DEFECT, SECUNDUM | LEFT AORTIC ARCH WITH NORMAL BRANCHING PATTERN	Received Speech Services,Developmental Delay,Speech Problem
1-06190	1-5	Yes	Yes	ATRIAL SEPTAL DEFECT, SECUNDUM | LEFT AORTIC ARCH WITH NORMAL BRANCHING PATTERN	Received Speech Services,Speech Problem,Autism Spectrum
1-00148	1-5	No	No	AORTIC ATRESIA | ATRIAL SEPTAL DEFECT, SECUNDUM | COARCTATION | HYPOPLASIA ASCENDING AORTA | HYPOPLASTIC LEFT HEART SYNDROME | MITRAL ATRESIA	.
1-04949	1-5	No	No	ATRIAL SEPTAL DEFECT, SECUNDUM	.
1-06189	1-5	No	No	AORTIC STENOSIS, SUBVALVAR, DISCRETE, MEMBRANEOUS | PULMONARY STENOSIS, SUBVALVAR | VENTRICULAR SEPTAL DEFECT, MEMBRANOUS	.
1-03408	1-5	No	Yes	ATRIAL SEPTAL DEFECT, SECUNDUM	Received Speech Services,Speech Problem
1-04076	1-5	No	Yes	ATRIAL SEPTAL DEFECT, SECUNDUM | PATENT FORAMEN OVALE | RIGHT AORTIC ARCH WITH NORMAL BRANCHING PATTERN | TETRALOGY OF FALLOT WITH PULMONARY ATRESIA | VENTRICULAR SEPTAL DEFECT, MALALIGNMENT | VENTRICULAR SEPTAL DEFECT, SINGLE	.
1-04870	1-5	No	Yes	ABERRANT RIGHT SUBCLAVIAN ARTERY | LSVC TO CORONARY SINUS | TRUNCUS ARTERIOSUS	Neurological Abnormalities Present,Other Neurological Abnormality Present,Other Neurological Abnormality;tethered cord malformation sequence,Received Speech Services
1-00410	1-5	Yes	No	ATRIAL SEPTAL DEFECT, SECUNDUM	Received Speech Services,Developmental Delay,Mental Retardation,Speech Problem
1-04480	1-5	Yes	No	AORTIC VALVE POSITION RELATIVE TO THE PULMONARY VALVE, LEFT AND ANTERIOR | CRISS-CROSS AV VALVES | HYPOPLASTIC RIGHT VENTRICLE (SUBNORMAL CAVITY VOLUME) | L-LOOP CORRECTED TGA {SL?} WITH VENTRICULAR SEPTAL DEFECT AND PULMONARY STENOSIS | LSVC TO CORONARY SINUS | RIGHT AORTIC ARCH WITH NORMAL BRANCHING PATTERN | SUPERIOR-INFERIOR VENTRICLES UP-DOWN STAIRS VENTRICLES	Developmental Delay
1-09902	1-5	Yes	No	DOUBLE AORTIC ARCH, RIGHT ARCH DOMINANT | DOUBLE AORTIC ARCH, RIGHT ARCH DOMINANT, LEFT ARCH PATENT | VASCULAR RING	Received Speech Services,Developmental Delay,Speech Problem
1-06752	1-5	No	No	ATRIAL SEPTAL DEFECT, SECUNDUM | CLEFT MITRAL VALVE | PULMONARY STENOSIS, VALVAR	.
1-07338	1-5	No	No	ATRIAL SEPTAL DEFECT, SECUNDUM	.
1-06413	1-5	No	Yes	ATRIAL SEPTAL DEFECT, SECUNDUM | PATENT DUCTUS ARTERIOSUS | PULMONARY STENOSIS, SUPRAVALVAR | PULMONARY STENOSIS, VALVAR | VENTRICULAR SEPTAL DEFECT, MEMBRANOUS	.
1-12445	1-5	No	Yes	ABERRANT RIGHT SUBCLAVIAN ARTERY | ABNORMAL BRANCHING LEFT AORTIC ARCH | DILATED RIGHT ATRIUM | DYSPLASTIC TRICUSPID VALVE | TRICUSPID REGURGITATION	Speech Problem
1-03044	1-5	Yes	No	ATRIAL SEPTAL DEFECT, SECUNDUM | CARDIOMYOPATHY, LEFT VENTRICULAR NONCOMPACTION	Received Speech Services,Developmental Delay,Speech Problem
1-02265	1-5	Yes	Yes	UNICOMMISSURAL (UNICUSPID, UNILEAFLET, UNIFOLIATE) AORTIC VALVE	Received Speech Services,Developmental Delay,Learning Disability,Speech Problem,Autism Spectrum,Other Psychiatric Disorder;Pervasive Developmental Disorder (PDD)
1-00325	1-5	No	No	COARCTATION	.
1-03126	1-5	No	No	HYPOPLASTIC RIGHT VENTRICLE (SUBNORMAL CAVITY VOLUME) | PULMONARY ATRESIA, INTACT VENTRICULAR SEPTUM	.
1-04607	1-5	No	No	PARTIALLY ANOMALOUS PULMONARY VEINS | SINUS VENOSUS SEPTAL DEFECT, SUPERIOR TYPE	Received Speech Services
1-04811	1-5	No	No	ATRIAL SEPTAL DEFECT, SECUNDUM | MITRAL VALVE PROLAPSE | PULMONARY VALVE ABNORMALITY	.
1-00574	1-5	No	Yes	ATRIAL SEPTAL DEFECT, SECUNDUM | DILATED (ENLARGED) RIGHT VENTRICLE | LEFT AORTIC ARCH WITH NORMAL BRANCHING PATTERN | MULTIPLE ATRIAL SEPTAL DEFECTS	.
1-13996	1-5	No	Yes	ATRIAL SEPTAL DEFECT, SECUNDUM	.
1-05798	1-5	Yes	No	ATRIAL SEPTAL DEFECT, SECUNDUM | BICOMMISSURAL (BICUSPID, BILEAFLET) AORTIC VALVE, RIGHT-LEFT FUSION | VENTRICULAR SEPTAL DEFECT, MEMBRANOUS | VENTRICULAR SEPTAL DEFECT, SINGLE	Received Speech Services,Developmental Delay,Speech Problem
1-00982	5-18	No	No	HYPOPLASTIC MAIN PULMONARY ARTERY | L-LOOP CORRECTED TRANSPOSITION {SL?} | L-LOOP TRANSPOSITION OF THE GREAT ARTERIES WITH VENTRICULAR SEPTAL DEFECT | PATENT FORAMEN OVALE | PULMONARY ATRESIA CONGENITAL | VENTRICULAR INVERSION (L-LOOP VENTRICLES) | VENTRICULAR SEPTAL DEFECT, SINGLE | VENTRICULAR SEPTAL DEFECT, SUBPULMONARY OR CONAL	.
1-02434	5-18	No	No	AORTIC STENOSIS - SUBVALVAR | COARCTATION | CONGENITAL MITRAL VALVE ABNORMALITY | HYPOPLASTIC AORTIC ANNULUS | HYPOPLASTIC AORTIC ISTHMUS | HYPOPLASTIC LEFT VENTRICLE (SUBNORMAL CAVITY VOLUME) | UNICOMMISSURAL (UNICUSPID, UNILEAFLET, UNIFOLIATE) AORTIC VALVE | VENTRICULAR SEPTAL DEFECT, MEMBRANOUS	Received Speech Services
1-03174	5-18	No	No	ATRIAL SEPTAL DEFECT	.
1-03873	5-18	No	No	AORTIC STENOSIS, SUBVALVAR, DISCRETE, MEMBRANEOUS | BALANCED COMPLETE ATRIOVENTRICULAR CANAL | TUBULAR HYPOPLASIA OF AORTA + COARCTATION	.
1-04130	5-18	No	No	ATRIAL SEPTAL DEFECT, SECUNDUM | TUBULAR HYPOPLASIA OF AORTA + COARCTATION | VENTRICULAR SEPTAL DEFECT, ECD TYPE	.
1-02066	5-18	No	Yes	VENTRICULAR SEPTAL DEFECT, MUSCULAR, TRABECULAR, APICAL	.
1-05701	5-18	Yes	No	ABERRANT RIGHT SUBCLAVIAN ARTERY | AORTIC ATRESIA | HYPOPLASTIC LEFT VENTRICLE (SUBNORMAL CAVITY VOLUME) | LEFT AORTIC ARCH | LEFT ATRIAL HYPOPLASIA | MITRAL ATRESIA	Received Speech Services,Developmental Delay,Speech Problem
1-04692	5-18	No	No	ANATOMICALLY CORRECTED MALPOSITION OF THE GREAT ARTERIES | AORTIC ARCH HYPOPLASIA | HYPOPLASTIC AORTIC ANNULUS | SINGLE VENTRICLE, LEFT; DOUBLE INLET LEFT VENTRICLE	.
1-07319	5-18	No	No	AORTIC STENOSIS, SUBVALVAR, DISCRETE, MEMBRANEOUS | BICOMMISSURAL (BICUSPID, BILEAFLET, BIFOLIATE) AORTIC VALVE | COARCTATION SIMPLE (ISOLATED) | VENTRICULAR SEPTAL DEFECT, MUSCULAR	.
1-02189	5-18	No	Yes	AORTIC ARCH HYPOPLASIA | AORTIC ATRESIA | COARCTATION SIMPLE (ISOLATED) | DYSPLASTIC TRICUSPID VALVE | HYPOPLASIA ASCENDING AORTA | HYPOPLASTIC LEFT HEART SYNDROME | HYPOPLASTIC LEFT VENTRICLE (SUBNORMAL CAVITY VOLUME) | LEFT AORTIC ARCH WITH NORMAL BRANCHING PATTERN | MALPOSITIONED ATRIAL SEPTUM (WITH OR WITHOUT PAPVC) | MITRAL ATRESIA | MULTIPLE ATRIAL SEPTAL DEFECTS | PULMONARY VEIN ANOMALY	Head Abnormalities Present,Other Head Abnormality Present,Other Head Abnormality;short, sloping forehead with prominent occiput,Neurological Abnormalities Present,Other Neurological Abnormality Present,Other Neurological Abnormality;Assymetric crying facies,Received Speech Services
1-03475	5-18	No	Yes	RIGHT AORTIC ARCH WITH NORMAL BRANCHING PATTERN | TETRALOGY OF FALLOT	Received Speech Services
1-02531	5-18	No	No	AORTIC VALVE POSITION RELATIVE TO THE PULMONARY VALVE, RIGHT AND ANTERIOR | DOUBLE OUTLET RIGHT VENTRICLE | HYPOPLASTIC LEFT VENTRICLE (SUBNORMAL CAVITY VOLUME) | PULMONARY ATRESIA,VALVAR | SDD | SINGLE LEFT CORONARY IN D-LOOP TGA | SINGLE VENTRICLE | TOTALLY ANOMALOUS PULMONARY VENOUS RETURN | TOTALLY ANOMALOUS PULMONARY VENOUS RETURN, RIGHT ATRIUM | UNOBSTRUCTED TOTALLY ANOMALOUS PULMONARY VENO…	.
1-03394	5-18	No	No	CONUS CORONARY ARTERY | RIGHT AORTIC ARCH WITH NORMAL BRANCHING PATTERN | TETRALOGY OF FALLOT	.
1-03618	5-18	No	No	ABNORMAL BRANCHING RIGHT AORTIC ARCH | DEXTROCARDIA | DORV + AVSD (AV CANAL) | HETEROTAXY | L-LOOP TRANSPOSITION OF THE GREAT VESSELS | PULMONARY STENOSIS, SUBVALVAR | PULMONARY STENOSIS, VALVAR	.
1-06856	5-18	No	No	ATRIAL SEPTAL DEFECT, SECUNDUM | TRUNCUS ARTERIOSUS TYPE IA (MAIN PULMONARY ARTERY PRESENT, VSD)	.
1-01230	5-18	No	Yes	ATRIAL SEPTAL DEFECT, SECUNDUM	.
1-10057	5-18	No	Yes	MITRAL VALVE PROLAPSE | VENTRICULAR SEPTAL DEFECT, MEMBRANOUS	.
1-00839	5-18	No	No	ATRIAL SEPTAL DEFECT, SECUNDUM | LEFT AORTIC ARCH	Received Speech Services,Speech Problem
1-03433	5-18	No	No	AORTIC STENOSIS - SUBVALVAR | AORTIC STENOSIS - VALVAR | AORTIC STENOSIS, SUBVALVAR, DISCRETE, MEMBRANEOUS | BICOMMISSURAL (BICUSPID, BILEAFLET, BIFOLIATE) AORTIC VALVE | COARCTATION | VENTRICULAR SEPTAL DEFECT, MEMBRANOUS | VENTRICULAR SEPTAL DEFECT, MULTIPLE | VENTRICULAR SEPTAL DEFECT, MUSCULAR	.
1-05695	5-18	No	Yes	PULMONARY STENOSIS | PULMONARY STENOSIS, SUBVALVAR | PULMONARY STENOSIS, VALVAR | RIGHT AORTIC ARCH WITH NORMAL BRANCHING PATTERN | TETRALOGY OF FALLOT | VENTRICULAR SEPTAL DEFECT, MALALIGNMENT	Head Abnormalities Present,Other Head Abnormality Present,Other Head Abnormality;midface hypoplasia
1-08465	5-18	No	Yes	ATRIAL SEPTAL DEFECT, SECUNDUM	Head Abnormalities Present,Craniosynostosis,Specific Craniosynostosis;required neurosurgery
1-05277	5-18	Yes	No	ABERRANT RIGHT SUBCLAVIAN ARTERY | ABNORMAL BRANCHING LEFT AORTIC ARCH | BILATERAL SUBARTERIAL CONUS | HYPOPLASTIC MAIN PULMONARY ARTERY | HYPOPLASTIC PULMONARY ANNULUS | LSVC - NON COMMUNICATING WITH RSVC | LSVC TO CORONARY SINUS | PULMONARY STENOSIS | PULMONARY STENOSIS, SUBVALVAR | PULMONARY STENOSIS, VALVAR | TETRALOGY OF FALLOT	Received Speech Services,Developmental Delay
1-01444	5-18	Yes	Yes	AORTIC ARCH HYPOPLASIA | AORTIC ATRESIA | ATRIAL SEPTAL DEFECT, SECUNDUM | HYPOPLASTIC LEFT VENTRICLE (SUBNORMAL CAVITY VOLUME) | MITRAL STENOSIS | RIGHT VENTRICULAR DYSFUNCTION | TRICUSPID REGURGITATION	Developmental Delay
1-02675	5-18	Yes	Yes	AORTIC - LEFT VENTRICULAR TUNNEL | AORTIC STENOSIS | BICOMMISSURAL (BICUSPID, BILEAFLET, BIFOLIATE) AORTIC VALVE | DYSPLASTIC MITRAL VALVE | HYPOPLASTIC MITRAL VALVE | LEFT VENTRICULAR OUTFLOW TRACT OBSTRUCTION | LSVC TO CORONARY SINUS | MITRAL STENOSIS | SUPRAVALVAR MITRAL STENOSIS | TUBULAR HYPOPLASIA OF AORTA + COARCTATION	Neurological Abnormalities Present,Other Neurological Abnormality Present,Other Neurological Abnormality;developmental dyspraxia,Received Speech Services,Developmental Delay,Speech Problem
1-05393	5-18	No	No	COARCTATION | DYSPLASTIC MITRAL VALVE	.
1-06984	5-18	No	No	ATRIAL SEPTAL DEFECT, SECUNDUM	Speech Problem
1-07307	5-18	No	No	BICOMMISSURAL (BICUSPID, BILEAFLET) AORTIC VALVE, RIGHT-LEFT FUSION | COARCTATION	.
1-00544	5-18	No	Yes	AORTIC VALVE ABNORMALITY | COARCTATION SIMPLE (ISOLATED)	.
1-01952	5-18	No	Yes	BICOMMISSURAL (BICUSPID, BILEAFLET) AORTIC VALVE, RIGHT-LEFT FUSION | DILATED AORTA | LOEYS DIETZ SYNDROME	Head Abnormalities Present,Other Head Abnormality Present,Other Head Abnormality;broad forehead
1-07134	5-18	No	Yes	ATYPICAL CORONARY ARTERIES IN D-LOOP TGA | LEFT AORTIC ARCH WITH NORMAL BRANCHING PATTERN | TRANSPOSITION D-LOOP WITH VENTRICULAR SEPTAL DEFECT | VENTRICULAR SEPTAL DEFECT	.
1-02696	5-18	Yes	No	ATRIAL SEPTAL DEFECT, SECUNDUM | PULMONARY ATRESIA CONGENITAL | TRANSPOSITION D-LOOP WITH VSD AND LV OUTFLOW TRACT OBSTRUCTION	Received Speech Services,Developmental Delay
1-00762	5-18	Yes	Yes	ATRIAL SEPTAL DEFECT, SECUNDUM | PATENT DUCTUS ARTERIOSUS | PULMONARY STENOSIS, VALVAR	Received Speech Services,Developmental Delay,Speech Problem
1-04832	5-18	Yes	Yes	AORTIC ATRESIA | HYPOPLASTIC LEFT HEART SYNDROME | HYPOPLASTIC LEFT VENTRICLE (SUBNORMAL CAVITY VOLUME) | LSVC - NON COMMUNICATING WITH RSVC | MITRAL ATRESIA | TUBULAR HYPOPLASIA OF AORTA	Received Speech Services,Developmental Delay
1-04413	5-18	Yes	Yes	CLEFT MITRAL VALVE | OSTIUM PRIMUM ATRIAL SEPTAL DEFECT, BALANCED	Neurological Abnormalities Present,Other Neurological Abnormality Present,Other Neurological Abnormality;Seizure disorder.,Developmental Delay,Non Febrile Seizure Disorder
1-01637	5-18	No	No	HYPOPLASTIC LEFT PULMONARY ARTERY | HYPOPLASTIC MAIN PULMONARY ARTERY | HYPOPLASTIC RIGHT PULMONARY ARTERY | PULMONARY ATRESIA CONGENITAL | TETRALOGY OF FALLOT WITH PULMONARY ATRESIA AND MAPCAS | VENTRICULAR SEPTAL DEFECT, MALALIGNMENT	.
1-02205	5-18	No	No	COARCTATION | SINO-SEPTAL DEFECT | VENTRICULAR SEPTAL DEFECT, MULTIPLE | VENTRICULAR SEPTAL DEFECT, MUSCULAR	.
1-03054	5-18	No	No	AORTIC VALVE POSITION RELATIVE TO THE PULMONARY VALVE, LEFT AND POSTERIOR | COARCTATION | DOUBLE OUTLET RIGHT VENTRICLE	Other Psychiatric Disorder;neurological disorder
1-07108	5-18	No	No	LSVC TO CORONARY SINUS | SINUS VENOSUS SEPTAL DEFECT, SUPERIOR TYPE	.
1-07316	5-18	No	No	ATRIAL SEPTAL DEFECT, SECUNDUM | LEFT AORTIC ARCH WITH NORMAL BRANCHING PATTERN	.
1-01149	5-18	No	No	HOLMES HEART | PATENT FORAMEN OVALE | SINGLE VENTRICLE, LEFT; DOUBLE INLET LEFT VENTRICLE	.
1-03201	5-18	No	No	AORTIC ATRESIA | HYPOPLASTIC LEFT HEART SYNDROME | MITRAL ATRESIA	.
1-03283	5-18	No	No	COARCTATION SIMPLE (ISOLATED) | LEFT AORTIC ARCH WITH NORMAL BRANCHING PATTERN | PATENT DUCTUS ARTERIOSUS RESTRICTIVE	.
1-03661	5-18	No	No	DEXTROCARDIA | L-LOOP CORRECTED TRANSPOSITION {SL?} | PULMONARY ATRESIA CONGENITAL | RIGHT AORTIC ARCH WITH NORMAL BRANCHING PATTERN | SLL | VENTRICULAR INVERSION (L-LOOP VENTRICLES) | VENTRICULAR SEPTAL DEFECT, SINGLE	Speech Problem
1-04100	5-18	No	No	ATRIAL SEPTAL DEFECT, SECUNDUM | MULTIPLE ATRIAL SEPTAL DEFECTS	.
1-01183	5-18	Yes	No	ATRIAL SEPTAL DEFECT, SECUNDUM	Epilepsy History,Epilepsy Prior To Preg,Epilepsy During Preg,Received Speech Services,Developmental Delay,Learning Disability,Speech Problem
1-03856	5-18	Yes	No	AORTIC STENOSIS, SUBVALVAR, DISCRETE, MEMBRANEOUS | CONGENITAL AORTIC VALVE ABNORMALITY	Received Speech Services,Developmental Delay,Learning Disability,Speech Problem,Autism Spectrum
1-14206	5-18	Yes	Yes	EBSTEINS DISEASE | TETRALOGY OF FALLOT | WOLFF-PARKINSON-WHITE SYNDROME	Received Speech Services,Mental Retardation,Autism Spectrum
1-01197	5-18	No	No	ABSENCE OF THE SUPRARENAL INFERIOR VENA CAVA WITH AZYGOUS CONTINUATION | COMMON ATRIUM | LEFT SIDED AZYGOS | LSVC TO CORONARY SINUS | POLYSPLENIA SYNDROME (LEFT ISOMERISM) | SINGLE VENTRICLE COMPRISED OF MOSTLY RIGHT VENTRICLE | SINGLE VENTRICLE IN HETEROTAXY SYNDROME	.
1-03605	5-18	No	No	AORTIC STENOSIS - VALVAR	.
1-04657	5-18	No	No	ATRIAL SEPTAL DEFECT, SECUNDUM | POLYSPLENIA SYNDROME (LEFT ISOMERISM) | RIGHT AORTIC ARCH | VENTRICULAR SEPTAL DEFECT	.
1-05411	5-18	No	No	COARCTATION SIMPLE (ISOLATED)	.
1-00393	5-18	No	Yes	ABERRANT RIGHT SUBCLAVIAN ARTERY | HYPOPLASTIC LEFT PULMONARY ARTERY | HYPOPLASTIC MAIN PULMONARY ARTERY | HYPOPLASTIC RIGHT PULMONARY ARTERY | MULTIPLE MAJOR AORTOPULMONARY COLLATERAL ARTERIES (MAPCAS) | RIGHT AORTIC ARCH | TETRALOGY OF FALLOT WITH PULMONARY ATRESIA AND MAPCAS	Neurological Abnormalities Present,Other Neurological Abnormality Present,Other Neurological Abnormality;seizure disorder,Non Febrile Seizure Disorder
1-04165	5-18	No	Yes	AORTIC STENOSIS, SUBVALVAR, DISCRETE, MEMBRANEOUS | MITRAL STENOSIS ARCADE	.
1-03432	5-18	Yes	No	CARDIOMYOPATHY, LEFT VENTRICULAR NONCOMPACTION | VENTRICULAR SEPTAL DEFECT, MUSCULAR	Received Speech Services,Developmental Delay,Speech Problem
1-05460	5-18	Yes	Yes	DOUBLE CHAMBERED RIGHT VENTRICLE | PULMONARY STENOSIS, SUBVALVAR | RIGHT AORTIC ARCH WITH NORMAL BRANCHING PATTERN | VENTRICULAR SEPTAL DEFECT	Received Speech Services,Learning Disability,Speech Problem
1-04835	5-18	No	No	ABERRANT RIGHT SUBCLAVIAN ARTERY | TETRALOGY OF FALLOT WITH PULMONARY ATRESIA	Received Speech Services
1-00078	5-18	No	Yes	ATRIAL SEPTAL DEFECT, SECUNDUM | LEFT AORTIC ARCH	.
1-00290	5-18	Yes	Yes	COARCTATION SIMPLE (ISOLATED) | HYPOPLASTIC RIGHT VENTRICLE (SUBNORMAL CAVITY VOLUME) | PULMONARY ATRESIA, INTACT VENTRICULAR SEPTUM	Developmental Delay
1-03427	5-18	No	No	ATYPICAL CLEFT OF MITRAL VALVE | LEFT VENTRICULAR OUTFLOW TRACT OBSTRUCTION | SDD | SECUNDUM ATRIAL SEPTAL DEFECT, RESTRICTIVE | TRANSPOSITION D-LOOP WITH VSD AND LV OUTFLOW TRACT OBSTRUCTION | VENTRICULAR SEPTAL DEFECT, MALALIGNMENT	.
1-06155	5-18	No	No	HYPOPLASTIC LEFT HEART SYNDROME | LEFT AORTIC ARCH WITH NORMAL BRANCHING PATTERN | MITRAL ATRESIA	Non Febrile Seizure Disorder
1-00748	5-18	Yes	No	ABERRANT RIGHT SUBCLAVIAN ARTERY | AORTIC ATRESIA | ATRIAL SEPTAL DEFECT, SECUNDUM | COARCTATION | VENTRICULAR SEPTAL DEFECT, MEMBRANOUS	Neurological Abnormalities Present,Other Neurological Abnormality Present,Other Neurological Abnormality;cereb inf. post neonate surg;no sig resid deficits,Epilepsy History,Received Speech Services,Developmental Delay,Learning Disability,Speech Problem
1-03637	5-18	Yes	Yes	ATRIAL INVERSION (SITUS INVERSUS OF THE ATRIA) | DEXTROCARDIA | HETEROTAXY | L-LOOP TRANSPOSITION OF THE GREAT VESSELS | LSVC - NON COMMUNICATING WITH RSVC | SINGLE VENTRICLE + TOTALLY ANOMALOUS PULMONARY VENOUS CONNECTION (TAPVC) | SINGLE VENTRICLE IN HETEROTAXY SYNDROME	Neurological Abnormalities Present,Other Neurological Abnormality Present,Other Neurological Abnormality;Hx of seizures,Received Speech Services,Developmental Delay,Learning Disability,Non Febrile Seizure Disorder
1-01861	5-18	No	No	CIRCUMFLEX FROM RIGHT IN D-LOOP TGA | TRANSPOSITION D-LOOP WITH VENTRICULAR SEPTAL DEFECT	Anxiety
1-02266	5-18	No	No	TRICUSPID ATRESIA + NO PULMONARY STENOSIS AND LARGE VSD (IC) | VENTRICULAR SEPTAL DEFECT, MULTIPLE | VENTRICULAR SEPTAL DEFECT, MUSCULAR	.
1-02857	5-18	No	No	AORTIC STENOSIS, SUBVALVAR, DISCRETE, MEMBRANEOUS | TRICOMMISSURAL (TRICUSPID, TRILEAFLET, TRIFOLIATE) AORTIC VALVE	.
1-05587	5-18	No	No	UNICOMMISSURAL (UNICUSPID, UNILEAFLET, UNIFOLIATE) AORTIC VALVE	.
1-01652	5-18	No	Yes	ATRIAL SEPTAL DEFECT, SECUNDUM	Neurological Abnormalities Present,Other Neurological Abnormality Present,Other Neurological Abnormality;Arnold Chiari malformation
1-03161	5-18	No	Yes	ATRIAL SEPTAL DEFECT, SECUNDUM | CONGENITAL AORTIC VALVE ABNORMALITY | DILATED RIGHT ATRIUM | DYSPLASTIC TRICUSPID VALVE | LEFT AORTIC ARCH WITH NORMAL BRANCHING PATTERN | RIGHT VENTRICULAR HYPERTROPHY	.
1-14144	5-18	No	Yes	AORTIC STENOSIS - VALVAR | BICOMMISSURAL (BICUSPID, BILEAFLET) AORTIC VALVE, RIGHT-LEFT FUSION | BICOMMISSURAL (BICUSPID, BILEAFLET, BIFOLIATE) AORTIC VALVE	Head Abnormalities Present,Craniosynostosis,Specific Craniosynostosis;metopic suture,Received Speech Services,Speech Problem
1-06686	5-18	Yes	Yes	EBSTEINS DISEASE | EXCESSIVE MYOCARDIAL TRABECULATION OR NONCOMPACTION | LEFT VENTRICULAR STRUCTURAL ABNORMALITY | VENTRICULAR SEPTAL DEFECT, MULTIPLE	Mental Retardation,Autism Spectrum
1-12081	5-18	Yes	Yes	TRICUSPID ATRESIA + PS OR SMALL VSD (IB)	Received Speech Services,Developmental Delay,Speech Problem
1-00249	5-18	No	No	ANEURYSM OF SEPTUM PRIMUM | AORTIC ARCH HYPOPLASIA | AORTIC ATRESIA | HYPOPLASTIC LEFT HEART SYNDROME | MITRAL STENOSIS | SECUNDUM ATRIAL SEPTAL DEFECT, RESTRICTIVE	Received Speech Services,Speech Problem
1-00470	5-18	No	No	AORTIC ARCH HYPOPLASIA | JUXTAPOSITION OF THE ATRIAL APPENDAGES LEFT | TRANSPOSITION D-LOOP | TRICUSPID ATRESIA	Received Speech Services
1-02058	5-18	No	No	DOUBLE CHAMBERED RIGHT VENTRICLE | VENTRICULAR SEPTAL DEFECT, MEMBRANOUS	.
1-03846	5-18	No	Yes	AORTIC ARCH HYPOPLASIA | AORTIC STENOSIS - VALVAR | AORTIC STENOSIS, SUBVALVAR, MUSCULAR | ATRIAL SEPTAL DEFECT, SECUNDUM | BICOMMISSURAL (BICUSPID, BILEAFLET, BIFOLIATE) AORTIC VALVE | HYPOPLASTIC LEFT VENTRICLE (SUBNORMAL CAVITY VOLUME) | PARACHUTE MITRAL VALVE	.
1-06975	5-18	No	Yes	LEFT PULMONARY ARTERY STENOSIS, CENTRAL | TRANSPOSITION D-LOOP WITH INTACT VENTRICULAR SEPTUM	Anxiety
1-07749	5-18	Yes	No	AORTIC ARCH HYPOPLASIA | AORTIC ARCH HYPOPLASIA | AORTIC STENOSIS | AORTIC STENOSIS | HYPOPLASTIC LEFT HEART SYNDROME | HYPOPLASTIC LEFT HEART SYNDROME | MITRAL STENOSIS | MITRAL STENOSIS	Received Speech Services,Developmental Delay,Speech Problem
1-01451	5-18	No	No	AORTIC ATRESIA | DEXTROCARDIA | HYPOPLASIA ASCENDING AORTA | HYPOPLASTIC LEFT HEART SYNDROME | HYPOPLASTIC LEFT VENTRICLE (SUBNORMAL CAVITY VOLUME) | MALPOSITIONED ATRIAL SEPTUM (WITH OR WITHOUT PAPVC) | MITRAL ATRESIA | PARTIALLY ANOMALOUS PULMONARY VEINS	.
1-04406	5-18	No	No	BICOMMISSURAL (BICUSPID, BILEAFLET) AORTIC VALVE, RIGHT-LEFT FUSION | COARCTATION | MITRAL STENOSIS, PARACHUTE MITRAL VALVE | MITRAL STENOSIS, VALVAR | SUPRAVALVAR MITRAL STENOSIS	.
1-04453	5-18	No	No	COARCTATION | TRANSPOSITION D-LOOP WITH VENTRICULAR SEPTAL DEFECT	.
1-07105	5-18	No	No	LEFT AORTIC ARCH WITH NORMAL BRANCHING PATTERN | PARTIALLY ANOMALOUS PULMONARY VEINS | SINUS VENOSUS SEPTAL DEFECT, SUPERIOR TYPE	.
1-07473	5-18	Yes	Yes	CARDIOMYOPATHY, LEFT VENTRICULAR NONCOMPACTION | LEFT AORTIC ARCH WITH NORMAL BRANCHING PATTERN | VENTRICULAR SEPTAL DEFECT, MUSCULAR	Neurological Abnormalities Present,Other Neurological Abnormality Present,Other Neurological Abnormality;seizure disorder - benign rolandic epilepsy,Received Speech Services,Developmental Delay,Learning Disability,Non Febrile Seizure Disorder,Speech Problem,Add Or Adhd
1-01969	5-18	No	No	AORTIC ARCH HYPOPLASIA | AORTIC ATRESIA | COARCTATION | HYPOPLASTIC AORTIC ISTHMUS | HYPOPLASTIC LEFT HEART SYNDROME | HYPOPLASTIC LEFT VENTRICLE (SUBNORMAL CAVITY VOLUME) | MITRAL STENOSIS, VALVAR	.
1-02175	5-18	No	No	DILATED RIGHT ATRIUM | EBSTEINS DISEASE | PATENT FORAMEN OVALE	.
1-04503	5-18	No	No	COMPLETE COMMON AV CANAL | DORV, VENTRICULAR DEFECT COMMITTED TO AORTA | PULMONARY STENOSIS, SUBVALVAR	.
1-04624	5-18	No	No	ATRIAL SEPTAL DEFECT, SECUNDUM | TOTALLY ANOMALOUS PULMONARY VENOUS RETURN, INFRADIAPHRAGMATIC | VENTRICULAR SEPTAL DEFECT, MULTIPLE | VENTRICULAR SEPTAL DEFECT, MUSCULAR	Epilepsy History
1-07117	5-18	No	No	BICOMMISSURAL (BICUSPID, BILEAFLET) AORTIC VALVE, RIGHT-LEFT FUSION | COARCTATION SIMPLE (ISOLATED) | LEFT AORTIC ARCH WITH NORMAL BRANCHING PATTERN | THIRD CERVICAL AORTIC ARCH	.
1-06502	5-18	No	Yes	LEFT AORTIC ARCH WITH NORMAL BRANCHING PATTERN | PATENT DUCTUS ARTERIOSUS | PATENT FORAMEN OVALE	Neurological Abnormalities Present,Hydrocephalus
1-00853	5-18	Yes	No	ABERRANT LEFT SUBCLAVIAN ARTERY | CONGENITAL CORONARY ANOMALY | LEFT-SIDED PATENT DUCTUS ARTERIOSUS | RIGHT AORTIC ARCH | TETRALOGY OF FALLOT | VASCULAR RING | VENTRICULAR SEPTAL DEFECT, MALALIGNMENT	Received Speech Services,Learning Disability
1-05515	5-18	Yes	No	DYSPLASTIC TRICUSPID VALVE | PULMONARY ATRESIA, INTACT VENTRICULAR SEPTUM	Received Speech Services,Developmental Delay
1-00903	5-18	No	No	BALANCED TRANSITIONAL ATRIOVENTRICULAR CANAL	.
1-02041	5-18	No	No	AORTIC ARCH HYPOPLASIA | AORTIC ATRESIA | HYPOPLASIA ASCENDING AORTA | HYPOPLASTIC LEFT HEART SYNDROME | HYPOPLASTIC LEFT VENTRICLE (SUBNORMAL CAVITY VOLUME) | MITRAL STENOSIS | RESTRICTIVE PATENT FORAMEN OVALE	.
1-04168	5-18	No	No	ATRIAL SEPTAL DEFECT, SECUNDUM | LEFT AORTIC ARCH WITH NORMAL BRANCHING PATTERN | MULTIPLE ATRIAL SEPTAL DEFECTS	.
1-07236	5-18	No	No	AORTIC STENOSIS - VALVAR | BICOMMISSURAL (BICUSPID, BILEAFLET, BIFOLIATE) AORTIC VALVE | COARCTATION	.
1-07555	5-18	No	No	AORTIC VALVE POSITION RELATIVE TO THE PULMONARY VALVE, RIGHT AND ANTERIOR | ATRIAL SEPTAL DEFECT, SECUNDUM | DORV, TAUSSIG BING | PARACHUTE MITRAL VALVE | TUBULAR HYPOPLASIA OF AORTA + COARCTATION	.
1-09869	5-18	No	Yes	AORTIC ARCH HYPOPLASIA | AORTIC STENOSIS - SUBVALVAR | COARCTATION | COMPLETE COMMON AV CANAL | LSVC TO CORONARY SINUS | VENTRICULAR SEPTAL DEFECT, MULTIPLE | VENTRICULAR SEPTAL DEFECT, MUSCULAR	Received Speech Services
1-06387	5-18	Yes	No	ABDOMINAL HETEROTAXY (SITUS AMBIGUOUS) | ANATOMIC OR FUNCTIONAL ASPLENIA | ANOMALOUS HEPATIC VENOUS DRAINAGE OR CONNECTION | ASPLENIA SYNDROME (RIGHT ISOMERISM) | DEXTROCARDIA | DORV + AVSD (AV CANAL) | HETEROTAXY | INFERIOR VENA CAVA ANOMALY | INTESTINAL MALROTATION | LEFT-SIDED DESCENDING AORTA | PULMONARY ATRESIA CONGENITAL | RIGHT AORTIC ARCH WITH NORMAL BRANCHING PATTERN | RIGHT SUPERIOR VEN…	Received Speech Services,Developmental Delay
1-02133	5-18	No	No	ATRIAL SEPTAL DEFECT, SECUNDUM | TETRALOGY OF FALLOT	.
1-05092	5-18	No	No	AORTIC REGURGITATION | PROLAPSED AORTIC VALVE | VENTRICULAR SEPTAL DEFECT, MEMBRANOUS	.
1-04145	5-18	Yes	Yes	ABERRANT RIGHT SUBCLAVIAN ARTERY | AORTIC STENOSIS - SUBVALVAR | ATRIAL SEPTAL DEFECT, SECUNDUM | INTERRUPTED AORTIC ARCH TYPE B | TRICOMMISSURAL (TRICUSPID, TRILEAFLET, TRIFOLIATE) AORTIC VALVE | VENTRICULAR SEPTAL DEFECT WITH INTERRUPTED AORTIC ARCH | VENTRICULAR SEPTAL DEFECT, MALALIGNMENT	Head Abnormalities Present,Other Head Abnormality Present,Other Head Abnormality;encephalomalacia,Neurological Abnormalities Present,Other Neurological Abnormality Present,Other Neurological Abnormality;unspecified learning disabilities,Received Speech Services,Developmental Delay,Speech Problem
1-02062	5-18	No	No	ATRIAL SEPTAL DEFECT, SECUNDUM | CONGENITAL PULMONARY VALVE ABNORMALITY | LEFT AORTIC ARCH WITH NORMAL BRANCHING PATTERN	.
1-02394	5-18	No	No	COARCTATION SIMPLE (ISOLATED)	Received Speech Services,Speech Problem
1-05245	5-18	No	No	AORTIC STENOSIS - VALVAR | AORTIC STENOSIS, SUBVALVAR, DISCRETE, MEMBRANEOUS | ENDOCARDIAL FIBROELASTOSIS | LEFT AORTIC ARCH WITH NORMAL BRANCHING PATTERN | UNICOMMISSURAL (UNICUSPID, UNILEAFLET, UNIFOLIATE) AORTIC VALVE	Behavioral Disorders;attention issues/agression,Anxiety
1-05720	5-18	Yes	No	ENDOCARDIAL CUSHION DEFECT | TETRALOGY OF FALLOT	Received Speech Services,Developmental Delay,Learning Disability,Speech Problem
1-09228	5-18	Yes	No	CORONARY ANOMALY, LEFT | MULTIPLE ATRIAL SEPTAL DEFECTS | TETRALOGY OF FALLOT	Received Speech Services,Developmental Delay,Learning Disability,Speech Problem,Anxiety,Autism Spectrum
1-09865	5-18	Yes	No	EBSTEIN MALFORMATION OF THE RIGHT ATRIOVENTRICULAR VALVE	Received Speech Services,Developmental Delay,Speech Problem
1-01666	5-18	No	No	AORTIC ARCH HYPOPLASIA | VENTRICULAR SEPTAL DEFECT, MALALIGNMENT | VENTRICULAR SEPTAL DEFECT, SUBPULMONARY OR CONAL	.
1-02141	5-18	No	No	AORTIC ARCH HYPOPLASIA | ATRIAL SEPTAL DEFECT | COARCTATION | DORV, TAUSSIG BING	.
1-03444	5-18	No	No	AORTIC STENOSIS - VALVAR | DILATED ASCENDING AORTA | UNICOMMISSURAL (UNICUSPID, UNILEAFLET, UNIFOLIATE) AORTIC VALVE	.
1-07326	5-18	No	Yes	ATRIAL SEPTAL DEFECT, SECUNDUM | CONGENITAL PULMONARY VALVE ABNORMALITY | DYSPLASTIC PULMONARY VALVE | PULMONARY REGURGITATION	.
1-06287	5-18	Yes	No	CRISS-CROSS AV VALVES | DEXTROCARDIA | DOUBLE OUTLET RIGHT VENTRICLE | L-LOOP CORRECTED TRANSPOSITION {SL?} WITH VENTRICULAR SEPTAL DEFECT | L-LOOP TRANSPOSITION OF THE GREAT ARTERIES WITH VENTRICULAR SEPTAL DEFECT | PULMONARY ATRESIA CONGENITAL | SLL | STRADDLING TRICUSPID VALVE | VENTRICULAR SEPTAL DEFECT, MUSCULAR POSTERIOR (INLET)	Received Speech Services,Developmental Delay,Speech Problem
1-00400	5-18	No	No	PULMONARY STENOSIS, SUBVALVAR | PULMONARY STENOSIS, VALVAR | TETRALOGY OF FALLOT	.
1-01260	5-18	No	No	AORTIC ATRESIA | ATRIAL SEPTAL DEFECT, SECUNDUM | HYPOPLASTIC LEFT HEART SYNDROME | MITRAL ATRESIA	.
1-03878	5-18	No	No	AORTIC STENOSIS, SUBVALVAR, DISCRETE, MEMBRANEOUS | BICOMMISSURAL (BICUSPID, BILEAFLET) AORTIC VALVE, RIGHT-LEFT FUSION | COARCTATION	.
1-06053	5-18	No	No	ATRIAL SEPTAL DEFECT, SECUNDUM	Received Speech Services
1-02558	5-18	No	Yes	DYNAMIC SUBVALVAR AORTIC STENOSIS	.
1-01385	5-18	No	No	AORTIC ARCH HYPOPLASIA | AORTIC ATRESIA | HYPOPLASIA ASCENDING AORTA | HYPOPLASTIC LEFT HEART SYNDROME | HYPOPLASTIC LEFT VENTRICLE (SUBNORMAL CAVITY VOLUME) | HYPOPLASTIC MITRAL VALVE | MITRAL STENOSIS | PATENT FORAMEN OVALE | TUBULAR HYPOPLASIA OF AORTA + COARCTATION	Received Speech Services
1-07116	5-18	No	No	HYPOPLASTIC LEFT PULMONARY ARTERY | HYPOPLASTIC RIGHT PULMONARY ARTERY | RIGHT PULMONARY ARTERY ABNORMALITY | TETRALOGY OF FALLOT WITH PULMONARY ATRESIA AND MAPCAS | VENTRICULAR SEPTAL DEFECT | VENTRICULAR SEPTAL DEFECT, SINGLE	.
1-05897	5-18	No	Yes	ABERRANT LEFT SUBCLAVIAN ARTERY | ABNORMAL BRANCHING RIGHT AORTIC ARCH | VASCULAR RING	Received Speech Services,Speech Problem
1-09064	5-18	No	Yes	LSVC TO CORONARY SINUS | RIGHT SUPERIOR VENA CAVA TO RIGHT ATRIUM | TRICUSPID ATRESIA + PS OR SMALL VSD (IB)	.
1-08540	5-18	Yes	No	CYANOTIC CONGENITAL HEART DISEASE | TRANSPOSITION D-LOOP WITH VENTRICULAR SEPTAL DEFECT | VENTRICULAR SEPTAL DEFECT	Received Speech Services,Developmental Delay,Speech Problem
1-00444	5-18	Yes	No	AORTIC STENOSIS - SUBVALVAR | COARCTATION | MITRAL STENOSIS | PATENT FORAMEN OVALE	Received Speech Services,Add Or Adhd,Autism Spectrum
1-00861	5-18	Yes	No	AORTOPULMONARY COLLATERAL ARTERY | HYPOPLASIA ASCENDING AORTA | HYPOPLASTIC AORTIC ANNULUS | HYPOPLASTIC LEFT HEART SYNDROME | HYPOPLASTIC LEFT VENTRICLE (SUBNORMAL CAVITY VOLUME) | HYPOPLASTIC MITRAL VALVE | LEFT AORTIC ARCH | UNICOMMISSURAL (UNICUSPID, UNILEAFLET, UNIFOLIATE) AORTIC VALVE	Received Speech Services,Developmental Delay,Learning Disability
1-06780	5-18	Yes	Yes	ATRIAL SEPTAL DEFECT, SECUNDUM	Received Speech Services,Developmental Delay,Learning Disability,Speech Problem
1-02317	5-18	No	No	COARCTATION | VENTRICULAR SEPTAL DEFECT, MEMBRANOUS | VENTRICULAR SEPTAL DEFECT, MULTIPLE | VENTRICULAR SEPTAL DEFECT, MUSCULAR	.
1-03033	5-18	No	No	EBSTEINS DISEASE | PATENT FORAMEN OVALE	Non Febrile Seizure Disorder
1-03806	5-18	No	No	ATRIAL SEPTAL DEFECT, SECUNDUM | BICUSPID PULMONARY VALVE | POSTERIOR DEVIATION INFUNDIBULAR SEPTUM | PULMONARY STENOSIS, SUBVALVAR | PULMONARY STENOSIS, VALVAR | TRANSPOSITION D-LOOP WITH VSD AND LV OUTFLOW TRACT OBSTRUCTION | VENTRICULAR SEPTAL DEFECT, MALALIGNMENT	.
1-05374	5-18	No	No	HYPOPLASTIC RIGHT VENTRICLE (SUBNORMAL CAVITY VOLUME) | PATENT DUCTUS ARTERIOSUS | PULMONARY STENOSIS, BILATERAL BRANCH PULMONARY ARTERY | PULMONARY STENOSIS, VALVAR	.
1-00112	5-18	No	Yes	TUBULAR HYPOPLASIA OF AORTA + COARCTATION	.
1-03330	5-18	No	Yes	BALANCED COMPLETE ATRIOVENTRICULAR CANAL | COMPLETE COMMON ATRIOVENTRICULAR CANAL, RASTELLI TYPE A	Head Abnormalities Present,Macrocephaly,Received Speech Services,Speech Problem
1-01505	5-18	No	No	AORTIC ATRESIA | HYPOPLASTIC LEFT HEART SYNDROME | MITRAL ATRESIA | SECUNDUM ATRIAL SEPTAL DEFECT, RESTRICTIVE	Received Speech Services
1-04746	5-18	No	Yes	DILATED AORTIC ROOT | DILATED ASCENDING AORTA | MITRAL VALVE PROLAPSE | TRICUSPID VALVE PROLAPSE | UNICOMMISSURAL (UNICUSPID, UNILEAFLET, UNIFOLIATE) AORTIC VALVE	Received Speech Services,Speech Problem
1-05353	5-18	Yes	No	MULTIPLE ATRIAL SEPTAL DEFECTS | TETRALOGY OF FALLOT	Received Speech Services,Developmental Delay,Learning Disability,Add Or Adhd,Anxiety,Ocd
1-00373	5-18	Yes	Yes	BICOMMISSURAL (BICUSPID, BILEAFLET) AORTIC VALVE, RIGHT-LEFT FUSION | BICOMMISSURAL (BICUSPID, BILEAFLET, BIFOLIATE) AORTIC VALVE | COLLATERAL VESSEL | INTERRUPTED AORTIC ARCH TYPE B | KABUKI SYNDROME	Neurological Abnormalities Present,Other Neurological Abnormality Present,Other Neurological Abnormality;hyporeflexive,Received Speech Services,Developmental Delay,Learning Disability,Speech Problem
1-02464	5-18	Yes	Yes	ABERRANT RIGHT SUBCLAVIAN ARTERY | ABNORMAL BRANCHING RIGHT AORTIC ARCH | AORTIC ARCH HYPOPLASIA | LEFT-SIDED DESCENDING AORTA | LSVC TO CORONARY SINUS | RIGHT SUPERIOR VENA CAVA TO RIGHT ATRIUM | VASCULAR RING	Neurological Abnormalities Present,Other Neurological Abnormality Present,Other Neurological Abnormality;Asperger's syndrome,Received Speech Services,Developmental Delay,Mental Retardation
1-01970	5-18	No	No	ATRIAL SEPTAL DEFECT | PULMONARY STENOSIS, SUBVALVAR | PULMONARY STENOSIS, VALVAR | TRICUSPID ATRESIA + D-TGA + PS (IIB) | VENTRICULAR SEPTAL DEFECT	Anxiety
1-01915	5-18	No	Yes	BICOMMISSURAL (BICUSPID, BILEAFLET, BIFOLIATE) AORTIC VALVE | COARCTATION SIMPLE (ISOLATED) | LEFT AORTIC ARCH WITH NORMAL BRANCHING PATTERN | VENTRICULAR SEPTAL DEFECT, MEMBRANOUS	.
1-01788	5-18	Yes	No	AORTIC STENOSIS - VALVAR | BICOMMISSURAL (BICUSPID, BILEAFLET) AORTIC VALVE, RIGHT-NON FUSION | DILATED ASCENDING AORTA	Received Speech Services,Developmental Delay,Speech Problem,Autism Spectrum
1-00180	5-18	Yes	Yes	AORTIC STENOSIS, SUBVALVAR, DISCRETE, MEMBRANEOUS | BICOMMISSURAL (BICUSPID, BILEAFLET, BIFOLIATE) AORTIC VALVE | COARCTATION SIMPLE (ISOLATED) | IMPERFORATE ANUS | PULMONARY ARTERIAL DISEASE | SCOLIOSIS OR KYPHOSIS | VENTRICULAR SEPTAL DEFECT, MEMBRANOUS	Received Speech Services,Developmental Delay,Speech Problem
1-02874	5-18	No	No	L-LOOP TRANSPOSITION WITH INTACT VENTRICULAR SEPTUM | PATENT FORAMEN OVALE | SLL | VENTRICULAR INVERSION (L-LOOP VENTRICLES)	.
1-04194	5-18	No	No	TRICUSPID ATRESIA | VENTRICULAR SEPTAL DEFECT, MULTIPLE | VENTRICULAR SEPTAL DEFECT, MUSCULAR	.
1-04478	5-18	No	No	ATRIAL SEPTAL DEFECT, SECUNDUM	Received Speech Services,Speech Problem
1-05790	5-18	No	Yes	RIGHT AORTIC ARCH | TETRALOGY OF FALLOT	.
1-05659	5-18	Yes	No	HYPOPLASTIC INFUNDIBULAR SEPTUM | HYPOPLASTIC LEFT PULMONARY ARTERY | PATENT DUCTUS ARTERIOSUS | PATENT FORAMEN OVALE | PULMONARY STENOSIS | RETRO-AORTIC INNOMINATE VEIN | TETRALOGY OF FALLOT	Received Speech Services,Learning Disability
1-03905	5-18	No	No	ATRIAL SEPTAL DEFECT, SECUNDUM | L-LOOP CORRECTED TRANSPOSITION {SL?} WITH PULMONARY STENOSIS | L-LOOP TRANSPOSITION WITH INTACT VENTRICULAR SEPTUM | LSVC TO CORONARY SINUS | MESOCARDIA | SLL	.
1-04854	5-18	No	No	ATRIAL SEPTAL DEFECT, SECUNDUM | LEFT AORTIC ARCH WITH NORMAL BRANCHING PATTERN	.
1-04963	5-18	No	No	DILATED LEFT PULMONARY ARTERY | DILATED RIGHT PULMONARY ARTERY | DYSPLASTIC (ABSENT) PULMONARY VALVE SYNDROME (TOF WITH APVS) | LEFT AORTIC ARCH WITH NORMAL BRANCHING PATTERN | SECUNDUM ATRIAL SEPTAL DEFECT, RESTRICTIVE | TETRALOGY OF FALLOT | VENTRICULAR SEPTAL DEFECT, MALALIGNMENT	.
1-06597	5-18	No	No	ABDOMINAL HETEROTAXY (SITUS AMBIGUOUS) | ALL | ASPLENIA SYNDROME (RIGHT ISOMERISM) | BALANCED COMPLETE ATRIOVENTRICULAR CANAL | BICUSPID PULMONARY VALVE | DEXTROCARDIA | DOUBLE OUTLET RIGHT VENTRICLE | HETEROTAXY | HYPOPLASTIC PULMONARY ANNULUS | LSVC - NON COMMUNICATING WITH RSVC | PULMONARY STENOSIS, SUBVALVAR | PULMONARY STENOSIS, VALVAR | TOTALLY ANOMALOUS PULMONARY VENOUS RETURN, SUPRACARDIA…	Received Speech Services,Speech Problem
1-06366	5-18	Yes	Yes	ATRIAL SEPTAL DEFECT, SECUNDUM | LEFT AORTIC ARCH WITH NORMAL BRANCHING PATTERN	Head Abnormalities Present,Microcephaly,Received Speech Services,Developmental Delay,Learning Disability,Speech Problem
1-02312	5-18	No	No	AORTIC ARCH HYPOPLASIA | ATRIAL SEPTAL DEFECT, SECUNDUM | HYPOPLASTIC AORTIC ANNULUS | HYPOPLASTIC LEFT VENTRICLE (SUBNORMAL CAVITY VOLUME) | MITRAL STENOSIS, VALVAR | VENTRICULAR SEPTAL DEFECT, SINGLE	.
1-02939	5-18	No	No	AORTIC ARCH HYPOPLASIA | AORTIC STENOSIS - VALVAR | BICOMMISSURAL (BICUSPID, BILEAFLET) AORTIC VALVE, RIGHT-LEFT FUSION | COARCTATION | DEXTROCARDIA | HYPOPLASTIC MITRAL VALVE | MITRAL STENOSIS | PATENT FORAMEN OVALE	Received Speech Services,Speech Problem
1-03275	5-18	No	No	AORTIC ARCH HYPOPLASIA | AORTIC STENOSIS - VALVAR | HYPOPLASTIC AORTIC ANNULUS | HYPOPLASTIC LEFT HEART SYNDROME | HYPOPLASTIC LEFT VENTRICLE (SUBNORMAL CAVITY VOLUME) | HYPOPLASTIC MITRAL VALVE | LV OUTFLOW TRACT OBSTRUCTION, ACCESSORY AV VALVE TISSUE | MITRAL STENOSIS | MITRAL STENOSIS, PARACHUTE MITRAL VALVE | PARTIALLY ANOMALOUS PULMONARY VEINS | PATENT FORAMEN OVALE | VENTRICULAR SEPTAL DEFE…	.
1-06357	5-18	No	No	BICOMMISSURAL (BICUSPID, BILEAFLET, BIFOLIATE) AORTIC VALVE | COARCTATION SIMPLE (ISOLATED) | COLLATERAL VESSEL	.
1-04208	5-18	Yes	Yes	EBSTEINS DISEASE | HYPOPLASTIC PULMONARY ANNULUS | LEFT AORTIC ARCH WITH NORMAL BRANCHING PATTERN | MULTIPLE AORTOPULMONARY COLLATERAL ARTERIES | RIGHT VENTRICULAR STRUCTURAL ABNORMALITY | WOLFF-PARKINSON-WHITE SYNDROME	Neurological Abnormalities Present,Other Neurological Abnormality Present,Other Neurological Abnormality;hemiplegic cerebral palsy; abnormal gait,Received Speech Services,Developmental Delay
1-00225	5-18	No	No	AORTIC STENOSIS - VALVAR | BICOMMISSURAL (BICUSPID, BILEAFLET) AORTIC VALVE, RIGHT-LEFT FUSION | DILATED AORTIC ROOT | DILATED ASCENDING AORTA | PATENT FORAMEN OVALE	Epilepsy History,Add Or Adhd,Anxiety,Depression
1-04703	5-18	No	No	ATRIAL SEPTAL DEFECT, SECUNDUM	.
1-05596	5-18	No	No	ABSENCE OF THE SUPRARENAL INFERIOR VENA CAVA WITH AZYGOUS CONTINUATION | ATRIAL SEPTAL DEFECT, SECUNDUM | HETEROTAXY | PATENT DUCTUS ARTERIOSUS | POLYSPLENIA SYNDROME (LEFT ISOMERISM) | VENTRICULAR SEPTAL DEFECT, MULTIPLE | VENTRICULAR SEPTAL DEFECT, MUSCULAR	.
1-02894	5-18	No	Yes	AORTIC VALVE POSITION RELATIVE TO THE PULMONARY VALVE, RIGHT AND ANTERIOR | ASPLENIA SYNDROME (RIGHT ISOMERISM) | DORV + AVSD (AV CANAL) | HETEROTAXY | LSVC TO CORONARY SINUS | PULMONARY STENOSIS, SUBVALVAR | SINGLE VENTRICLE IN HETEROTAXY SYNDROME | TOTALLY ANOMALOUS PULMONARY VENOUS RETURN | UNBALANCED COMPLETE ATRIOVENTRICULAR CANAL, RIGHT DOMINANT	.
1-02917	5-18	No	Yes	LSVC TO CORONARY SINUS | TETRALOGY OF FALLOT WITH PULMONARY ATRESIA	Received Speech Services,Speech Problem
1-03082	5-18	Yes	No	DILATED AORTA | DILATED ASCENDING AORTA | TETRALOGY OF FALLOT WITH PULMONARY ATRESIA	Received Speech Services,Developmental Delay
1-05626	5-18	Yes	No	ATRIAL SEPTAL DEFECT, SECUNDUM | PULMONARY STENOSIS, VALVAR | VENTRICULAR SEPTAL DEFECT, MEMBRANOUS	Behavioral Disorders;ADHD,Learning Disability,Add Or Adhd,Anxiety
1-05146	5-18	Yes	Yes	LSVC - NON COMMUNICATING WITH RSVC | LSVC TO CORONARY SINUS | SINUS VENOSUS SEPTAL DEFECT, SUPERIOR TYPE	Head Abnormalities Present,Macrocephaly,Developmental Delay
1-02963	5-18	No	No	PATENT DUCTUS ARTERIOSUS, RIGHT SIDED | PULMONARY STENOSIS, LEFT | TETRALOGY OF FALLOT WITH PULMONARY ATRESIA	.
1-13283	5-18	No	Yes	BICOMMISSURAL (BICUSPID, BILEAFLET, BIFOLIATE) AORTIC VALVE | COARCTATION | LSVC TO CORONARY SINUS	Received Speech Services
1-00650	5-18	Yes	No	HYPOPLASTIC RIGHT VENTRICLE (SUBNORMAL CAVITY VOLUME) | PULMONARY ARTERY STENOSIS | SINGLE VENTRICLE, LEFT; DOUBLE INLET LEFT VENTRICLE | VENTRICULAR INVERSION (L-LOOP VENTRICLES) | VENTRICULAR SEPTAL DEFECT, SINGLE	Received Speech Services,Developmental Delay,Speech Problem
1-01904	5-18	Yes	Yes	ATRIAL SEPTAL DEFECT, SECUNDUM	Received Speech Services,Behavioral Disorders;Aggressive behaviour,Developmental Delay,Learning Disability,Speech Problem,Add Or Adhd
1-07110	5-18	Yes	Yes	ATRIAL SEPTAL DEFECT, SECUNDUM | LEFT AORTIC ARCH WITH NORMAL BRANCHING PATTERN	Received Speech Services,Developmental Delay,Learning Disability,Mental Retardation,Non Febrile Seizure Disorder,Speech Problem,Autism Spectrum
1-05253	5-18	No	No	COARCTATION | TRANSPOSITION D-LOOP WITH VENTRICULAR SEPTAL DEFECT | VENTRICULAR SEPTAL DEFECT, MEMBRANOUS	Anxiety
1-04502	5-18	No	Yes	DEXTROCARDIA | SITUS SOLITUS | VENTRICULAR SEPTAL DEFECT, MUSCULAR	Received Speech Services
1-03670	5-18	Yes	Yes	AORTIC STENOSIS - VALVAR | ASYMMETRIC SEPTAL HYPERTROPHY | ATYPICAL CLEFT OF MITRAL VALVE | BICUSPID PULMONARY VALVE | DYSPLASTIC AORTIC VALVE CUSP(S) | HYPOPLASTIC PULMONARY ANNULUS | PATENT FORAMEN OVALE | PULMONARY STENOSIS, VALVAR | VENTRICULAR SEPTAL DEFECT, MEMBRANOUS	Head Abnormalities Present,Other Head Abnormality Present,Other Head Abnormality;plagiocephaly,Received Speech Services,Developmental Delay,Learning Disability,Speech Problem
1-00046	5-18	No	No	HYPOPLASTIC PULMONARY ANNULUS | PULMONARY STENOSIS, SUBVALVAR | RIGHT AORTIC ARCH | TRANSPOSITION D-LOOP WITH VENTRICULAR SEPTAL DEFECT | VENTRICULAR SEPTAL DEFECT, MALALIGNMENT	.
1-00312	5-18	No	No	AORTIC STENOSIS - VALVAR | HYPOPLASIA ASCENDING AORTA | HYPOPLASTIC AORTIC ANNULUS | HYPOPLASTIC LEFT HEART SYNDROME | HYPOPLASTIC LEFT VENTRICLE (SUBNORMAL CAVITY VOLUME) | HYPOPLASTIC MITRAL VALVE | MITRAL STENOSIS | TUBULAR HYPOPLASIA OF AORTA	.
1-03544	5-18	No	No	TRANSPOSITION D-LOOP WITH INTACT VENTRICULAR SEPTUM	.
1-04566	5-18	No	No	ATRIAL SEPTAL DEFECT, SECUNDUM	.
1-04739	5-18	No	No	DISCONTINUITY OF PULMONARY ARTERIES | HYPOPLASTIC LEFT PULMONARY ARTERY | HYPOPLASTIC RIGHT PULMONARY ARTERY | RIGHT AORTIC ARCH WITH NORMAL BRANCHING PATTERN | TETRALOGY OF FALLOT WITH PULMONARY ATRESIA AND MAPCAS | VENTRICULAR SEPTAL DEFECT, MALALIGNMENT	.
1-06970	5-18	No	No	DISCONTINUITY OF PULMONARY ARTERIES | HYPOPLASTIC LEFT PULMONARY ARTERY | HYPOPLASTIC RIGHT PULMONARY ARTERY | TETRALOGY OF FALLOT WITH PULMONARY ATRESIA AND MAPCAS	.
1-02841	5-18	No	Yes	AORTIC VALVE POSITION RELATIVE TO THE PULMONARY VALVE, RIGHT | COARCTATION | DORV, TAUSSIG BING	.
1-02624	5-18	Yes	No	LEFT CORONARY ARTERY ARISING FROM THE RIGHT SINUS OF VALSALVA | PULMONARY STENOSIS, VALVAR | VENTRICULAR SEPTAL DEFECT, MEMBRANOUS	Received Speech Services,Developmental Delay,Learning Disability,Speech Problem,Add Or Adhd,Anxiety
1-05020	5-18	No	Yes	ABSENCE OF THE SUPRARENAL INFERIOR VENA CAVA WITH AZYGOUS CONTINUATION | ATRIAL SEPTAL DEFECT, SECUNDUM | PARTIALLY ANOMALOUS PULMONARY VEINS | SINUS VENOSUS SEPTAL DEFECT, SUPERIOR TYPE	.
1-05102	5-18	No	Yes	UNICOMMISSURAL (UNICUSPID, UNILEAFLET, UNIFOLIATE) AORTIC VALVE	Received Speech Services
1-06491	5-18	No	Yes	ABDOMINAL HETEROTAXY (SITUS AMBIGUOUS) | ANATOMIC OR FUNCTIONAL POLYSPLENIA | COMMON ATRIUM | COMPLETE COMMON ATRIOVENTRICULAR CANAL, RASTELLI TYPE A | DILATED AORTIC ROOT | HETEROTAXY | INTESTINAL MALROTATION | LEFT AORTIC ARCH WITH UNKNOWN BRANCHING PATTERN | LEFT SUPERIOR VENA CAVA TO RIGHT ATRIUM | PATENT DUCTUS ARTERIOSUS | POLYSPLENIA SYNDROME (LEFT ISOMERISM) | RIGHT SUPERIOR VENA CAVA TO …	.
1-05447	5-18	Yes	No	ATRIAL SEPTAL DEFECT, SECUNDUM | BICOMMISSURAL (BICUSPID, BILEAFLET, BIFOLIATE) AORTIC VALVE | COARCTATION	Learning Disability,Add Or Adhd,Anxiety
1-10370	5-18	Yes	Yes	BICOMMISSURAL (BICUSPID, BILEAFLET) AORTIC VALVE, RIGHT-LEFT FUSION | LEFT AORTIC ARCH WITH NORMAL BRANCHING PATTERN	Received Speech Services,Behavioral Disorders;hair-pulling,Developmental Delay,Learning Disability,Speech Problem,Add Or Adhd
1-00219	5-18	No	No	HYPOPLASTIC MAIN PULMONARY ARTERY | HYPOPLASTIC PULMONARY ANNULUS | PATENT FORAMEN OVALE | PULMONARY STENOSIS | PULMONARY STENOSIS, SUBVALVAR | PULMONARY STENOSIS, VALVAR | TETRALOGY OF FALLOT | VENTRICULAR SEPTAL DEFECT, SINGLE | VENTRICULAR SEPTAL DEFECT, SUBPULMONARY OR CONAL	Anxiety
1-04065	5-18	No	No	AORTIC ARCH HYPOPLASIA | COARCTATION | HETEROTAXY | HYPOPLASTIC LEFT VENTRICLE (SUBNORMAL CAVITY VOLUME) | LEFT INFERIOR VENA CAVA TO RIGHT ATRIUM | LEFT SUPERIOR VENA CAVA TO RIGHT ATRIUM | LSVC - NON COMMUNICATING WITH RSVC | LSVC TO CORONARY SINUS | UNBALANCED COMPLETE ATRIOVENTRICULAR CANAL, RIGHT DOMINANT	Received Speech Services
1-07492	5-18	No	No	TRANSPOSITION D-LOOP	.
1-03220	5-18	Yes	No	BICOMMISSURAL (BICUSPID, BILEAFLET) AORTIC VALVE, RIGHT-LEFT FUSION	Received Speech Services,Learning Disability,Speech Problem
1-05567	5-18	Yes	No	EBSTEINS DISEASE	Neurological Abnormalities Present,Other Neurological Abnormality Present,Other Neurological Abnormality;pervasive developmental disorder,Received Speech Services,Developmental Delay,Speech Problem,Autism Spectrum
1-03289	5-18	Yes	Yes	DOUBLE AORTIC ARCH, RIGHT ARCH DOMINANT, LEFT ARCH ATRETIC	Neurological Abnormalities Present,Other Neurological Abnormality Present,Other Neurological Abnormality;ataxic gait,Received Speech Services,Developmental Delay,Learning Disability,Mental Retardation,Speech Problem
1-05060	5-18	Yes	Yes	ABSENCE OF THE SUPRARENAL INFERIOR VENA CAVA WITH AZYGOUS CONTINUATION | LSVC TO CORONARY SINUS	Received Speech Services,Behavioral Disorders;autism,Developmental Delay,Learning Disability,Speech Problem,Autism Spectrum
1-02585	5-18	No	No	ATRIAL SEPTAL DEFECT, SECUNDUM	Received Speech Services
1-05330	5-18	No	No	HYPOPLASTIC LEFT HEART SYNDROME | RESTRICTIVE PATENT FORAMEN OVALE	.
1-04400	5-18	No	No	AORTIC ARCH HYPOPLASIA | COARCTATION | TRICUSPID ATRESIA WITH D-LOOP TGA AND NO PULMONARY STENOSIS (TYPE IIC)	.
1-02569	5-18	No	Yes	DOUBLE AORTIC ARCH, RIGHT ARCH DOMINANT, LEFT ARCH PATENT | RETRO-AORTIC INNOMINATE VEIN | VASCULAR RING	.
1-05360	5-18	No	Yes	LEFT AORTIC ARCH WITH NORMAL BRANCHING PATTERN | PARTIALLY ANOMALOUS PULMONARY VEINS | SINUS VENOSUS SEPTAL DEFECT, SUPERIOR TYPE	.
1-07403	5-18	No	Yes	BICOMMISSURAL (BICUSPID, BILEAFLET) AORTIC VALVE, RIGHT-NON FUSION | COARCTATION	Received Speech Services,Speech Problem
1-04270	5-18	Yes	Yes	TRANSPOSITION D-LOOP WITH VSD AND LV OUTFLOW TRACT OBSTRUCTION	Received Speech Services,Developmental Delay,Non Febrile Seizure Disorder
1-00301	5-18	No	No	AORTIC STENOSIS | ATRIAL SEPTAL DEFECT, SECUNDUM | HYPOPLASIA ASCENDING AORTA | HYPOPLASTIC AORTIC ANNULUS | HYPOPLASTIC LEFT HEART SYNDROME | HYPOPLASTIC LEFT VENTRICLE (SUBNORMAL CAVITY VOLUME) | HYPOPLASTIC MITRAL VALVE | MITRAL STENOSIS | TUBULAR HYPOPLASIA OF AORTA + COARCTATION	.
1-06191	5-18	No	No	ATRIAL SEPTAL DEFECT, SECUNDUM | LEFT AORTIC ARCH WITH UNKNOWN BRANCHING PATTERN	.
1-10862	5-18	No	Yes	DYSPLASTIC MITRAL VALVE | MITRAL REGURGITATION	Received Speech Services
1-07305	5-18	Yes	Yes	AORTIC VALVE POSITION RELATIVE TO THE PULMONARY VALVE, LEFT AND POSTERIOR | ATRIAL SEPTAL DEFECT, SECUNDUM | DOUBLE OUTLET RIGHT VENTRICLE | SINGLE LEFT CORONARY	Received Speech Services,Developmental Delay,Learning Disability,Non Febrile Seizure Disorder,Speech Problem,Add Or Adhd
1-05684	5-18	No	No	TETRALOGY OF FALLOT WITH PULMONARY ATRESIA	Received Speech Services,Speech Problem
1-04741	5-18	No	Yes	AORTIC VALVE POSITION RELATIVE TO THE PULMONARY VALVE, RIGHT AND ANTERIOR | COARCTATION | DOUBLE OUTLET RIGHT VENTRICLE | HYPOPLASTIC RIGHT VENTRICLE (SUBNORMAL CAVITY VOLUME) | HYPOPLASTIC TRICUSPID VALVE | JUXTAPOSITION OF ATRIAL APPENDAGES RIGHT | L-LOOP CORRECTED TRANSPOSITION {SL?} WITH VENTRICULAR SEPTAL DEFECT | OVERRIDING TRICUSPID VALVE | SLL | VENTRICULAR SEPTAL DEFECT, MEMBRANOUS | VEN…	.
1-08240	5-18	No	Yes	ATRIAL SEPTAL DEFECT, SECUNDUM | BICOMMISSURAL (BICUSPID, BILEAFLET, BIFOLIATE) AORTIC VALVE | COARCTATION | LSVC TO CORONARY SINUS | VENTRICULAR SEPTAL DEFECT, MEMBRANOUS | VENTRICULAR SEPTAL DEFECT, SINGLE	.
1-11002	5-18	No	Yes	MITRAL STENOSIS	Received Speech Services
1-09802	5-18	Yes	No	MULTIPLE ATRIAL SEPTAL DEFECTS	Received Speech Services,Learning Disability,Mental Retardation,Speech Problem
1-00713	5-18	Yes	Yes	DOUBLE OUTLET RIGHT VENTRICLE | HYPOPLASTIC LEFT VENTRICLE (SUBNORMAL CAVITY VOLUME) | LSVC TO CORONARY SINUS | MITRAL ATRESIA | PULMONARY STENOSIS, VALVAR | RIGHT AORTIC ARCH | SINGLE VENTRICLE + TOTALLY ANOMALOUS PULMONARY VENOUS CONNECTION (TAPVC) | TOTALLY ANOMALOUS PULMONARY VENOUS RETURN, MIXED	Received Speech Services,Developmental Delay,Speech Problem
1-04339	5-18	No	No	TETRALOGY OF FALLOT WITH PULMONARY ATRESIA	Received Speech Services
1-05525	5-18	No	No	ABERRANT LEFT SUBCLAVIAN ARTERY | ABNORMAL BRANCHING RIGHT AORTIC ARCH | ATRIAL SEPTAL DEFECT, SECUNDUM	.
1-03489	5-18	Yes	No	ATRIAL SEPTAL DEFECT, SECUNDUM	Epilepsy History,Received Speech Services,Developmental Delay,Anxiety
1-05788	5-18	Yes	No	ATRIAL SEPTAL DEFECT, SECUNDUM	Received Speech Services,Developmental Delay,Speech Problem
1-10745	5-18	Yes	No	HYPOPLASTIC LEFT HEART SYNDROME | POLYSPLENIA SYNDROME (LEFT ISOMERISM)	Received Speech Services,Developmental Delay
1-03511	5-18	No	No	ATRIAL SEPTAL DEFECT, SECUNDUM	.
1-04416	5-18	No	No	ATRIAL SEPTAL DEFECT, SECUNDUM | PULMONARY STENOSIS, VALVAR	.
1-07628	5-18	No	Yes	ABNORMAL BRANCHING RIGHT AORTIC ARCH | ISOLATION OF THE LEFT SUBCLAVIAN ARTERY | PATENT DUCTUS ARTERIOSUS ATYPICAL | TETRALOGY OF FALLOT	.
1-04026	5-18	Yes	No	PULMONARY ATRESIA,VALVAR | TRANSPOSITION D-LOOP WITH VENTRICULAR SEPTAL DEFECT	Received Speech Services,Developmental Delay
1-05127	5-18	Yes	No	ATRIAL SEPTAL DEFECT, SECUNDUM | PULMONARY STENOSIS, VALVAR	Received Speech Services,Learning Disability,Non Febrile Seizure Disorder
1-01103	5-18	Yes	Yes	ATRIAL SEPTAL DEFECT, SECUNDUM | LEFT AORTIC ARCH WITH NORMAL BRANCHING PATTERN | MULTIPLE ATRIAL SEPTAL DEFECTS | PENTOLOGY OF CANTRELL	Received Speech Services,Developmental Delay,Speech Problem
1-02627	5-18	Yes	Yes	DISCONTINUITY OF PULMONARY ARTERIES | LEFT-SIDED PATENT DUCTUS ARTERIOSUS | RIGHT PULMONARY ARTERY ABNORMALITY | TETRALOGY OF FALLOT WITH PULMONARY ATRESIA	Received Speech Services,Developmental Delay,Learning Disability,Speech Problem
1-03848	5-18	Yes	Yes	TOTALLY ANOMALOUS PULMONARY VENOUS RETURN, CORONARY SINUS	Head Abnormalities Present,Macrocephaly,Behavioral Disorders;hyperactive,Learning Disability,Add Or Adhd
1-00746	5-18	No	No	AORTIC STENOSIS | COARCTATION | MITRAL STENOSIS | SHONES SYNDROME COMBINATION COARC,VSD,ABN MIT + AO VAL	.
1-01923	5-18	No	No	BIVENTRICULAR, DISCORDANT ATRIOVENTRICULAR CONNECTION | DOUBLE OUTLET VENTRICULOARTERIAL CONNECTION | DYSPLASTIC TRICUSPID VALVE | RESTRICTIVE PATENT FORAMEN OVALE | TRICUSPID REGURGITATION | VENTRICULAR SEPTAL DEFECT, SINGLE	.
1-02050	5-18	No	No	ANOMALOUS HEPATIC VENOUS DRAINAGE OR CONNECTION | ASPLENIA SYNDROME (RIGHT ISOMERISM) | BALANCED COMPLETE ATRIOVENTRICULAR CANAL | COMPLETE COMMON AV CANAL | CORONARY SINUS OSTIAL ATRESIA | HETEROTAXY | INFERIOR VENA CAVA LEFT SIDED | LEFT AORTIC ARCH | LEVOCARDIA WITH ABDOMINAL HETEROTAXY | LSVC - COMMUNICATES WITH RSVC | LSVC TO CORONARY SINUS | PATENT FORAMEN OVALE | PULMONARY ATRESIA CONGENIT…	Received Speech Services
1-02156	5-18	No	No	DYSPLASTIC PULMONARY VALVE | HYPOPLASTIC RIGHT VENTRICLE (SUBNORMAL CAVITY VOLUME) | LSVC TO CORONARY SINUS | PULMONARY STENOSIS, VALVAR | SINGLE VENTRICLE, LEFT; DOUBLE INLET LEFT VENTRICLE	Received Speech Services
1-02637	5-18	No	No	BALANCED TRANSITIONAL ATRIOVENTRICULAR CANAL | CLEFT MITRAL VALVE | LEFT AORTIC ARCH WITH NORMAL BRANCHING PATTERN | MAIN PULMONARY ARTERY ABNORMALITY	.
1-02538	5-18	No	Yes	HYPOPLASTIC LEFT HEART SYNDROME	Received Speech Services
1-06120	5-18	No	Yes	TETRALOGY OF FALLOT	.
1-02365	5-18	No	No	AORTIC STENOSIS - VALVAR | SUBAORTIC STENOSIS. TUNNEL TYPE	.
1-04419	5-18	No	No	LEFT AORTIC ARCH WITH NORMAL BRANCHING PATTERN | TRANSPOSITION D-LOOP WITH INTACT VENTRICULAR SEPTUM | USUAL CORONARY ARTERIES IN D-LOOP TGA	.
1-00096	5-18	No	Yes	LEFT AORTIC ARCH | MAIN PULMONARY ARTERY OCCLUSION | PULMONARY ATRESIA,VALVAR | PULMONARY STENOSIS, BILATERAL BRANCH PULMONARY ARTERY | SINGLE LEFT CORONARY | TETRALOGY OF FALLOT WITH PULMONARY ATRESIA | VENTRICULAR SEPTAL DEFECT, MALALIGNMENT	Head Abnormalities Present,Microcephaly
1-04397	5-18	No	Yes	LEFT AORTIC ARCH WITH NORMAL BRANCHING PATTERN | PULMONARY STENOSIS, VALVAR	.
1-03630	5-18	Yes	No	BICOMMISSURAL (BICUSPID, BILEAFLET, BIFOLIATE) AORTIC VALVE | COARCTATION | VENTRICULAR SEPTAL DEFECT, MUSCULAR, TRABECULAR, APICAL	Received Speech Services,Developmental Delay,Learning Disability,Speech Problem,Add Or Adhd,Autism Spectrum
1-04548	5-18	Yes	No	SINUS VENOSUS SEPTAL DEFECT	Received Speech Services,Developmental Delay,Learning Disability,Speech Problem
1-02410	5-18	Yes	Yes	ASPLENIA SYNDROME (RIGHT ISOMERISM) | ATRIAL SEPTAL ABNORMALITY | ATRIAL SEPTAL DEFECT, SECUNDUM | DORV + AVSD (AV CANAL) | PULMONARY STENOSIS, VALVAR | SINGLE VENTRICLE IN HETEROTAXY SYNDROME | TRANSPOSITION D-LOOP WITH IVS AND LV OUTFLOW TRACT OBSTRUCTION | UNBALANCED COMPLETE ATRIOVENTRICULAR CANAL, RIGHT DOMINANT	Received Speech Services,Developmental Delay,Learning Disability
1-05084	5-18	Yes	Yes	PULMONARY STENOSIS, VALVAR	Neurological Abnormalities Present,Other Neurological Abnormality Present,Other Neurological Abnormality;mild global developmental delay,Received Speech Services,Learning Disability,Speech Problem,Anxiety
1-10002	5-18	Yes	Yes	PATENT DUCTUS ARTERIOSUS	Received Speech Services,Developmental Delay,Learning Disability
1-01634	5-18	No	No	CONGENITAL CORONARY ANOMALY | HYPOPLASTIC RIGHT VENTRICLE (SUBNORMAL CAVITY VOLUME) | PULMONARY ATRESIA, INTACT VENTRICULAR SEPTUM | SINGLE VENTRICLE COMPRISED OF MOSTLY LEFT VENTRICLE	Received Speech Services,Speech Problem
1-03436	5-18	No	No	HYPOPLASTIC LEFT PULMONARY ARTERY | HYPOPLASTIC MAIN PULMONARY ARTERY | HYPOPLASTIC RIGHT PULMONARY ARTERY | LEFT AORTIC ARCH WITH NORMAL BRANCHING PATTERN | MULTIPLE AORTOPULMONARY COLLATERAL ARTERIES | PULMONARY ATRESIA CONGENITAL | TETRALOGY OF FALLOT WITH PULMONARY ATRESIA AND MAPCAS | VENTRICULAR SEPTAL DEFECT, MALALIGNMENT	.
1-01193	5-18	No	No	DYSPLASTIC TRICUSPID VALVE | PATENT FORAMEN OVALE | PULMONARY ATRESIA, INTACT VENTRICULAR SEPTUM	.
1-01994	5-18	No	No	AORTIC STENOSIS - VALVAR | CONGENITAL AORTIC VALVE ABNORMALITY | DILATED AORTIC ROOT | DILATED ASCENDING AORTA | LEFT AORTIC ARCH WITH NORMAL BRANCHING PATTERN	.
1-06390	5-18	No	No	AORTIC STENOSIS - VALVAR | BICOMMISSURAL (BICUSPID, BILEAFLET) AORTIC VALVE, RIGHT-NON FUSION	.
1-12378	5-18	Yes	Yes	AORTIC STENOSIS - VALVAR | BICOMMISSURAL (BICUSPID, BILEAFLET) AORTIC VALVE, RIGHT-NON FUSION | PULMONARY STENOSIS, VALVAR	Received Speech Services,Speech Problem,Autism Spectrum
1-00539	5-18	No	No	TRANSPOSITION D-LOOP WITH VSD AND LV OUTFLOW TRACT OBSTRUCTION	Received Speech Services
1-03234	5-18	No	No	ABDOMINAL HETEROTAXY (SITUS AMBIGUOUS) | ADD | BALANCED COMPLETE ATRIOVENTRICULAR CANAL | DISCONTINUITY OF PULMONARY ARTERIES | HETEROTAXY | HYPOPLASTIC RIGHT PULMONARY ARTERY | INFERIOR VENA CAVA LEFT SIDED | LEVOCARDIA WITH ABDOMINAL HETEROTAXY | PULMONARY ATRESIA CONGENITAL | RIGHT VENTRICULAR ORIGIN OF SUBAORTIC CONUS | TRANSPOSITION D-LOOP | VENTRICULAR SEPTAL DEFECT, ECD TYPE | VENTRICULAR …	Received Speech Services
1-04252	5-18	No	No	TETRALOGY OF FALLOT WITH PULMONARY ATRESIA	Received Speech Services
1-05563	5-18	No	No	AORTIC STENOSIS - VALVAR | BICOMMISSURAL (BICUSPID, BILEAFLET) AORTIC VALVE, RIGHT-NON FUSION	.
1-05825	5-18	No	No	TETRALOGY OF FALLOT WITH PULMONARY ATRESIA AND MAPCAS	Received Speech Services,Add Or Adhd
1-09184	5-18	No	Yes	EBSTEINS DISEASE | MITRAL VALVE PROLAPSE	.
1-05624	5-18	Yes	No	BICOMMISSURAL (BICUSPID, BILEAFLET) AORTIC VALVE, RIGHT-LEFT FUSION | HYPOPLASTIC RIGHT VENTRICLE (SUBNORMAL CAVITY VOLUME) | LEFT AORTIC ARCH WITH NORMAL BRANCHING PATTERN | PULMONARY ATRESIA, INTACT VENTRICULAR SEPTUM | PULMONARY STENOSIS, SUBVALVAR	Anxiety,Autism Spectrum
1-12777	5-18	Yes	No	AORTIC ARCH HYPOPLASIA | AORTIC STENOSIS, SUBVALVAR, DISCRETE, MEMBRANEOUS | ATRIAL SEPTAL DEFECT | BICOMMISSURAL (BICUSPID, BILEAFLET, BIFOLIATE) AORTIC VALVE | COARCTATION | LEFT AORTIC ARCH WITH NORMAL BRANCHING PATTERN	Developmental Delay,Learning Disability
1-04300	5-18	No	No	ABSENCE OF THE SUPRARENAL INFERIOR VENA CAVA WITH AZYGOUS CONTINUATION | ATRIAL SEPTAL DEFECT, SECUNDUM | CLEFT MITRAL VALVE | DOUBLE OUTLET RIGHT VENTRICLE | HETEROTAXY | PULMONARY STENOSIS, SUBVALVAR | PULMONARY STENOSIS, VALVAR | STRADDLING MITRAL VALVE | TRANSPOSITION D-LOOP	.
1-04764	5-18	No	No	AORTIC STENOSIS, SUBVALVAR, DISCRETE, MEMBRANEOUS	.
1-05518	5-18	No	No	OBSTRUCTED TOTALLY ANOMALOUS PULMONARY VENOUS CONNECTION | TOTALLY ANOMALOUS PULMONARY VENOUS RETURN, INFRADIAPHRAGMATIC	.
1-02788	5-18	No	Yes	TETRALOGY OF FALLOT	.
1-09495	5-18	No	Yes	BICOMMISSURAL (BICUSPID, BILEAFLET, BIFOLIATE) AORTIC VALVE	.
1-10763	5-18	No	Yes	DISCONTINUITY OF PULMONARY ARTERIES | DYSPLASTIC (ABSENT) PULMONARY VALVE SYNDROME (TOF WITH APVS) | LEFT AORTIC ARCH WITH NORMAL BRANCHING PATTERN | LEFT PULMONARY ARTERY ABNORMALITY | TETRALOGY OF FALLOT	Received Speech Services,Speech Problem
1-07013	5-18	Yes	No	ADD | ANOMALOUS HEPATIC VENOUS DRAINAGE OR CONNECTION | ASPLENIA SYNDROME (RIGHT ISOMERISM) | COMMON ATRIUM | HETEROTAXY | LEVOCARDIA WITH ABDOMINAL HETEROTAXY | PULMONARY ATRESIA CONGENITAL | RIGHT AORTIC ARCH | RIGHT SUPERIOR VENA CAVA TO RIGHT ATRIUM | SINGLE VENTRICLE, RIGHT, DOUBLE INLET RIGHT VENTRICLE | TOTALLY ANOMALOUS PULMONARY VENOUS RETURN, SUPRACARDIAC | TRANSPOSITION D-LOOP	Received Speech Services,Developmental Delay,Learning Disability,Speech Problem
1-00998	5-18	No	No	AORTIC ARCH HYPOPLASIA | ATRIAL SEPTAL DEFECT, SECUNDUM | COARCTATION | DORV, TAUSSIG BING | DORV, VENTRICULAR DEFECT UNCOMMITTED | INVERTED CORONARIES WITH POSTERIOR LAD IN D-LOOP TGA | TRANSPOSITION D-LOOP WITH VENTRICULAR SEPTAL DEFECT | VENTRICULAR SEPTAL DEFECT, ECD TYPE	.
1-07311	5-18	Yes	No	LEFT AORTIC ARCH WITH NORMAL BRANCHING PATTERN | RIGHT VENTRICULAR OUTFLOW OBSTRUCTION DUE TO ABNORMAL MUSCLE BAND(S) | VENTRICULAR SEPTAL DEFECT, MEMBRANOUS	Received Speech Services,Developmental Delay,Learning Disability,Add Or Adhd
1-04934	5-18	Yes	Yes	VENTRICULAR SEPTAL DEFECT, MEMBRANOUS | VENTRICULAR SEPTAL DEFECT, SINGLE	Neurological Abnormalities Present,Absent Corpus Callosum,Neural Tube Defect,Received Speech Services,Behavioral Disorders;type unknown,Developmental Delay,Learning Disability,Mental Retardation,Speech Problem
1-00483	5-18	No	No	BICOMMISSURAL (BICUSPID, BILEAFLET) AORTIC VALVE, RIGHT-LEFT FUSION | COARCTATION | LEFT AORTIC ARCH	.
1-02202	5-18	No	No	ATYPICAL CORONARY ARTERIES IN D-LOOP TGA | CIRCUMFLEX FROM RIGHT IN D-LOOP TGA | TRANSPOSITION D-LOOP WITH VENTRICULAR SEPTAL DEFECT	.
1-04367	5-18	No	No	TETRALOGY OF FALLOT WITH PULMONARY ATRESIA	Received Speech Services
1-03690	5-18	No	No	AORTIC STENOSIS - VALVAR | ENDOCARDIAL FIBROELASTOSIS | LEFT AORTIC ARCH WITH NORMAL BRANCHING PATTERN | SUBAORTIC STENOSIS. TUNNEL TYPE | UNICOMMISSURAL (UNICUSPID, UNILEAFLET, UNIFOLIATE) AORTIC VALVE	.
1-05136	5-18	No	No	RIGHT AORTIC ARCH | TETRALOGY OF FALLOT	.
1-06268	5-18	No	No	AORTIC ARCH HYPOPLASIA | AORTIC STENOSIS | BICOMMISSURAL (BICUSPID, BILEAFLET, BIFOLIATE) AORTIC VALVE | HYPOPLASTIC AORTIC ANNULUS | HYPOPLASTIC LEFT HEART SYNDROME | HYPOPLASTIC LEFT VENTRICLE (SUBNORMAL CAVITY VOLUME) | HYPOPLASTIC MITRAL VALVE | MITRAL STENOSIS	.
1-01653	5-18	Yes	No	DEXTROCARDIA | DOUBLE OUTLET VENTRICULOARTERIAL CONNECTION | HYPOPLASTIC RIGHT VENTRICLE (SUBNORMAL CAVITY VOLUME) | LEFT AORTIC ARCH | PULMONARY STENOSIS, SUBVALVAR | PULMONARY STENOSIS, VALVAR | SDL | SINGLE VENTRICLE COMPRISED OF MOSTLY LEFT VENTRICLE | SINGLE VENTRICLE, LEFT; DOUBLE INLET LEFT VENTRICLE | UNIVENTRICULAR, DOUBLE INLET ATRIOVENTRICULAR CONNECTION | VENTRICULAR SEPTAL DEFECT, EC…	Received Speech Services,Learning Disability,Speech Problem
1-01157	5-18	No	No	VENTRICULAR SEPTAL DEFECT, SINGLE	Received Speech Services
1-01466	5-18	No	No	ATRIAL SEPTAL DEFECT, SECUNDUM	.
1-01536	5-18	No	No	PULMONARY STENOSIS, BILATERAL BRANCH PULMONARY ARTERY | TETRALOGY OF FALLOT WITH PULMONARY ATRESIA AND MAPCAS	.
1-04272	5-18	No	No	ATRIAL SEPTAL DEFECT, SECUNDUM | LSVC TO CORONARY SINUS | TETRALOGY OF FALLOT	Received Speech Services,Speech Problem
1-00441	5-18	No	No	BICOMMISSURAL (BICUSPID, BILEAFLET) AORTIC VALVE, RIGHT-LEFT FUSION | COARCTATION - ATYPICAL LOCATION | COARCTATION SIMPLE (ISOLATED) | LEFT AORTIC ARCH | TRANSVERSE ARCH OBSTRUCTION	.
1-02013	5-18	No	No	BICOMMISSURAL (BICUSPID, BILEAFLET) AORTIC VALVE, RIGHT-LEFT FUSION	.
1-06841	5-18	No	No	DUAL ANTERIOR DESCENDING CORONARY ARTERIES | RIGHT AORTIC ARCH WITH NORMAL BRANCHING PATTERN | TETRALOGY OF FALLOT	Received Speech Services
1-06851	5-18	No	Yes	PATENT FORAMEN OVALE | TRUNCUS ARTERIOSUS TYPE IA (MAIN PULMONARY ARTERY PRESENT, VSD)	.
1-07261	5-18	No	Yes	COARCTATION | PARTIALLY ANOMALOUS PULMONARY VEINS | SINUS VENOSUS SEPTAL DEFECT, SUPERIOR TYPE	.
1-09889	5-18	Yes	No	LEFT AORTIC ARCH WITH NORMAL BRANCHING PATTERN | UNICOMMISSURAL (UNICUSPID, UNILEAFLET, UNIFOLIATE) AORTIC VALVE	Learning Disability
1-00391	5-18	No	No	EBSTEINS DISEASE | MITRAL VALVE PROLAPSE | PATENT FORAMEN OVALE | TRICUSPID REGURGITATION	Received Speech Services
1-03665	5-18	No	No	AORTIC ATRESIA | HYPOPLASTIC LEFT HEART SYNDROME | MITRAL ATRESIA	Received Speech Services,Anxiety
1-05661	5-18	No	No	TRANSITIONAL COMMON AV CANAL	.
1-06131	5-18	Yes	Yes	BICOMMISSURAL (BICUSPID, BILEAFLET) AORTIC VALVE, RIGHT-LEFT FUSION | COARCTATION	Head Abnormalities Present,Other Head Abnormality Present,Other Head Abnormality;bitemporal narrowing,Behavioral Disorders;aspergers, hyperactive,Developmental Delay,Add Or Adhd,Anxiety,Autism Spectrum,Ocd
1-02711	5-18	No	No	BICOMMISSURAL (BICUSPID, BILEAFLET, BIFOLIATE) AORTIC VALVE | EBSTEINS DISEASE | HYPOPLASTIC PULMONARY ANNULUS | PULMONARY STENOSIS, VALVAR	Add Or Adhd
1-03257	5-18	No	No	AORTIC ARCH HYPOPLASIA | BICOMMISSURAL (BICUSPID, BILEAFLET, BIFOLIATE) AORTIC VALVE | HYPOPLASTIC LEFT VENTRICLE (SUBNORMAL CAVITY VOLUME) | MULTIPLE ATRIAL SEPTAL DEFECTS | PARACHUTE MITRAL VALVE | TUBULAR HYPOPLASIA OF AORTA + COARCTATION | VENTRICULAR SEPTAL DEFECT, MUSCULAR	Epilepsy History
1-03702	5-18	No	No	ATRIAL SEPTAL DEFECT, SECUNDUM	.
1-03857	5-18	No	No	PULMONARY ATRESIA, INTACT VENTRICULAR SEPTUM	.
1-08736	5-18	No	Yes	TETRALOGY OF FALLOT	.
1-10681	5-18	Yes	Yes	HYPOPLASTIC LEFT HEART SYNDROME	Developmental Delay,Learning Disability
1-03580	5-18	No	No	TETRALOGY OF FALLOT	.
1-06176	5-18	No	Yes	HYPOPLASTIC LEFT PULMONARY ARTERY | HYPOPLASTIC MAIN PULMONARY ARTERY | HYPOPLASTIC RIGHT PULMONARY ARTERY | LSVC - NON COMMUNICATING WITH RSVC | LSVC TO CORONARY SINUS | MULTIPLE MAJOR AORTOPULMONARY COLLATERAL ARTERIES (MAPCAS) | PULMONARY STENOSIS, SUBVALVAR | PULMONARY STENOSIS, VALVAR | TETRALOGY OF FALLOT | VENTRICULAR SEPTAL DEFECT RESTRICTIVE | VENTRICULAR SEPTAL DEFECT, SINGLE	.
1-09044	5-18	No	Yes	TETRALOGY OF FALLOT WITH PULMONARY ATRESIA	Received Speech Services,Speech Problem
1-04427	5-18	Yes	Yes	TETRALOGY OF FALLOT WITH PULMONARY ATRESIA	Neurological Abnormalities Present,Other Neurological Abnormality Present,Other Neurological Abnormality;seizure disorder,Received Speech Services,Developmental Delay,Learning Disability,Mental Retardation,Non Febrile Seizure Disorder,Speech Problem
1-04087	5-18	No	No	ABDOMINAL HETEROTAXY (SITUS AMBIGUOUS) | ABSENCE OF THE SUPRARENAL INFERIOR VENA CAVA WITH AZYGOUS CONTINUATION | AORTIC STENOSIS - VALVAR | AORTIC STENOSIS, SUBVALVAR, DISCRETE, MEMBRANEOUS | CLEFT MITRAL VALVE | HETEROTAXY | LEFT AORTIC ARCH WITH NORMAL BRANCHING PATTERN | LEFT SUPERIOR VENA CAVA ENTERING LEFT ATRIUM | MITRAL STENOSIS, PARACHUTE MITRAL VALVE | OSTIUM PRIMUM ATRIAL SEPTAL DEFECT…	.
1-07738	5-18	No	No	AORTIC REGURGITATION | BICOMMISSURAL (BICUSPID, BILEAFLET) AORTIC VALVE, RIGHT-NON FUSION	Received Speech Services,Speech Problem
1-00849	5-18	Yes	Yes	AORTIC STENOSIS AND REGURGITATION | BICOMMISSURAL (BICUSPID, BILEAFLET, BIFOLIATE) AORTIC VALVE | MITRAL STENOSIS, VALVAR	Neurological Abnormalities Present,Chiari Malformation,Received Speech Services,Developmental Delay,Non Febrile Seizure Disorder,Speech Problem
1-06774	5-18	Yes	Yes	AORTIC STENOSIS - SUBVALVAR | DYSPLASTIC MITRAL VALVE | MITRAL STENOSIS ARCADE | TUBULAR HYPOPLASIA OF AORTA + COARCTATION	Neurological Abnormalities Present,Other Neurological Abnormality Present,Other Neurological Abnormality;Seizure disorder, EEG correlate multifocal sharp waves, indication of cerebral dysfuction.,Received Speech Services,Developmental Delay,Learning Disability,Non Febrile Seizure Disorder,Speech Problem
1-10003	5-18	Yes	Yes	PATENT DUCTUS ARTERIOSUS | VENTRICULAR SEPTAL DEFECT	Received Speech Services,Behavioral Disorders;Aggressive - needed on psychologist appointment,Learning Disability,Speech Problem
1-02952	5-18	No	No	ABNORMAL AORTIC ARCH | COARCTATION	Received Speech Services
1-03572	5-18	No	No	RIGHT CORONARY ARTERY ARISING FROM THE LEFT SINUS OF VALSALVA	.
1-04228	5-18	No	No	BICOMMISSURAL (BICUSPID, BILEAFLET) AORTIC VALVE, RIGHT-LEFT FUSION | COARCTATION | LEFT AORTIC ARCH WITH NORMAL BRANCHING PATTERN | MITRAL STENOSIS, VALVAR	.
1-04774	5-18	No	No	HYPOPLASTIC AORTIC ANNULUS | HYPOPLASTIC TRICUSPID VALVE | TRANSPOSITION D-LOOP WITH VENTRICULAR SEPTAL DEFECT | TUBULAR HYPOPLASIA OF AORTA + COARCTATION | VENTRICULAR SEPTAL DEFECT, MUSCULAR POSTERIOR (INLET)	.
1-07084	5-18	No	Yes	ABSENCE OF THE SUPRARENAL INFERIOR VENA CAVA WITH AZYGOUS CONTINUATION | RIGHT AORTIC ARCH WITH NORMAL BRANCHING PATTERN | TRUNCUS ARTERIOSUS TYPE IIA (MAIN PULMONARY ARTERY ABSENT, VSD)	Received Speech Services
1-00638	5-18	No	No	TETRALOGY OF FALLOT	.
1-05631	5-18	No	No	LEFT AORTIC ARCH WITH UNKNOWN BRANCHING PATTERN | SINUS VENOSUS SEPTAL DEFECT, INFERIOR TYPE	.
1-05565	5-18	Yes	No	AORTIC ATRESIA | HYPOPLASTIC LEFT HEART SYNDROME | MITRAL ATRESIA	Epilepsy History,Epilepsy Prior To Preg,Epilepsy During Preg,Received Speech Services,Developmental Delay
1-05794	5-18	Yes	Yes	ANATOMIC OR FUNCTIONAL POLYSPLENIA | HYPOPLASTIC RIGHT VENTRICLE (SUBNORMAL CAVITY VOLUME) | HYPOPLASTIC TRICUSPID VALVE | L-LOOP TRANSPOSITION OF THE GREAT VESSELS | POLYSPLENIA SYNDROME (LEFT ISOMERISM) | PULMONARY ATRESIA CONGENITAL | RIGHT AORTIC ARCH WITH NORMAL BRANCHING PATTERN | SLL | VENTRICULAR INVERSION (L-LOOP VENTRICLES) | VENTRICULAR SEPTAL DEFECT	Received Speech Services,Learning Disability
1-01031	5-18	No	No	ATRIAL SEPTAL DEFECT, SECUNDUM | EBSTEINS DISEASE | PULMONARY ATRESIA, INTACT VENTRICULAR SEPTUM	.
1-03300	5-18	No	No	AORTIC STENOSIS - VALVAR | CORONARY BRANCHING, ANOMALOUS, RIGHT	.
1-04316	5-18	No	No	AORTIC ATRESIA | HYPOPLASTIC LEFT HEART SYNDROME | MITRAL STENOSIS, VALVAR | RESTRICTIVE PATENT FORAMEN OVALE	.
1-04589	5-18	No	No	ATRIAL SEPTAL DEFECT, SECUNDUM | L-LOOP CORRECTED TGA {SL?} WITH VENTRICULAR SEPTAL DEFECT AND PULMONARY STENOSIS | MESOCARDIA | SLL	Neurological Abnormalities Present,Other Neurological Abnormality Present,Other Neurological Abnormality;stroke and seizure per physician note 03/21/2005
1-07507	5-18	No	No	ATRIAL SEPTAL DEFECT, SECUNDUM | LEFT AORTIC ARCH WITH NORMAL BRANCHING PATTERN | LSVC TO CORONARY SINUS | RIGHT SUPERIOR VENA CAVA TO RIGHT ATRIUM	.
1-04092	5-18	Yes	No	CLEFT MITRAL VALVE | DOUBLE OUTLET RIGHT ATRIUM | LSVC TO CORONARY SINUS | OSTIUM PRIMUM ATRIAL SEPTAL DEFECT | PARACHUTE MITRAL VALVE | TRANSITIONAL COMMON AV CANAL	Received Speech Services,Developmental Delay,Speech Problem
1-06081	5-18	Yes	No	TETRALOGY OF FALLOT | TETRALOGY OF FALLOT	Learning Disability
1-03347	5-18	Yes	Yes	ATRIAL SEPTAL DEFECT, SECUNDUM	Received Speech Services,Behavioral Disorders;ADD,Developmental Delay,Speech Problem,Add Or Adhd
1-02315	5-18	No	No	ASPLENIA SYNDROME (RIGHT ISOMERISM) | BALANCED COMPLETE ATRIOVENTRICULAR CANAL | LEVOCARDIA WITH ABDOMINAL HETEROTAXY | PARTIALLY ANOMALOUS PULMONARY VEINS | PULMONARY STENOSIS, SUBVALVAR | PULMONARY STENOSIS, VALVAR | TRANSPOSITION D-LOOP	.
1-06339	5-18	No	Yes	ATRIAL SEPTAL DEFECT, SECUNDUM | HYPOPLASTIC RIGHT VENTRICLE (SUBNORMAL CAVITY VOLUME)	.
1-00843	5-18	Yes	Yes	DYSPLASTIC PULMONARY VALVE | HYPERTROPHIC CARDIO MYOPATHY, OBSTRUCTIVE | PULMONARY STENOSIS, VALVAR	Head Abnormalities Present,Microcephaly,Received Speech Services,Developmental Delay,Learning Disability,Mental Retardation,Speech Problem,Other Psychiatric Disorder;cerebral palsy
1-01218	5-18	No	No	PARTIALLY ANOMALOUS PULMONARY VEINS | SINUS VENOSUS SEPTAL DEFECT, SUPERIOR TYPE	.
1-05007	5-18	No	Yes	ATRIAL SEPTAL DEFECT, SECUNDUM | BICOMMISSURAL (BICUSPID, BILEAFLET, BIFOLIATE) AORTIC VALVE | TUBULAR HYPOPLASIA OF AORTA + COARCTATION	Received Speech Services,Add Or Adhd
1-00370	5-18	No	No	CLEFT MITRAL VALVE WITH REGURGITATION | CONGENITAL MITRAL VALVE ABNORMALITY | PULMONARY STENOSIS, SUBVALVAR | TRANSPOSITION D-LOOP WITH INTACT VENTRICULAR SEPTUM | USUAL CORONARY ARTERIES IN D-LOOP TGA	.
1-02679	5-18	No	Yes	ATRIAL SEPTAL DEFECT, SECUNDUM | LSVC - COMMUNICATES WITH RSVC | LSVC TO CORONARY SINUS | PARTIALLY ANOMALOUS PULMONARY VEINS | TRICUSPID ATRESIA | VENTRICULAR SEPTAL DEFECT RESTRICTIVE	Received Speech Services
1-03258	5-18	No	Yes	COMMON ATRIUM | DOUBLE OUTLET RIGHT VENTRICLE | HYPOPLASTIC LEFT VENTRICLE (SUBNORMAL CAVITY VOLUME) | LSVC - NON COMMUNICATING WITH RSVC | TRANSPOSITION D-LOOP | UNBALANCED COMPLETE COMMON ATRIOVENTRICULAR CANAL	.
1-04683	5-18	No	Yes	ASPLENIA SYNDROME (RIGHT ISOMERISM) | ATRIAL INVERSION (SITUS INVERSUS OF THE ATRIA) | COMPLETE COMMON AV CANAL | DEXTROCARDIA | DOUBLE OUTLET RIGHT VENTRICLE | HETEROTAXY | INFERIOR VENA CAVA LEFT SIDED | IXD | LEFT SUPERIOR VENA CAVA ENTERING LEFT ATRIUM | PULMONARY STENOSIS | PULMONARY STENOSIS, VALVAR | PULMONARY VALVE ABNORMALITY | RIGHT SUPERIOR VENA CAVA ABSENT | SINGLE VENTRICLE OF INDETE…	Received Speech Services
1-06677	5-18	No	Yes	AORTIC ARCH HYPOPLASIA | COARCTATION | HYPOPLASTIC AORTIC ANNULUS | LEFT AORTIC ARCH WITH NORMAL BRANCHING PATTERN | PULMONARY STENOSIS, BILATERAL BRANCH PULMONARY ARTERY | PULMONARY STENOSIS, SUPRAVALVAR | PULMONARY STENOSIS, VALVAR	Head Abnormalities Present,Other Head Abnormality Present,Other Head Abnormality;hydrocephalus s/p VP shunt
1-01404	5-18	No	No	ATRIAL SEPTAL DEFECT, SECUNDUM | LEFT SUPERIOR VENA CAVA ENTERING LEFT ATRIUM | OSTIUM PRIMUM ATRIAL SEPTAL DEFECT | PULMONARY ATRESIA CONGENITAL | TRANSPOSITION D-LOOP | UNBALANCED COMPLETE ATRIOVENTRICULAR CANAL, RIGHT DOMINANT | VENTRICULAR SEPTAL DEFECT, MULTIPLE | VENTRICULAR SEPTAL DEFECT, MUSCULAR | VENTRICULAR SEPTAL DEFECT, MUSCULAR POSTERIOR (INLET)	Received Speech Services
1-05419	5-18	No	No	BICOMMISSURAL (BICUSPID, BILEAFLET) AORTIC VALVE, RIGHT-LEFT FUSION | COARCTATION SIMPLE (ISOLATED) | LEFT AORTIC ARCH WITH NORMAL BRANCHING PATTERN	Received Speech Services,Speech Problem
1-07336	5-18	No	No	RIGHT AORTIC ARCH WITH NORMAL BRANCHING PATTERN | TETRALOGY OF FALLOT	Add Or Adhd
1-01371	5-18	No	Yes	PULMONARY STENOSIS, SUBVALVAR | TRANSPOSITION D-LOOP | TRANSPOSITION D-LOOP WITH VENTRICULAR SEPTAL DEFECT | VENTRICULAR SEPTAL DEFECT, MALALIGNMENT	Received Speech Services
1-03879	5-18	Yes	No	ATYPICAL CLEFT OF MITRAL VALVE | BICUSPID PULMONARY VALVE | LSVC TO CORONARY SINUS | PATENT FORAMEN OVALE | PULMONARY STENOSIS, SUBVALVAR | TRANSPOSITION D-LOOP WITH IVS AND LV OUTFLOW TRACT OBSTRUCTION | VENTRICULAR SEPTAL DEFECT, MULTIPLE	Received Speech Services,Learning Disability,Add Or Adhd
1-06956	5-18	Yes	No	BICOMMISSURAL (BICUSPID, BILEAFLET, BIFOLIATE) AORTIC VALVE | COARCTATION SIMPLE (ISOLATED)	Received Speech Services,Developmental Delay,Learning Disability,Speech Problem
1-02598	5-18	No	No	ABSENCE OF THE SUPRARENAL INFERIOR VENA CAVA WITH AZYGOUS CONTINUATION | AORTIC ARCH HYPOPLASIA | AORTIC STENOSIS - SUBVALVAR | ATRIAL SEPTAL DEFECT, SECUNDUM | COARCTATION | DOUBLE OUTLET RIGHT VENTRICLE | HYPOPLASTIC LEFT VENTRICLE (SUBNORMAL CAVITY VOLUME) | JUXTAPOSITION OF THE ATRIAL APPENDAGES LEFT | LEVOCARDIA WITH ABDOMINAL HETEROTAXY | MITRAL ATRESIA | POLYSPLENIA SYNDROME (LEFT ISOMERIS…	.
1-01513	5-18	No	Yes	ABSENCE OF THE SUPRARENAL INFERIOR VENA CAVA WITH AZYGOUS CONTINUATION | ANOMALOUS HEPATIC VENOUS DRAINAGE OR CONNECTION | COMMON ATRIUM | DOUBLE OUTLET RIGHT VENTRICLE | HETEROTAXY | LEFT SUPERIOR VENA CAVA ENTERING LEFT ATRIUM | OSTIUM PRIMUM ATRIAL SEPTAL DEFECT | POLYSPLENIA SYNDROME (LEFT ISOMERISM) | PULMONARY STENOSIS, SUBVALVAR | PULMONARY STENOSIS, VALVAR | RIGHT AORTIC ARCH WITH NORMAL …	Add Or Adhd
1-02471	5-18	Yes	No	AORTIC VALVE POSITION RELATIVE TO THE PULMONARY VALVE, LEFT AND ANTERIOR | SINGLE VENTRICLE, LEFT; DOUBLE INLET LEFT VENTRICLE | SLL	Received Speech Services,Learning Disability,Speech Problem
1-04077	5-18	Yes	No	COARCTATION | HYPOPLASTIC RIGHT VENTRICLE (SUBNORMAL CAVITY VOLUME) | PATENT FORAMEN OVALE | TRICUSPID ATRESIA WITH D-LOOP TGA AND NO PULMONARY STENOSIS (TYPE IIC)	Learning Disability
1-05698	5-18	Yes	No	CIRCUMFLEX FROM RIGHT IN D-LOOP TGA | LEFT AORTIC ARCH WITH NORMAL BRANCHING PATTERN | SDD | TRANSPOSITION D-LOOP WITH INTACT VENTRICULAR SEPTUM	Received Speech Services,Developmental Delay,Learning Disability,Mental Retardation,Speech Problem,Add Or Adhd,Anxiety,Ocd
1-07004	5-18	Yes	No	LV OUTFLOW TRACT OBSTRUCTION, ABNORMAL MUSCLE BAND	Received Speech Services,Learning Disability,Speech Problem,Add Or Adhd
1-06414	5-18	Yes	Yes	COARCTATION | TRANSPOSITION D-LOOP WITH VENTRICULAR SEPTAL DEFECT | TRICUSPID ATRESIA | VENTRICULAR SEPTAL DEFECT, MUSCULAR	Developmental Delay,Anxiety
1-00571	5-18	No	No	AORTIC STENOSIS - VALVAR | BICOMMISSURAL (BICUSPID, BILEAFLET, BIFOLIATE) AORTIC VALVE | LEFT AORTIC ARCH WITH UNKNOWN BRANCHING PATTERN	.
1-06196	5-18	No	Yes	HYPOPLASTIC LEFT HEART SYNDROME	.
1-09807	5-18	No	Yes	TRANSPOSITION D-LOOP WITH VENTRICULAR SEPTAL DEFECT	.
1-13759	5-18	No	Yes	VENTRICULAR SEPTAL DEFECT, MEMBRANOUS | VENTRICULAR SEPTAL DEFECT, MEMBRANOUS	.
1-03214	5-18	Yes	Yes	HYPOPLASTIC RIGHT VENTRICLE (SUBNORMAL CAVITY VOLUME) | HYPOPLASTIC TRICUSPID VALVE | PULMONARY ATRESIA, INTACT VENTRICULAR SEPTUM | RIGHT VENTRICULAR DEPENDENT CORONARY CIRCULATION | RV TO CORONARY FISTULAE IN PULMONARY ATRESIA WITH INTACT VENTRICULAR SEPTUM	Received Speech Services,Developmental Delay,Non Febrile Seizure Disorder,Speech Problem,Add Or Adhd,Anxiety,Ocd
1-02634	5-18	No	No	HOLMES HEART | UNIVENTRICULAR, DOUBLE INLET ATRIOVENTRICULAR CONNECTION | VENTRICULAR SEPTAL DEFECT RESTRICTIVE	.
1-06294	5-18	No	No	CIRCUMFLEX FROM RIGHT IN D-LOOP TGA | PATENT FORAMEN OVALE | TRANSPOSITION D-LOOP WITH INTACT VENTRICULAR SEPTUM	.
1-01708	5-18	No	Yes	ATRIAL SEPTAL DEFECT, SECUNDUM | LEFT AORTIC ARCH WITH NORMAL BRANCHING PATTERN	Neurological Abnormalities Present,Other Neurological Abnormality Present,Other Neurological Abnormality;CADASIL
1-05437	5-18	No	Yes	HYPOPLASTIC LEFT PULMONARY ARTERY | HYPOPLASTIC RIGHT PULMONARY ARTERY | LSVC - NON COMMUNICATING WITH RSVC | LSVC TO CORONARY SINUS | RIGHT PULMONARY ARTERY ABNORMALITY | TETRALOGY OF FALLOT WITH PULMONARY ATRESIA | VENTRICULAR SEPTAL DEFECT, MALALIGNMENT	.
1-03141	5-18	Yes	No	AORTIC STENOSIS - SUBVALVAR | AORTIC STENOSIS - VALVAR | BICOMMISSURAL (BICUSPID, BILEAFLET) AORTIC VALVE, RIGHT-NON FUSION | LEFT AORTIC ARCH WITH NORMAL BRANCHING PATTERN	Epilepsy History,Received Speech Services,Learning Disability,Speech Problem,Add Or Adhd
1-03982	5-18	Yes	Yes	ABDOMINAL HETEROTAXY (SITUS AMBIGUOUS) | ABSENCE OF THE SUPRARENAL INFERIOR VENA CAVA WITH AZYGOUS CONTINUATION | ANOMALOUS HEPATIC VENOUS DRAINAGE OR CONNECTION | DEXTROCARDIA | HETEROTAXY | LSVC - NON COMMUNICATING WITH RSVC | LSVC TO CORONARY SINUS | PATENT DUCTUS ARTERIOSUS | PULMONARY ATRESIA CONGENITAL | RIGHT AORTIC ARCH WITH NORMAL BRANCHING PATTERN | SLI | TETRALOGY OF FALLOT WITH PULMON…	Received Speech Services,Developmental Delay,Learning Disability,Non Febrile Seizure Disorder,Speech Problem
1-00984	5-18	No	No	COMPLETE COMMON AV CANAL | TETRALOGY OF FALLOT	.
1-02723	5-18	No	No	ATRIAL SEPTAL DEFECT, SECUNDUM | BICOMMISSURAL (BICUSPID, BILEAFLET) AORTIC VALVE, RIGHT-LEFT FUSION | RIGHT VENTRICULAR VOLUME OVERLOAD	.
1-07247	5-18	No	No	ATRIAL SEPTAL DEFECT, SECUNDUM | LEFT AORTIC ARCH WITH NORMAL BRANCHING PATTERN | SINUS NODE PROBLEM	.
1-02953	5-18	Yes	No	ATRIAL SEPTAL DEFECT | PULMONARY STENOSIS, SUBVALVAR | PULMONARY STENOSIS, VALVAR | SINGLE VENTRICLE, LEFT; DOUBLE INLET LEFT VENTRICLE | TRANSPOSITION D-LOOP	Received Speech Services,Learning Disability,Autism Spectrum
1-03560	5-18	Yes	No	DYSPLASTIC TRICUSPID VALVE | HYPOPLASTIC RIGHT VENTRICLE (SUBNORMAL CAVITY VOLUME) | PULMONARY ATRESIA, INTACT VENTRICULAR SEPTUM	Received Speech Services,Developmental Delay,Learning Disability,Non Febrile Seizure Disorder,Speech Problem,Add Or Adhd
1-08161	5-18	Yes	No	PULMONARY STENOSIS, VALVAR	Received Speech Services,Developmental Delay,Add Or Adhd
1-06907	5-18	Yes	Yes	DILATED LEFT ATRIUM | DORV, VENTRICULAR DEFECT UNCOMMITTED | HYPOPLASTIC MITRAL VALVE | PATENT FORAMEN OVALE	Received Speech Services,Developmental Delay
1-06930	5-18	Yes	No	CONGENITAL CORONARY ANOMALY | TETRALOGY OF FALLOT WITH PULMONARY ATRESIA	Received Speech Services,Behavioral Disorders;ADHD,Developmental Delay,Learning Disability,Mental Retardation,Speech Problem,Add Or Adhd,Anxiety,Autism Spectrum
1-02010	5-18	No	No	AORTIC STENOSIS - SUBVALVAR | AORTIC STENOSIS, SUBVALVAR, DISCRETE, MEMBRANEOUS | ATRIAL SEPTAL DEFECT, SECUNDUM | COARCTATION	.
1-03578	5-18	No	No	PULMONARY STENOSIS, BRANCH PULMONARY ARTERY | TETRALOGY OF FALLOT	.
1-04831	5-18	No	No	AORTIC STENOSIS - VALVAR | BICOMMISSURAL (BICUSPID, BILEAFLET) AORTIC VALVE, RIGHT-LEFT FUSION	.
1-03294	5-18	No	Yes	AORTIC ARCH HYPOPLASIA | AORTIC STENOSIS, SUBVALVAR, ATYPICAL | CLEFT MITRAL VALVE WITH REGURGITATION | COARCTATION SIMPLE (ISOLATED) | LEFT AORTIC ARCH WITH NORMAL BRANCHING PATTERN | OSTIUM PRIMUM ATRIAL SEPTAL DEFECT, BALANCED | PATENT FORAMEN OVALE	.
1-00479	5-18	Yes	No	AORTIC ATRESIA | HYPOPLASTIC LEFT HEART SYNDROME | MITRAL ATRESIA	Received Speech Services,Developmental Delay,Learning Disability,Anxiety
1-04947	5-18	No	No	LEFT CORONARY ARTERY ARISING FROM THE RIGHT SINUS OF VALSALVA	Add Or Adhd
1-06592	5-18	No	No	DOUBLE OUTLET RIGHT VENTRICLE | HETEROTAXY | L-LOOP CORRECTED TGA {SL?} WITH VENTRICULAR SEPTAL DEFECT AND PULMONARY STENOSIS | MESOCARDIA	.
1-01241	5-18	Yes	No	ATRIAL SEPTAL DEFECT, SECUNDUM | BILATERALLY ABSENT SUBARTERIAL CONUS | HYPOPLASTIC RIGHT VENTRICLE (SUBNORMAL CAVITY VOLUME) | L-LOOP TRANSPOSITION OF THE GREAT VESSELS | OVERRIDING AORTIC VALVE | TRICUSPID ATRESIA WITH L-LOOP TGA(NO AS OR PS) TYPE IIIC | VENTRICULAR INVERSION (L-LOOP VENTRICLES) | VENTRICULAR SEPTAL DEFECT	Learning Disability
1-07327	5-18	Yes	No	CONGENITAL CORONARY ANOMALY | HYPOPLASTIC AORTIC ANNULUS | HYPOPLASTIC LEFT HEART SYNDROME | LEFT AORTIC ARCH WITH NORMAL BRANCHING PATTERN | MITRAL ATRESIA	Learning Disability,Non Febrile Seizure Disorder
1-02458	5-18	Yes	Yes	ATRIAL SEPTAL DEFECT, SECUNDUM | DYSPLASTIC MITRAL VALVE | DYSPLASTIC PULMONARY VALVE | DYSPLASTIC TRICUSPID VALVE | MULTIPLE ATRIAL SEPTAL DEFECTS | PULMONARY REGURGITATION	Head Abnormalities Present,Macrocephaly,Other Head Abnormality Present,Other Head Abnormality;dolicephalic,Neurological Abnormalities Present,Other Neurological Abnormality Present,Other Neurological Abnormality;developmental delay,Received Speech Services,Developmental Delay,Learning Disability,Mental Retardation,Non Febrile Seizure Disorder,Speech Problem
1-03688	5-18	No	No	AORTIC STENOSIS | BICOMMISSURAL (BICUSPID, BILEAFLET, BIFOLIATE) AORTIC VALVE | DILATED ASCENDING AORTA	.
1-05467	5-18	No	No	CLEFT MITRAL VALVE | OSTIUM PRIMUM ATRIAL SEPTAL DEFECT, BALANCED	Received Speech Services
1-06582	5-18	No	No	AORTIC STENOSIS - SUPRAVALVAR | HYPOPLASTIC LEFT PULMONARY ARTERY | HYPOPLASTIC RIGHT PULMONARY ARTERY | PULMONARY STENOSIS, BILATERAL BRANCH PULMONARY ARTERY	.
1-01696	5-18	No	No	AORTIC ARCH HYPOPLASIA | AORTIC ATRESIA | HYPOPLASIA ASCENDING AORTA | HYPOPLASTIC RIGHT VENTRICLE (SUBNORMAL CAVITY VOLUME) | PATENT FORAMEN OVALE | TRICUSPID ATRESIA WITH D-LOOP TGA AND NO PULMONARY STENOSIS (TYPE IIC) | TUBULAR HYPOPLASIA OF AORTA + COARCTATION | VENTRICULAR SEPTAL DEFECT	.
1-01905	5-18	No	No	ATRIAL SEPTAL DEFECT, SECUNDUM | PULMONARY STENOSIS, VALVAR	.
1-03822	5-18	No	No	AORTIC STENOSIS - VALVAR | BICOMMISSURAL (BICUSPID, BILEAFLET, BIFOLIATE) AORTIC VALVE | LEFT AORTIC ARCH WITH NORMAL BRANCHING PATTERN	.
1-07362	5-18	No	No	ATRIAL SEPTAL DEFECT | LEFT AORTIC ARCH WITH NORMAL BRANCHING PATTERN | PULMONARY STENOSIS, VALVAR	.
1-04514	5-18	Yes	No	PULMONARY STENOSIS, SUBVALVAR | TRANSPOSITION D-LOOP WITH IVS AND LV OUTFLOW TRACT OBSTRUCTION	Received Speech Services,Developmental Delay,Speech Problem
1-00961	5-18	Yes	Yes	HYPOPLASTIC RIGHT VENTRICLE (SUBNORMAL CAVITY VOLUME) | PULMONARY ATRESIA CONGENITAL | PULMONARY ATRESIA, INTACT VENTRICULAR SEPTUM	Received Speech Services,Behavioral Disorders;PPD,Developmental Delay,Learning Disability,Anxiety
1-00566	5-18	No	No	LSVC - NON COMMUNICATING WITH RSVC | TETRALOGY OF FALLOT	Received Speech Services
1-00854	5-18	No	No	BICUSPID PULMONARY VALVE | PULMONARY STENOSIS, SUBVALVAR | PULMONARY STENOSIS, VALVAR | TRANSPOSITION D-LOOP WITH VENTRICULAR SEPTAL DEFECT | VENTRICULAR SEPTAL DEFECT, MALALIGNMENT	.
1-01524	5-18	No	No	COMPLETE HEART BLOCK | L-LOOP CORRECTED TRANSPOSITION {SL?} WITH VENTRICULAR SEPTAL DEFECT	.
1-02453	5-18	No	No	AORTIC STENOSIS - VALVAR | AORTIC STENOSIS, SUBVALVAR, DISCRETE, MEMBRANEOUS	.
1-00058	5-18	No	Yes	LEFT AORTIC ARCH | OSTIUM PRIMUM ATRIAL SEPTAL DEFECT, BALANCED	.
1-06162	5-18	No	Yes	DEXTROCARDIA | LEFT AORTIC ARCH WITH NORMAL BRANCHING PATTERN | LSVC - NON COMMUNICATING WITH RSVC | LSVC TO CORONARY SINUS | PARTIALLY ANOMALOUS PULMONARY VEINS | RIGHT SUPERIOR VENA CAVA TO RIGHT ATRIUM | SCIMITAR SYNDROME	.
1-02757	5-18	Yes	No	AORTIC ARCH HYPOPLASIA | AORTIC ATRESIA | CORONARY ARTERIO-VENOUS FISTULA | HYPOPLASTIC AORTIC ISTHMUS | HYPOPLASTIC LEFT HEART SYNDROME | HYPOPLASTIC LEFT VENTRICLE (SUBNORMAL CAVITY VOLUME) | HYPOPLASTIC MITRAL VALVE | MITRAL STENOSIS | PATENT FORAMEN OVALE	Received Speech Services,Learning Disability
1-08371	5-18	Yes	No	AORTIC VALVE POSITION RELATIVE TO THE PULMONARY VALVE, LEFT AND ANTERIOR | ATRIAL SEPTAL DEFECT, SECUNDUM | DOUBLE OUTLET RIGHT VENTRICLE | L-LOOP CORRECTED TGA {SL?} WITH VENTRICULAR SEPTAL DEFECT AND PULMONARY STENOSIS | PULMONARY ATRESIA,VALVAR | SLL | VENTRICULAR SEPTAL DEFECT, MULTIPLE	Received Speech Services,Developmental Delay,Learning Disability,Speech Problem
1-03713	5-18	No	No	COARCTATION SIMPLE (ISOLATED) | UNBALANCED COMPLETE ATRIOVENTRICULAR CANAL, LEFT DOMINANT	.
1-05399	5-18	No	No	HYPOPLASTIC RIGHT VENTRICLE (SUBNORMAL CAVITY VOLUME) | PULMONARY ATRESIA, INTACT VENTRICULAR SEPTUM | PULMONARY ATRESIA,VALVAR	Received Speech Services
1-06505	5-18	No	No	AORTIC STENOSIS - VALVAR | UNICOMMISSURAL (UNICUSPID, UNILEAFLET, UNIFOLIATE) AORTIC VALVE	.
1-04229	5-18	No	No	EBSTEIN MALFORMATION OF THE LEFT ATRIOVENTRICULAR VALVE | L-LOOP CORRECTED TRANSPOSITION {SL?} WITH VENTRICULAR SEPTAL DEFECT | L-LOOP TRANSPOSITION OF THE GREAT ARTERIES WITH VENTRICULAR SEPTAL DEFECT | TRICUSPID REGURGITATION	.
1-04352	5-18	No	No	ATRIAL SEPTAL DEFECT, SECUNDUM | RIGHT AORTIC ARCH WITH NORMAL BRANCHING PATTERN	Received Speech Services,Speech Problem,Add Or Adhd
1-06960	5-18	No	No	COARCTATION SIMPLE (ISOLATED) | LV OUTFLOW TRACT OBSTRUCTION, ABNORMAL MUSCLE BAND	Received Speech Services,Speech Problem
1-03358	5-18	No	Yes	TRUNCUS ARTERIOSUS	.
1-06321	5-18	No	Yes	TETRALOGY OF FALLOT	.
1-04010	5-18	Yes	Yes	ATRIAL SEPTAL DEFECT, SECUNDUM | RIGHT AORTIC ARCH | TETRALOGY OF FALLOT	Head Abnormalities Present,Craniosynostosis,Specific Craniosynostosis;unilateral coronal synostosis,Cutis Aplasia,Other Head Abnormality Present,Other Head Abnormality;parietal encephalocele, plagiocephaly,Neurological Abnormalities Present,Other Neurological Abnormality Present,Other Neurological Abnormality;parietal encephalocele,Received Speech Services,Developmental Delay,Speech Problem
1-01470	5-18	No	No	ATRIAL SEPTAL DEFECT, SECUNDUM | DEXTROCARDIA | L-LOOP CORRECTED TRANSPOSITION {SL?} WITH VENTRICULAR SEPTAL DEFECT | L-LOOP TRANSPOSITION OF THE GREAT VESSELS | PULMONARY ATRESIA CONGENITAL | VENTRICULAR INVERSION (L-LOOP VENTRICLES) | VENTRICULAR SEPTAL DEFECT, SUBPULMONARY OR CONAL	.
1-06924	5-18	No	No	TRUNCUS ARTERIOSUS TYPE I (MAIN PULMONARY ARTERY PRESENT)	.
1-04060	5-18	No	Yes	HYPOPLASTIC MAIN PULMONARY ARTERY | HYPOPLASTIC PULMONARY ANNULUS | PULMONARY STENOSIS, SUBVALVAR | RIGHT AORTIC ARCH WITH NORMAL BRANCHING PATTERN | TETRALOGY OF FALLOT | VENTRICULAR SEPTAL DEFECT, MALALIGNMENT | VENTRICULAR SEPTAL DEFECT, SINGLE	.
1-04767	5-18	No	Yes	ATRIAL SEPTAL DEFECT, SECUNDUM | BICOMMISSURAL (BICUSPID, BILEAFLET, BIFOLIATE) AORTIC VALVE | VENTRICULAR SEPTAL DEFECT, SINGLE	Neurological Abnormalities Present,Hydrocephalus
1-07501	5-18	No	Yes	AORTIC ARCH HYPOPLASIA | AORTIC ATRESIA | HYPOPLASIA ASCENDING AORTA | HYPOPLASTIC LEFT HEART SYNDROME | HYPOPLASTIC LEFT VENTRICLE (SUBNORMAL CAVITY VOLUME) | MITRAL ATRESIA	Neurological Abnormalities Present,Other Neurological Abnormality Present,Other Neurological Abnormality;cerebral palsy (leukomalacia on brain MRI),Received Speech Services,Speech Problem
1-03967	5-18	Yes	No	ANOMALOUS HEPATIC VENOUS DRAINAGE OR CONNECTION | AORTIC VALVE POSITION RELATIVE TO THE PULMONARY VALVE, ANTERIOR | ASPLENIA SYNDROME (RIGHT ISOMERISM) | DOUBLE OUTLET RIGHT VENTRICLE | HETEROTAXY | HYPOPLASTIC LEFT VENTRICLE (SUBNORMAL CAVITY VOLUME) | LSVC TO CORONARY SINUS | PULMONARY STENOSIS, SUBVALVAR | PULMONARY STENOSIS, VALVAR | SINGLE VENTRICLE IN HETEROTAXY SYNDROME | SINGLE VENTRICLE …	Received Speech Services,Behavioral Disorders;no specifics,Developmental Delay,Learning Disability,Speech Problem
1-01617	5-18	Yes	Yes	AORTIC ARCH HYPOPLASIA | AORTIC ATRESIA | ATRIAL SEPTAL DEFECT, SECUNDUM | CARDIOMYOPATHY | HYPOPLASIA ASCENDING AORTA | HYPOPLASTIC LEFT HEART SYNDROME | HYPOPLASTIC LEFT VENTRICLE (SUBNORMAL CAVITY VOLUME) | LEFT AORTIC ARCH WITH UNKNOWN BRANCHING PATTERN | MITRAL ATRESIA | VENO-VENOUS COLLATERAL	Neurological Abnormalities Present,Other Neurological Abnormality Present,Other Neurological Abnormality;Autism,Received Speech Services,Behavioral Disorders;PDD,Developmental Delay,Anxiety,Autism Spectrum,Ocd
1-01132	5-18	No	No	ATRIAL SEPTAL DEFECT, SECUNDUM | LEFT AORTIC ARCH WITH NORMAL BRANCHING PATTERN | PARTIALLY ANOMALOUS PULMONARY VEINS	.
1-06972	5-18	No	No	AORTIC ARCH HYPOPLASIA | BICOMMISSURAL (BICUSPID, BILEAFLET) AORTIC VALVE, RIGHT-LEFT FUSION | COARCTATION | LEFT AORTIC ARCH WITH NORMAL BRANCHING PATTERN | PARACHUTE MITRAL VALVE	Received Speech Services,Speech Problem
1-01539	5-18	Yes	No	AORTIC ARCH HYPOPLASIA | AORTIC ATRESIA | HYPOPLASIA ASCENDING AORTA | HYPOPLASTIC LEFT HEART SYNDROME | HYPOPLASTIC LEFT VENTRICLE (SUBNORMAL CAVITY VOLUME) | HYPOPLASTIC MITRAL VALVE | LV TO CORONARY FISTULAE IN HYPOPLASTIC LEFT HEART SYNDROME | MITRAL STENOSIS | PATENT FORAMEN OVALE | TUBULAR HYPOPLASIA OF AORTA + COARCTATION	Received Speech Services,Learning Disability
1-01584	5-18	Yes	No	BICUSPID PULMONARY VALVE | EBSTEINS DISEASE | L-LOOP TRANSPOSITION OF THE GREAT VESSELS | LEFT AORTIC ARCH WITH NORMAL BRANCHING PATTERN | PULMONARY STENOSIS, SUBVALVAR | PULMONARY STENOSIS, VALVAR | VENTRICULAR SEPTAL DEFECT, MALALIGNMENT | VENTRICULAR SEPTAL DEFECT, SUBPULMONARY OR CONAL	Received Speech Services,Learning Disability,Speech Problem
1-03921	5-18	Yes	No	AORTIC STENOSIS | HYPOPLASIA ASCENDING AORTA | HYPOPLASTIC AORTIC ANNULUS | HYPOPLASTIC LEFT HEART SYNDROME | HYPOPLASTIC LEFT VENTRICLE (SUBNORMAL CAVITY VOLUME) | MITRAL STENOSIS | PATENT FORAMEN OVALE | TUBULAR HYPOPLASIA OF AORTA	Received Speech Services,Developmental Delay
1-01256	5-18	Yes	Yes	HYPOPLASTIC RIGHT VENTRICLE (SUBNORMAL CAVITY VOLUME) | PULMONARY STENOSIS | TRICUSPID ATRESIA + PS OR SMALL VSD (IB) | VENTRICULAR SEPTAL DEFECT RESTRICTIVE	Received Speech Services,Learning Disability
1-06855	5-18	No	No	ATRIAL SEPTAL DEFECT, SECUNDUM | EBSTEINS DISEASE	.
1-07199	5-18	No	Yes	AORTIC STENOSIS - VALVAR	.
1-02342	5-18	No	No	ATRIAL SEPTAL DEFECT, SECUNDUM | LSVC TO CORONARY SINUS | MULTIPLE ATRIAL SEPTAL DEFECTS | RIGHT AORTIC ARCH WITH NORMAL BRANCHING PATTERN | RIGHT SUPERIOR VENA CAVA TO RIGHT ATRIUM | SYSTEMIC VENOUS ANOMALY | TETRALOGY OF FALLOT WITH PULMONARY ATRESIA	.
1-00198	5-18	Yes	No	HYPOPLASTIC PULMONARY ANNULUS | LEFT AORTIC ARCH | PULMONARY STENOSIS, SUBVALVAR | PULMONARY STENOSIS, SUPRAVALVAR | RETRO-AORTIC INNOMINATE VEIN | TETRALOGY OF FALLOT | VENTRICULAR SEPTAL DEFECT, MALALIGNMENT | VENTRICULAR SEPTAL DEFECT, MULTIPLE | VENTRICULAR SEPTAL DEFECT, MUSCULAR	Learning Disability
1-00315	5-18	Yes	No	BICOMMISSURAL (BICUSPID, BILEAFLET) AORTIC VALVE, RIGHT-LEFT FUSION | DILATED AORTIC ROOT | LEFT AORTIC ARCH | TUBULAR HYPOPLASIA OF AORTA + COARCTATION	Learning Disability
1-00897	5-18	Yes	Yes	BICOMMISSURAL (BICUSPID, BILEAFLET) AORTIC VALVE, RIGHT-NON FUSION | LEFT AORTIC ARCH WITH NORMAL BRANCHING PATTERN | TUBULAR HYPOPLASIA OF AORTA + COARCTATION	Received Speech Services,Developmental Delay,Learning Disability,Non Febrile Seizure Disorder,Speech Problem
1-01508	5-18	No	No	COARCTATION | PATENT FORAMEN OVALE | SINGLE VENTRICLE, LEFT; DOUBLE INLET LEFT VENTRICLE | TRANSPOSITION D-LOOP | TUBULAR HYPOPLASIA OF AORTA | UNIVENTRICULAR, DOUBLE INLET ATRIOVENTRICULAR CONNECTION	.
1-02203	5-18	No	No	ATRIAL SEPTAL DEFECT | DISCORDANT VENTRICULOARTERIAL CONNECTION | TRANSPOSITION D-LOOP WITH VENTRICULAR SEPTAL DEFECT | VENTRICULAR SEPTAL DEFECT, MULTIPLE	.
1-06248	5-18	No	Yes	CONUS CORONARY ARTERY | RIGHT AORTIC ARCH WITH NORMAL BRANCHING PATTERN | TETRALOGY OF FALLOT	Received Speech Services
1-03084	5-18	Yes	No	AORTIC STENOSIS - VALVAR | BICOMMISSURAL (BICUSPID, BILEAFLET) AORTIC VALVE, RIGHT-LEFT FUSION | LEFT AORTIC ARCH WITH NORMAL BRANCHING PATTERN	Received Speech Services,Developmental Delay
1-03484	5-18	Yes	No	DOUBLE AORTIC ARCH, RIGHT ARCH DOMINANT, LEFT ARCH ATRETIC | VASCULAR RING	Received Speech Services,Developmental Delay,Speech Problem
1-02888	5-18	No	No	AORTIC STENOSIS | BICOMMISSURAL (BICUSPID, BILEAFLET) AORTIC VALVE, RIGHT-LEFT FUSION	.
1-03473	5-18	No	No	ATRIAL SEPTAL ABNORMALITY | ATRIAL SEPTAL DEFECT, SECUNDUM	.
1-00142	5-18	No	No	COARCTATION | PATENT FORAMEN OVALE | VENTRICULAR SEPTAL DEFECT | VENTRICULAR SEPTAL DEFECT, MEMBRANOUS	Received Speech Services
1-01419	5-18	No	No	AORTIC ATRESIA | ATRIAL SEPTAL DEFECT | HYPOPLASIA ASCENDING AORTA | HYPOPLASTIC LEFT HEART SYNDROME | HYPOPLASTIC LEFT VENTRICLE (SUBNORMAL CAVITY VOLUME) | LEFT AORTIC ARCH WITH NORMAL BRANCHING PATTERN | MITRAL ATRESIA	Received Speech Services
1-01514	5-18	No	No	PARTIALLY ANOMALOUS PULMONARY VEINS | SINUS VENOSUS SEPTAL DEFECT, SUPERIOR TYPE	Received Speech Services,Speech Problem
1-02842	5-18	No	Yes	AORTIC REGURGITATION | BICOMMISSURAL (BICUSPID, BILEAFLET) AORTIC VALVE, RIGHT-LEFT FUSION	.
1-06612	5-18	No	Yes	ATRIAL SEPTAL DEFECT	.
1-04788	5-18	Yes	No	AORTIC STENOSIS, SUBVALVAR, DISCRETE, MEMBRANEOUS | BICOMMISSURAL (BICUSPID, BILEAFLET) AORTIC VALVE, RIGHT-NON FUSION | LEFT AORTIC ARCH WITH NORMAL BRANCHING PATTERN	Autism Spectrum
1-00118	5-18	Yes	Yes	AORTIC ARCH HYPOPLASIA | AORTIC ATRESIA | HYPOPLASIA ASCENDING AORTA | HYPOPLASTIC LEFT HEART SYNDROME | HYPOPLASTIC LEFT VENTRICLE (SUBNORMAL CAVITY VOLUME) | HYPOPLASTIC MITRAL VALVE | LV TO CORONARY FISTULAE IN HYPOPLASTIC LEFT HEART SYNDROME | RESTRICTIVE PATENT FORAMEN OVALE	Received Speech Services,Developmental Delay,Learning Disability
1-01405	5-18	Yes	Yes	AORTIC STENOSIS - VALVAR | ATRIAL SEPTAL DEFECT, SECUNDUM | ENDOCARDIAL CUSHION DEFECT | HYPOPLASTIC MITRAL VALVE | OSTIUM PRIMUM ATRIAL SEPTAL DEFECT, BALANCED | PULMONARY STENOSIS, SUBVALVAR | PULMONARY STENOSIS, VALVAR | TRICOMMISSURAL (TRICUSPID, TRILEAFLET, TRIFOLIATE) AORTIC VALVE	Head Abnormalities Present,Macrocephaly,Neurological Abnormalities Present,Other Neurological Abnormality Present,Other Neurological Abnormality;subarachnoid cyst,Developmental Delay
1-04855	5-18	Yes	Yes	AORTICO-PULMONARY WINDOW | COARCTATION	Neurological Abnormalities Present,Other Neurological Abnormality Present,Other Neurological Abnormality;learning disability, ADHD,Received Speech Services,Non Febrile Seizure Disorder,Add Or Adhd,Anxiety
1-00802	5-18	No	No	HYPOPLASTIC LEFT HEART SYNDROME	Received Speech Services,Speech Problem
1-03875	5-18	No	No	ATRIAL SEPTAL DEFECT, SECUNDUM | LEFT AORTIC ARCH WITH NORMAL BRANCHING PATTERN	.
1-00230	5-18	No	Yes	AORTIC STENOSIS, SUBVALVAR, DISCRETE, MEMBRANEOUS | BICOMMISSURAL (BICUSPID, BILEAFLET) AORTIC VALVE, RIGHT-NON FUSION | CLEFT MITRAL VALVE | LSVC TO CORONARY SINUS | OSTIUM PRIMUM ATRIAL SEPTAL DEFECT	.
1-05651	5-18	No	Yes	TRUNCUS ARTERIOSUS TYPE I (MAIN PULMONARY ARTERY PRESENT)	.
1-00018	5-18	Yes	Yes	AORTIC STENOSIS | BICOMMISSURAL (BICUSPID, BILEAFLET, BIFOLIATE) AORTIC VALVE | COARCTATION | HYPOPLASTIC AORTIC ANNULUS | HYPOPLASTIC LEFT VENTRICLE (SUBNORMAL CAVITY VOLUME) | MITRAL ATRESIA | TOTALLY ANOMALOUS PULMONARY VENOUS RETURN, SUPRACARDIAC | VENTRICULAR SEPTAL DEFECT	Received Speech Services,Behavioral Disorders;Anxiety over math problems,Learning Disability,Anxiety
1-00844	5-18	No	No	HYPOPLASTIC RIGHT VENTRICLE (SUBNORMAL CAVITY VOLUME) | LEFT AORTIC ARCH WITH NORMAL BRANCHING PATTERN | SDS | SINGLE VENTRICLE, LEFT; DOUBLE INLET LEFT VENTRICLE | STRADDLING TRICUSPID VALVE | VENTRICULAR SEPTAL DEFECT	.
1-01025	5-18	No	No	BICOMMISSURAL (BICUSPID, BILEAFLET) AORTIC VALVE, RIGHT-LEFT FUSION | LEFT AORTIC ARCH WITH NORMAL BRANCHING PATTERN	.
1-01487	5-18	No	No	ATRIAL SEPTAL DEFECT | DILATED LEFT PULMONARY ARTERY | DILATED RIGHT PULMONARY ARTERY | DYSPLASTIC (ABSENT) PULMONARY VALVE SYNDROME (TOF WITH APVS) | PULMONARY REGURGITATION | PULMONARY STENOSIS | VENTRICULAR SEPTAL DEFECT, MALALIGNMENT | VENTRICULAR SEPTAL DEFECT, SINGLE	.
1-05496	5-18	No	No	ATRIAL SEPTAL DEFECT, SECUNDUM | LEFT AORTIC ARCH WITH NORMAL BRANCHING PATTERN	.
1-06937	5-18	No	No	ATRIAL SEPTAL DEFECT, SECUNDUM | LEFT AORTIC ARCH WITH NORMAL BRANCHING PATTERN	.
1-05564	5-18	No	Yes	CORONARY ARTERY ANOMALY, RIGHT | RIGHT CORONARY ARTERY ARISING FROM THE LEFT SINUS OF VALSALVA	Received Speech Services
1-11241	5-18	Yes	Yes	RETRO-AORTIC INNOMINATE VEIN | RIGHT AORTIC ARCH WITH NORMAL BRANCHING PATTERN | TETRALOGY OF FALLOT WITH PULMONARY ATRESIA	Head Abnormalities Present,Microcephaly,Received Speech Services,Developmental Delay,Learning Disability,Mental Retardation,Speech Problem
1-04246	5-18	No	No	AORTIC STENOSIS - VALVAR | BICOMMISSURAL (BICUSPID, BILEAFLET, BIFOLIATE) AORTIC VALVE	.
1-05119	5-18	No	No	TRANSPOSITION D-LOOP	.
1-06253	5-18	Yes	No	AORTIC ARCH ABNORMAL BRANCH | ATRIAL SEPTAL DEFECT, SECUNDUM | BALANCED COMPLETE ATRIOVENTRICULAR CANAL | OSTIUM PRIMUM ATRIAL SEPTAL DEFECT | PULMONARY STENOSIS | VENTRICULAR SEPTAL DEFECT, ECD TYPE	Received Speech Services,Developmental Delay,Learning Disability,Speech Problem,Add Or Adhd,Anxiety
1-01018	5-18	No	No	TRANSPOSITION D-LOOP WITH INTACT VENTRICULAR SEPTUM	.
1-01069	5-18	No	No	HYPERTROPHIC CARDIO MYOPATHY, NON-OBSTRUCTIVE | VENTRICULAR SEPTAL DEFECT, MUSCULAR	.
1-01078	5-18	No	No	EBSTEINS DISEASE | PATENT FORAMEN OVALE | TRICUSPID REGURGITATION | VENTRICULAR SEPTAL DEFECT, MUSCULAR	Received Speech Services
1-04686	5-18	Yes	No	ATRIAL SEPTAL DEFECT, SECUNDUM | COARCTATION | HYPOPLASTIC RIGHT VENTRICLE (SUBNORMAL CAVITY VOLUME) | L-LOOP TRANSPOSITION OF THE GREAT VESSELS | SINGLE VENTRICLE, LEFT; DOUBLE INLET LEFT VENTRICLE	Developmental Delay,Learning Disability
1-13446	5-18	Yes	No	ABDOMINAL HETEROTAXY (SITUS AMBIGUOUS) | ANATOMIC OR FUNCTIONAL ASPLENIA | ATRIAL SEPTAL DEFECT, SECUNDUM | COMMON ATRIUM | DEXTROCARDIA | DORV + AVSD (AV CANAL) | HETEROTAXY | HYPOPLASTIC LEFT VENTRICLE (SUBNORMAL CAVITY VOLUME) | INTESTINAL MALROTATION | LEFT SUPERIOR VENA CAVA ENTERING LEFT ATRIUM | RIGHT AORTIC ARCH WITH NORMAL BRANCHING PATTERN | RIGHT SUPERIOR VENA CAVA TO RIGHT ATRIUM | SL…	Received Speech Services,Learning Disability
1-00591	5-18	No	No	ANATOMIC OR FUNCTIONAL ASPLENIA | ANOMALOUS HEPATIC VENOUS DRAINAGE OR CONNECTION | ASPLENIA SYNDROME (RIGHT ISOMERISM) | ATRIAL SEPTAL DEFECT, SECUNDUM | COMPLETE COMMON AV CANAL | DOUBLE OUTLET RIGHT VENTRICLE | ENDOCARDIAL CUSHION DEFECT | HETEROTAXY | HYPOPLASTIC LEFT VENTRICLE (SUBNORMAL CAVITY VOLUME) | OSTIUM PRIMUM ATRIAL SEPTAL DEFECT | RIGHT AORTIC ARCH | RIGHT INFERIOR VENA CAVA ENTERS…	.
1-02980	5-18	No	No	ATRIAL SEPTAL DEFECT, SECUNDUM | HYPOPLASTIC LEFT PULMONARY ARTERY | HYPOPLASTIC RIGHT VENTRICLE (SUBNORMAL CAVITY VOLUME) | HYPOPLASTIC TRICUSPID VALVE | PULMONARY STENOSIS, SUBVALVAR | PULMONARY STENOSIS, VALVAR | SUBAORTIC CONUS | TRICUSPID STENOSIS | VENTRICULAR SEPTAL DEFECT	.
1-03842	5-18	No	No	INTERRUPTED AORTIC ARCH TYPE B | TRUNCUS ARTERIOSUS TYPE II (MAIN PULMONARY ARTERY ABSENT)	Received Speech Services,Add Or Adhd
1-07447	5-18	No	No	ATRIAL SEPTAL DEFECT | HYPOPLASTIC LEFT HEART SYNDROME	.
1-00804	5-18	Yes	No	AORTIC STENOSIS - VALVAR | HYPOPLASTIC AORTIC ANNULUS | HYPOPLASTIC LEFT HEART SYNDROME | HYPOPLASTIC LEFT VENTRICLE (SUBNORMAL CAVITY VOLUME) | MITRAL VALVE PROLAPSE | PATENT FORAMEN OVALE	Developmental Delay,Learning Disability
1-02148	5-18	Yes	No	TRUNCUS ARTERIOSUS	Received Speech Services,Learning Disability,Add Or Adhd
1-03256	5-18	Yes	No	AORTIC ATRESIA | HYPOPLASTIC LEFT HEART SYNDROME | MITRAL STENOSIS	Developmental Delay,Learning Disability
1-00619	5-18	No	No	AORTIC ATRESIA | COARCTATION | HYPOPLASIA ASCENDING AORTA | HYPOPLASTIC LEFT HEART SYNDROME | HYPOPLASTIC LEFT VENTRICLE (SUBNORMAL CAVITY VOLUME) | MITRAL ATRESIA | PATENT FORAMEN OVALE	.
1-02769	5-18	No	No	L-LOOP CORRECTED TRANSPOSITION {SL?} WITH INTACT VENTRICULAR SEPTUM | SLL	.
1-04506	5-18	No	No	LSVC TO CORONARY SINUS | PULMONARY STENOSIS, VALVAR | TRANSPOSITION D-LOOP | TRANSPOSITION D-LOOP WITH INTACT VENTRICULAR SEPTUM	.
1-06524	5-18	No	No	AORTIC STENOSIS | BICOMMISSURAL (BICUSPID, BILEAFLET) AORTIC VALVE, RIGHT-LEFT FUSION	.
1-04378	5-18	No	Yes	AORTIC STENOSIS - VALVAR | LSVC TO CORONARY SINUS | RIGHT AORTIC ARCH WITH NORMAL BRANCHING PATTERN | TETRALOGY OF FALLOT WITH PULMONARY ATRESIA | VENTRICULAR SEPTAL DEFECT, MALALIGNMENT | VENTRICULAR SEPTAL DEFECT, MULTIPLE | VENTRICULAR SEPTAL DEFECT, MUSCULAR	.
1-05760	5-18	Yes	No	TRANSPOSITION D-LOOP WITH INTACT VENTRICULAR SEPTUM	Learning Disability,Add Or Adhd,Anxiety
1-08053	5-18	Yes	Yes	ABNORMAL AORTIC VALVE CUSP | ATRIAL SEPTAL DEFECT, SECUNDUM | DEFICIENT AORTIC VALVE CUSP(S) | PROLAPSED AORTIC VALVE | VENTRICULAR SEPTAL DEFECT, MEMBRANOUS | VENTRICULAR SEPTAL DEFECT, MULTIPLE | VENTRICULAR SEPTAL DEFECT, MUSCULAR	Head Abnormalities Present,Microcephaly,Received Speech Services,Developmental Delay,Learning Disability,Speech Problem
1-09293	5-18	Yes	Yes	ABDOMINAL HETEROTAXY (SITUS AMBIGUOUS) | ANATOMIC OR FUNCTIONAL ASPLENIA | ASPLENIA SYNDROME (RIGHT ISOMERISM) | HETEROTAXY | HYPOPLASTIC LEFT VENTRICLE (SUBNORMAL CAVITY VOLUME) | LEFT AORTIC ARCH WITH NORMAL BRANCHING PATTERN | LEFT INFERIOR VENA CAVA TO RIGHT ATRIUM | LSVC TO CORONARY SINUS | PULMONARY STENOSIS, VALVAR | RIGHT SUPERIOR VENA CAVA TO RIGHT ATRIUM | TRANSPOSITION D-LOOP WITH VSD …	Head Abnormalities Present,Other Head Abnormality Present,Other Head Abnormality;triangular shaped facies,Received Speech Services,Developmental Delay,Learning Disability,Speech Problem
1-01606	5-18	No	No	ABSENCE OF THE SUPRARENAL INFERIOR VENA CAVA WITH AZYGOUS CONTINUATION | DOUBLE OUTLET RIGHT VENTRICLE | HETEROTAXY | MITRAL ATRESIA | PULMONARY STENOSIS | PULMONARY STENOSIS, LEFT | SINGLE VENTRICLE, RIGHT	.
1-06763	5-18	No	No	ABSENCE OF THE SUPRARENAL INFERIOR VENA CAVA WITH AZYGOUS CONTINUATION | ANOMALOUS HEPATIC VENOUS DRAINAGE OR CONNECTION | AORTIC ATRESIA | COMMON ATRIUM | HETEROTAXY | HYPOPLASTIC LEFT VENTRICLE (SUBNORMAL CAVITY VOLUME) | MITRAL ATRESIA | SINGLE VENTRICLE IN HETEROTAXY SYNDROME | TUBULAR HYPOPLASIA OF AORTA + COARCTATION	Add Or Adhd
1-01406	5-18	No	Yes	HYPOPLASTIC MAIN PULMONARY ARTERY | RIGHT AORTIC ARCH | TETRALOGY OF FALLOT	Head Abnormalities Present,Other Head Abnormality Present,Other Head Abnormality;Hydrocephalus
1-01407	5-18	Yes	Yes	COARCTATION | DOUBLE OUTLET RIGHT VENTRICLE | HYPOPLASTIC LEFT VENTRICLE (SUBNORMAL CAVITY VOLUME) | MITRAL ATRESIA | PATENT FORAMEN OVALE | TRANSPOSITION D-LOOP | VENTRICULAR SEPTAL DEFECT RESTRICTIVE	Received Speech Services,Learning Disability
1-02988	5-18	Yes	Yes	CARDIOMYOPATHY RESTRICTIVE | VENTRICULAR SEPTAL DEFECT, MUSCULAR	Developmental Delay
1-00522	5-18	No	No	AORTIC ATRESIA | HYPOPLASTIC LEFT HEART SYNDROME | MITRAL ATRESIA	Anxiety
1-01638	5-18	No	No	PULMONARY STENOSIS | RIGHT AORTIC ARCH WITH NORMAL BRANCHING PATTERN | TETRALOGY OF FALLOT | VENTRICULAR SEPTAL DEFECT, MALALIGNMENT	.
1-05702	5-18	No	No	AORTIC STENOSIS - VALVAR | BICOMMISSURAL (BICUSPID, BILEAFLET) AORTIC VALVE, RIGHT-LEFT FUSION | LEFT AORTIC ARCH WITH NORMAL BRANCHING PATTERN	.
1-06209	5-18	No	No	ANOMALOUS ORIGIN OF A CORONARY ARTERY FROM THE PULMONARY ARTERY | BICOMMISSURAL (BICUSPID, BILEAFLET, BIFOLIATE) AORTIC VALVE | COARCTATION | LSVC TO CORONARY SINUS	.
1-06607	5-18	No	No	BICOMMISSURAL (BICUSPID, BILEAFLET, BIFOLIATE) AORTIC VALVE	.
1-07027	5-18	No	No	AORTIC STENOSIS - SUPRAVALVAR | LEFT AORTIC ARCH WITH NORMAL BRANCHING PATTERN	.
1-00200	5-18	Yes	No	L-LOOP CORRECTED TRANSPOSITION {SL?} | L-LOOP TRANSPOSITION OF THE GREAT VESSELS | TRICUSPID REGURGITATION | TRICUSPID VALVE ABNORMALITY | VENTRICULAR INVERSION (L-LOOP VENTRICLES) | VENTRICULAR SEPTAL DEFECT	Received Speech Services,Learning Disability
1-02204	5-18	No	No	AORTIC STENOSIS - VALVAR	.
1-03235	5-18	No	No	LEFT CORONARY ARTERY ARISING FROM THE RIGHT SINUS OF VALSALVA	.
1-04363	5-18	No	No	COARCTATION SIMPLE (ISOLATED)	.
1-04368	5-18	No	No	TRANSPOSITION D-LOOP	.
1-04633	5-18	No	No	AORTIC STENOSIS - VALVAR | BICOMMISSURAL (BICUSPID, BILEAFLET, BIFOLIATE) AORTIC VALVE	.
1-00878	5-18	No	Yes	ABSENCE OF THE SUPRARENAL INFERIOR VENA CAVA WITH AZYGOUS CONTINUATION | AORTIC STENOSIS - SUBVALVAR | ATRIAL INVERSION (SITUS INVERSUS OF THE ATRIA) | COARCTATION | DORV, VENTRICULAR DEFECT UNCOMMITTED | HYPOPLASTIC AORTIC ANNULUS | HYPOPLASTIC MITRAL VALVE | ILL | POLYSPLENIA SYNDROME (LEFT ISOMERISM) | PULMONARY VEIN ANOMALY | RIGHT AORTIC ARCH | RIGHT SUPERIOR VENA CAVA TO CORONARY SINUS | SI…	Head Abnormalities Present,Other Head Abnormality Present,Other Head Abnormality;Swelling, Mass, or Lump on Face
1-03042	5-18	No	Yes	ATRIAL SEPTAL DEFECT, SECUNDUM | HYPOPLASTIC DESCENDING AORTA | LEFT AORTIC ARCH WITH NORMAL BRANCHING PATTERN	Add Or Adhd
1-04447	5-18	Yes	Yes	BALANCED TRANSITIONAL ATRIOVENTRICULAR CANAL | CLEFT MITRAL VALVE | OSTIUM PRIMUM ATRIAL SEPTAL DEFECT | VENTRICULAR SEPTAL DEFECT, ECD TYPE	Head Abnormalities Present,Microcephaly,Developmental Delay,Learning Disability,Anxiety,Ocd
1-00913	5-18	No	No	DOUBLE OUTLET RIGHT VENTRICLE | HYPOPLASTIC LEFT VENTRICLE (SUBNORMAL CAVITY VOLUME) | LSVC TO CORONARY SINUS | MITRAL ATRESIA | TRANSPOSITION D-LOOP | VENTRICULAR SEPTAL DEFECT	.
1-02284	5-18	No	No	EBSTEINS DISEASE | PATENT FORAMEN OVALE | TRICUSPID REGURGITATION NEONATAL	.
1-06645	5-18	No	No	DOUBLE OUTLET RIGHT VENTRICLE | INVERTED CORONARIES WITH POSTERIOR LAD IN D-LOOP TGA | SDD | TRANSPOSITION D-LOOP | TUBULAR HYPOPLASIA OF AORTA + COARCTATION	Received Speech Services
1-00360	5-18	No	Yes	ASPLENIA SYNDROME (RIGHT ISOMERISM) | DEXTROCARDIA | DOUBLE OUTLET RIGHT VENTRICLE | ENDOCARDIAL CUSHION DEFECT | HETEROTAXY | LEFT SUPERIOR VENA CAVA ENTERING LEFT ATRIUM | OSTIUM PRIMUM ATRIAL SEPTAL DEFECT | PARTIALLY ANOMALOUS PULMONARY VEINS | PULMONARY ATRESIA CONGENITAL | SINGLE VENTRICLE	Head Abnormalities Present,Craniosynostosis,Specific Craniosynostosis;sagittal suture,Received Speech Services
1-04975	5-18	Yes	Yes	LSVC TO CORONARY SINUS | PULMONARY ATRESIA CONGENITAL | RIGHT SUPERIOR VENA CAVA TO RIGHT ATRIUM | RIGHT VENTRICULAR ORIGIN OF SUBAORTIC CONUS | VENTRICULAR SEPTAL DEFECT	Received Speech Services,Developmental Delay,Learning Disability,Speech Problem,Add Or Adhd,Anxiety,Depression
1-04933	5-18	No	No	SINGLE RIGHT CORONARY | SINGLE RIGHT CORONARY IN D-LOOP TGA | TRANSPOSITION D-LOOP WITH VENTRICULAR SEPTAL DEFECT | VENTRICULAR SEPTAL DEFECT, MUSCULAR OUTLET	.
1-07306	5-18	No	No	AORTIC STENOSIS - VALVAR | BICOMMISSURAL (BICUSPID, BILEAFLET, BIFOLIATE) AORTIC VALVE	Received Speech Services,Other Psychiatric Disorder;Tourette's and OCD
1-03003	5-18	No	Yes	BICOMMISSURAL (BICUSPID, BILEAFLET, BIFOLIATE) AORTIC VALVE | DILATED AORTIC ROOT | LSVC - COMMUNICATES WITH RSVC	.
1-00718	5-18	Yes	No	ATRIAL SEPTAL DEFECT, SECUNDUM | DYSPLASTIC PULMONARY VALVE | HYPOPLASTIC PULMONARY ANNULUS | HYPOPLASTIC RIGHT PULMONARY ARTERY | HYPOPLASTIC RIGHT VENTRICLE (SUBNORMAL CAVITY VOLUME) | HYPOPLASTIC TRICUSPID VALVE	Received Speech Services,Learning Disability
1-03020	5-18	Yes	No	CORONARY ARTERY ANOMALY, RIGHT	Received Speech Services,Learning Disability,Speech Problem,Other Psychiatric Disorder;shy and quite as per father and school teacher
1-03620	5-18	Yes	Yes	ATRIAL SEPTAL DEFECT, SECUNDUM | VENTRICULAR SEPTAL DEFECT, MUSCULAR, TRABECULAR, APICAL	Neurological Abnormalities Present,Other Neurological Abnormality Present,Other Neurological Abnormality;severe developmental delay, non-verbal,Received Speech Services,Developmental Delay,Learning Disability,Non Febrile Seizure Disorder,Speech Problem,Anxiety
1-04768	5-18	No	No	AORTIC STENOSIS - VALVAR	.
1-06680	5-18	No	No	AORTIC STENOSIS | BICOMMISSURAL (BICUSPID, BILEAFLET, BIFOLIATE) AORTIC VALVE	.
1-00392	5-18	Yes	No	COMPLETE COMMON AV CANAL | DOUBLE OUTLET RIGHT VENTRICLE | HETEROTAXY | L-LOOP TRANSPOSITION OF THE GREAT VESSELS | LSVC TO CORONARY SINUS | MESOCARDIA | PATENT FORAMEN OVALE | PULMONARY STENOSIS, SUBVALVAR | PULMONARY STENOSIS, VALVAR | RIGHT AORTIC ARCH | VENTRICULAR INVERSION (L-LOOP VENTRICLES)	Learning Disability
1-03426	5-18	Yes	No	ATRIAL SEPTAL DEFECT, SECUNDUM | LEFT AORTIC ARCH WITH NORMAL BRANCHING PATTERN | PARTIALLY ANOMALOUS PULMONARY VEINS | PATENT FORAMEN OVALE	Learning Disability
1-01396	5-18	No	No	LEFT CORONARY ARTERY ARISING FROM THE RIGHT SINUS OF VALSALVA | TETRALOGY OF FALLOT WITH PULMONARY ATRESIA	.
1-04162	5-18	No	No	LEFT AORTIC ARCH WITH NORMAL BRANCHING PATTERN | TETRALOGY OF FALLOT	.
1-05176	5-18	No	No	AORTIC STENOSIS - VALVAR | BICOMMISSURAL (BICUSPID, BILEAFLET) AORTIC VALVE, RIGHT-LEFT FUSION | LEFT AORTIC ARCH WITH NORMAL BRANCHING PATTERN | PULMONARY STENOSIS, LEFT	.
1-01849	5-18	No	Yes	ATRIAL SEPTAL DEFECT, SECUNDUM | LEFT AORTIC ARCH WITH NORMAL BRANCHING PATTERN	.
1-02955	5-18	No	Yes	HYPOPLASTIC MAIN PULMONARY ARTERY | HYPOPLASTIC PULMONARY ANNULUS | PATENT FORAMEN OVALE | PULMONARY STENOSIS, SUBVALVAR | RIGHT AORTIC ARCH WITH NORMAL BRANCHING PATTERN | TETRALOGY OF FALLOT | VENTRICULAR SEPTAL DEFECT, MALALIGNMENT | VENTRICULAR SEPTAL DEFECT, MULTIPLE | VENTRICULAR SEPTAL DEFECT, MUSCULAR	.
1-07196	5-18	No	Yes	ATRIAL SEPTAL DEFECT | DYSPLASTIC TRICUSPID VALVE | HYPOPLASTIC RIGHT VENTRICLE (SUBNORMAL CAVITY VOLUME) | PULMONARY STENOSIS	Received Speech Services,Add Or Adhd
1-01628	5-18	Yes	No	AORTIC STENOSIS - VALVAR | BICOMMISSURAL (BICUSPID, BILEAFLET, BIFOLIATE) AORTIC VALVE | COARCTATION | HYPOPLASTIC AORTIC ANNULUS | HYPOPLASTIC LEFT HEART SYNDROME | HYPOPLASTIC LEFT VENTRICLE (SUBNORMAL CAVITY VOLUME) | HYPOPLASTIC MITRAL VALVE | LSVC TO CORONARY SINUS | MITRAL STENOSIS | PATENT FORAMEN OVALE | VENTRICULAR SEPTAL DEFECT, MEMBRANOUS | VENTRICULAR SEPTAL DEFECT, MULTIPLE | VENTRIC…	Received Speech Services,Learning Disability,Autism Spectrum
1-03910	5-18	Yes	No	DYSPLASTIC PULMONARY VALVE | HYPOPLASTIC PULMONARY ANNULUS | PATENT FORAMEN OVALE | PULMONARY STENOSIS, VALVAR	Learning Disability,Other Psychiatric Disorder;Executive Function Disorder
1-06261	5-18	Yes	No	BICOMMISSURAL (BICUSPID, BILEAFLET) AORTIC VALVE, LEFT-NON FUSION | COARCTATION | EBSTEINS DISEASE	Received Speech Services,Learning Disability,Add Or Adhd
1-08346	5-18	Yes	No	ATRIAL SEPTAL DEFECT, SECUNDUM | LEFT AORTIC ARCH WITH NORMAL BRANCHING PATTERN | PATENT DUCTUS ARTERIOSUS | PULMONARY STENOSIS, LEFT	Received Speech Services,Developmental Delay,Learning Disability,Speech Problem
1-00980	5-18	No	No	DOUBLE AORTIC ARCH, RIGHT ARCH DOMINANT, LEFT ARCH ATRETIC | VASCULAR RING	.
1-01784	5-18	No	No	EBSTEINS DISEASE | LEFT AORTIC ARCH WITH NORMAL BRANCHING PATTERN	.
1-04293	5-18	No	No	ATRIAL SEPTAL DEFECT, SECUNDUM	.
1-07177	5-18	No	Yes	PATENT FORAMEN OVALE | TETRALOGY OF FALLOT	.
1-06961	5-18	Yes	No	TRANSPOSITION D-LOOP	Received Speech Services,Autism Spectrum
1-11290	5-18	Yes	No	CYANOTIC CONGENITAL HEART DISEASE | TETRALOGY OF FALLOT WITH PULMONARY ATRESIA	Developmental Delay,Ocd
1-00258	5-18	No	No	DORV, TAUSSIG BING | HYPOPLASTIC AORTIC ANNULUS | LEFT AORTIC ARCH | TUBULAR HYPOPLASIA OF AORTA + COARCTATION | VENTRICULAR SEPTAL DEFECT, MEMBRANOUS	Received Speech Services,Behavioral Disorders;ADHD,Add Or Adhd
1-05287	5-18	Yes	No	AORTIC STENOSIS - VALVAR | BICOMMISSURAL (BICUSPID, BILEAFLET) AORTIC VALVE, RIGHT-LEFT FUSION | BICOMMISSURAL (BICUSPID, BILEAFLET, BIFOLIATE) AORTIC VALVE	Received Speech Services,Developmental Delay,Learning Disability,Speech Problem,Add Or Adhd
1-01313	5-18	No	No	INTRAMURAL LEFT CORONARY ARTERY IN D-LOOP TGA | TRANSPOSITION D-LOOP WITH VENTRICULAR SEPTAL DEFECT	.
1-03419	5-18	No	No	TETRALOGY OF FALLOT WITH PULMONARY ATRESIA	.
1-03505	5-18	No	No	AORTIC STENOSIS - VALVAR | BICOMMISSURAL (BICUSPID, BILEAFLET) AORTIC VALVE, RIGHT-LEFT FUSION	.
1-05570	5-18	No	Yes	ABERRANT LEFT SUBCLAVIAN ARTERY | ATRIAL SEPTAL DEFECT, SECUNDUM | TETRALOGY OF FALLOT	.
1-06324	5-18	No	Yes	HYPOPLASTIC RIGHT VENTRICLE (SUBNORMAL CAVITY VOLUME) | HYPOPLASTIC TRICUSPID VALVE | LEFT AORTIC ARCH WITH NORMAL BRANCHING PATTERN | PULMONARY ATRESIA, INTACT VENTRICULAR SEPTUM | RV TO CORONARY FISTULAE IN PULMONARY ATRESIA WITH INTACT VENTRICULAR SEPTUM	.
1-06549	5-18	Yes	No	AORTIC ARCH HYPOPLASIA | HYPOPLASTIC RIGHT VENTRICLE (SUBNORMAL CAVITY VOLUME) | OVERRIDING TRICUSPID VALVE | SDD | TRANSPOSITION D-LOOP | VENTRICULAR SEPTAL DEFECT, MUSCULAR POSTERIOR (INLET)	Received Speech Services,Speech Problem,Autism Spectrum
1-10974	5-18	Yes	Yes	COARCTATION | VENTRICULAR SEPTAL DEFECT	Developmental Delay,Learning Disability
1-01038	5-18	No	No	COMPLETE COMMON AV CANAL | HYPOPLASTIC LEFT VENTRICLE (SUBNORMAL CAVITY VOLUME) | LSVC TO CORONARY SINUS | PATENT FORAMEN OVALE | UNBALANCED COMPLETE ATRIOVENTRICULAR CANAL, RIGHT DOMINANT | VENTRICULAR SEPTAL DEFECT, MUSCULAR POSTERIOR (INLET) | VENTRICULAR SEPTAL DEFECT, SINGLE	.
1-03520	5-18	No	No	LEFT PULMONARY ARTERY STENOSIS, CENTRAL | TETRALOGY OF FALLOT	.
1-00894	5-18	No	No	TRUNCUS ARTERIOSUS TYPE IA (MAIN PULMONARY ARTERY PRESENT, VSD)	.
1-01474	5-18	No	No	TETRALOGY OF FALLOT WITH PULMONARY ATRESIA	Received Speech Services,Speech Problem,Anxiety,Depression
1-04582	5-18	Yes	No	PULMONARY STENOSIS, VALVAR	Received Speech Services,Learning Disability,Speech Problem,Add Or Adhd
1-07925	5-18	Yes	No	AORTIC STENOSIS - VALVAR	Learning Disability
1-00390	5-18	No	No	ATRIAL SEPTAL DEFECT, SECUNDUM | PARTIALLY ANOMALOUS PULMONARY VEINS | RIGHT AORTIC ARCH | SINUS VENOSUS SEPTAL DEFECT | SITUS INVERSUS TOTALIS	.
1-00874	5-18	No	No	AORTIC ATRESIA | HYPOPLASIA ASCENDING AORTA | HYPOPLASTIC LEFT HEART SYNDROME | HYPOPLASTIC LEFT VENTRICLE (SUBNORMAL CAVITY VOLUME) | HYPOPLASTIC MITRAL VALVE | MITRAL STENOSIS	.
1-05153	5-18	No	No	DYSPLASTIC MITRAL VALVE | L-LOOP CORRECTED TGA {SL?} WITH VENTRICULAR SEPTAL DEFECT AND PULMONARY STENOSIS | MITRAL REGURGITATION | PULMONARY STENOSIS, SUBVALVAR | PULMONARY STENOSIS, VALVAR | SLL	.
1-00380	5-18	No	Yes	HYPOPLASTIC RIGHT VENTRICLE (SUBNORMAL CAVITY VOLUME) | L-LOOP TRANSPOSITION OF THE GREAT ARTERIES WITH VENTRICULAR SEPTAL DEFECT | LEFT AORTIC ARCH | PULMONARY ATRESIA,VALVAR | SLL | STRADDLING TRICUSPID VALVE | VENTRICULAR SEPTAL DEFECT, ECD TYPE	.
1-00151	5-18	Yes	No	HYPOPLASTIC LEFT PULMONARY ARTERY | HYPOPLASTIC RIGHT PULMONARY ARTERY | MULTIPLE MAJOR AORTOPULMONARY COLLATERAL ARTERIES (MAPCAS) | RIGHT AORTIC ARCH | TETRALOGY OF FALLOT WITH PULMONARY ATRESIA	Developmental Delay,Learning Disability,Add Or Adhd,Anxiety
1-00870	5-18	No	Yes	CLEFT MITRAL VALVE | CLEFT MITRAL VALVE WITH REGURGITATION | OSTIUM PRIMUM ATRIAL SEPTAL DEFECT	.
1-03820	5-18	Yes	Yes	CLEFT MITRAL VALVE | LSVC TO CORONARY SINUS | OSTIUM PRIMUM ATRIAL SEPTAL DEFECT, BALANCED | VENTRICULAR SEPTAL DEFECT, MULTIPLE | VENTRICULAR SEPTAL DEFECT, MUSCULAR, TRABECULAR, APICAL	Head Abnormalities Present,Microcephaly,Received Speech Services,Behavioral Disorders;associated with prader willi,Developmental Delay,Learning Disability,Speech Problem,Add Or Adhd,Anxiety,Ocd
1-04226	5-18	Yes	Yes	ATRIAL SEPTAL DEFECT, SECUNDUM | LEFT VENTRICULAR OUTFLOW TRACT OBSTRUCTION | LV OUTFLOW TRACT OBSTRUCTION, SEPTAL HYPERTOPHY | RIGHT VENTRICULAR OUTFLOW OBSTRUCTION DUE TO SEPTAL HYPERTROPHY	Head Abnormalities Present,Other Head Abnormality Present,Other Head Abnormality;hydrocephalus,Received Speech Services,Developmental Delay,Learning Disability,Speech Problem
1-04090	5-18	No	No	COARCTATION SIMPLE (ISOLATED) | VENTRICULAR SEPTAL DEFECT, MULTIPLE	.
1-04950	5-18	No	No	AORTIC ARCH HYPOPLASIA | AORTIC STENOSIS - SUBVALVAR | COARCTATION | LEFT AORTIC ARCH WITH UNKNOWN BRANCHING PATTERN | TRANSPOSITION D-LOOP WITH VENTRICULAR SEPTAL DEFECT | USUAL CORONARY ARTERIES IN D-LOOP TGA | VENTRICULAR SEPTAL DEFECT	Received Speech Services
1-05838	5-18	No	Yes	ABERRANT LEFT SUBCLAVIAN ARTERY | ABNORMAL BRANCHING RIGHT AORTIC ARCH | LEFT-SIDED DESCENDING AORTA | TUBULAR HYPOPLASIA OF AORTA + COARCTATION | VASCULAR RING	.
1-13229	5-18	Yes	No	ACYANOTIC CONGENITAL HEART DISEASE | AORTIC ARCH HYPOPLASIA | AORTIC STENOSIS - SUPRAVALVAR | COARCTATION | HYPOPLASIA ASCENDING AORTA | PULMONARY STENOSIS, BILATERAL BRANCH PULMONARY ARTERY | PULMONARY STENOSIS, SUPRAVALVAR	Developmental Delay,Learning Disability,Add Or Adhd,Anxiety,Depression
1-01933	5-18	Yes	No	BICOMMISSURAL (BICUSPID, BILEAFLET) AORTIC VALVE, RIGHT-NON FUSION	Learning Disability,Other Psychiatric Disorder;Auditory processing, nonverbal learning disorder
1-02625	5-18	Yes	No	BICOMMISSURAL (BICUSPID, BILEAFLET) AORTIC VALVE, RIGHT-LEFT FUSION | COARCTATION | LSVC - NON COMMUNICATING WITH RSVC	Received Speech Services,Developmental Delay,Speech Problem
1-02076	5-18	No	No	AORTIC ARCH HYPOPLASIA | BICOMMISSURAL (BICUSPID, BILEAFLET) AORTIC VALVE, RIGHT-NON FUSION | BICOMMISSURAL (BICUSPID, BILEAFLET, BIFOLIATE) AORTIC VALVE | COARCTATION | HYPOPLASTIC LEFT VENTRICLE (SUBNORMAL CAVITY VOLUME) | HYPOPLASTIC MITRAL VALVE	.
1-04139	5-18	No	No	TETRALOGY OF FALLOT	.
1-06019	5-18	No	No	STRADDLING TRICUSPID VALVE | VENTRICULAR SEPTAL DEFECT, ECD TYPE | VENTRICULAR SEPTAL DEFECT, MULTIPLE | VENTRICULAR SEPTAL DEFECT, MUSCULAR, TRABECULAR, APICAL	Received Speech Services,Speech Problem
1-04307	5-18	Yes	No	ATRIAL SEPTAL DEFECT | TRANSPOSITION D-LOOP WITH INTACT VENTRICULAR SEPTUM	Behavioral Disorders;autism,Developmental Delay,Learning Disability,Autism Spectrum
1-00041	5-18	No	No	BICOMMISSURAL (BICUSPID, BILEAFLET, BIFOLIATE) AORTIC VALVE | TETRALOGY OF FALLOT WITH PULMONARY ATRESIA	Epilepsy History,Epilepsy Prior To Preg,Epilepsy During Preg
1-04380	5-18	No	No	TETRALOGY OF FALLOT	Received Speech Services
1-06583	5-18	No	No	AORTIC STENOSIS - SUBVALVAR | DOUBLE CHAMBERED RIGHT VENTRICLE | PULMONARY STENOSIS, SUBVALVAR | VENTRICULAR SEPTAL DEFECT	.
1-06946	5-18	No	No	LEFT AORTIC ARCH WITH NORMAL BRANCHING PATTERN | TETRALOGY OF FALLOT WITH PULMONARY ATRESIA	.
1-06179	5-18	Yes	No	AORTIC STENOSIS - VALVAR | ATRIAL SEPTAL DEFECT, SECUNDUM | BICOMMISSURAL (BICUSPID, BILEAFLET) AORTIC VALVE, RIGHT-LEFT FUSION	Learning Disability,Add Or Adhd
1-02544	5-18	Yes	Yes	HYPOPLASTIC MAIN PULMONARY ARTERY | LSVC TO CORONARY SINUS | PULMONARY ATRESIA,SUBVALVAR | PULMONARY ATRESIA,VALVAR | RIGHT AORTIC ARCH WITH NORMAL BRANCHING PATTERN | RIGHT SUPERIOR VENA CAVA TO RIGHT ATRIUM | TETRALOGY OF FALLOT WITH PULMONARY ATRESIA | VENTRICULAR SEPTAL DEFECT, MALALIGNMENT	Received Speech Services,Behavioral Disorders;autistic-like,Developmental Delay,Learning Disability,Speech Problem,Add Or Adhd,Anxiety,Autism Spectrum,Depression,Ocd
1-00389	5-18	No	No	ATRIAL SEPTAL DEFECT, SECUNDUM | DOUBLE OUTLET RIGHT VENTRICLE | HYPOPLASTIC LEFT VENTRICLE (SUBNORMAL CAVITY VOLUME) | HYPOPLASTIC MITRAL VALVE | VENTRICULAR SEPTAL DEFECT, MULTIPLE	.
1-01254	5-18	No	No	AORTIC STENOSIS - VALVAR | BICOMMISSURAL (BICUSPID, BILEAFLET) AORTIC VALVE, RIGHT-LEFT FUSION | COARCTATION | LEFT AORTIC ARCH WITH NORMAL BRANCHING PATTERN	Received Speech Services
1-03479	5-18	No	No	DORV, VENTRICULAR DEFECT COMMITTED TO PULMONARY ARTERY | HYPOPLASTIC LEFT VENTRICLE (SUBNORMAL CAVITY VOLUME)	.
1-04233	5-18	No	No	AORTIC STENOSIS - VALVAR | BICOMMISSURAL (BICUSPID, BILEAFLET) AORTIC VALVE, RIGHT-NON FUSION | LEFT AORTIC ARCH WITH NORMAL BRANCHING PATTERN	Epilepsy History,Add Or Adhd
1-02032	5-18	No	Yes	DOUBLE OUTLET RIGHT VENTRICLE | PULMONARY STENOSIS | SINGLE RIGHT CORONARY	.
1-00658	5-18	Yes	No	PULMONARY ATRESIA, INTACT VENTRICULAR SEPTUM	Received Speech Services,Developmental Delay,Learning Disability,Speech Problem
1-13931	5-18	Yes	No	AORTIC STENOSIS AND REGURGITATION | DYSPLASTIC AORTIC VALVE CUSP(S)	Received Speech Services,Developmental Delay,Speech Problem
1-01987	5-18	No	No	AORTIC STENOSIS - VALVAR | BICOMMISSURAL (BICUSPID, BILEAFLET) AORTIC VALVE, RIGHT-LEFT FUSION | LEFT AORTIC ARCH WITH NORMAL BRANCHING PATTERN	.
1-02562	5-18	No	Yes	DEXTROCARDIA | LEFT AORTIC ARCH WITH NORMAL BRANCHING PATTERN | SCIMITAR SYNDROME	.
1-00416	5-18	Yes	No	PULMONARY STENOSIS, VALVAR	Learning Disability
1-02401	5-18	Yes	No	AORTIC STENOSIS | HYPOPLASTIC AORTIC ANNULUS | HYPOPLASTIC AORTIC ISTHMUS | HYPOPLASTIC LEFT HEART SYNDROME | HYPOPLASTIC LEFT VENTRICLE (SUBNORMAL CAVITY VOLUME) | HYPOPLASTIC MITRAL VALVE | MITRAL STENOSIS | TUBULAR HYPOPLASIA OF AORTA + COARCTATION	Received Speech Services,Learning Disability
1-00818	5-18	No	No	HYPOPLASTIC LEFT HEART SYNDROME | HYPOPLASTIC LEFT VENTRICLE (SUBNORMAL CAVITY VOLUME)	.
1-03151	5-18	No	No	AORTIC STENOSIS | BICOMMISSURAL (BICUSPID, BILEAFLET, BIFOLIATE) AORTIC VALVE	Received Speech Services,Speech Problem
1-06821	5-18	No	No	BICOMMISSURAL (BICUSPID, BILEAFLET, BIFOLIATE) AORTIC VALVE | COARCTATION	.
1-05850	5-18	No	Yes	AORTIC STENOSIS | BICOMMISSURAL (BICUSPID, BILEAFLET, BIFOLIATE) AORTIC VALVE | MITRAL STENOSIS, PARACHUTE MITRAL VALVE	Received Speech Services,Speech Problem
1-06982	5-18	Yes	Yes	ATRIAL SEPTAL DEFECT, SECUNDUM | LEFT AORTIC ARCH WITH NORMAL BRANCHING PATTERN	Received Speech Services,Developmental Delay,Learning Disability,Mental Retardation,Non Febrile Seizure Disorder,Speech Problem,Autism Spectrum
1-01190	5-18	No	No	L-LOOP TRANSPOSITION OF THE GREAT VESSELS | SINGLE VENTRICLE, LEFT; DOUBLE INLET LEFT VENTRICLE | VENTRICULAR INVERSION (L-LOOP VENTRICLES)	.
1-01936	5-18	No	No	AORTIC STENOSIS - VALVAR | BICOMMISSURAL (BICUSPID, BILEAFLET, BIFOLIATE) AORTIC VALVE | CORONARY ANOMALY, LEFT	.
1-02593	5-18	No	No	AORTIC STENOSIS - VALVAR | ATRIAL SEPTAL DEFECT, SECUNDUM | HYPOPLASTIC AORTIC ANNULUS | HYPOPLASTIC LEFT HEART SYNDROME | HYPOPLASTIC LEFT VENTRICLE (SUBNORMAL CAVITY VOLUME) | MITRAL STENOSIS, TYPICAL OF VAN PRAAGH | TUBULAR HYPOPLASIA OF AORTA + COARCTATION	.
1-06635	5-18	No	Yes	UNICOMMISSURAL (UNICUSPID, UNILEAFLET, UNIFOLIATE) AORTIC VALVE	.
1-03013	5-18	No	No	AORTIC VALVE POSITION RELATIVE TO THE PULMONARY VALVE, LEFT AND ANTERIOR | DORV, VENTRICULAR DEFECT COMMITTED TO AORTA | PULMONARY STENOSIS, SUBVALVAR | VENTRICULAR SEPTAL DEFECT, MULTIPLE | VENTRICULAR SEPTAL DEFECT, MUSCULAR	.
1-03271	5-18	No	No	PARTIALLY ANOMALOUS PULMONARY VEINS	.
1-04687	5-18	No	No	COARCTATION	Received Speech Services
1-04847	5-18	No	No	BICOMMISSURAL (BICUSPID, BILEAFLET, BIFOLIATE) AORTIC VALVE | COARCTATION	.
1-00157	5-18	No	No	HYPOPLASTIC MAIN PULMONARY ARTERY | PATENT FORAMEN OVALE | PULMONARY STENOSIS | TETRALOGY OF FALLOT | TRICUSPID VALVE PROLAPSE | VENTRICULAR SEPTAL DEFECT, MEMBRANOUS | VENTRICULAR SEPTAL DEFECT, SINGLE	.
1-01195	5-18	No	No	ATRIAL SEPTAL DEFECT, SECUNDUM | LEFT AORTIC ARCH WITH NORMAL BRANCHING PATTERN	.
1-01304	5-18	No	No	HYPOPLASTIC PULMONARY ANNULUS | PULMONARY STENOSIS, SUBVALVAR | PULMONARY STENOSIS, VALVAR | SINGLE RIGHT CORONARY IN D-LOOP TGA | TRANSPOSITION D-LOOP WITH VSD AND LV OUTFLOW TRACT OBSTRUCTION | VENTRICULAR SEPTAL DEFECT, SUBPULMONARY OR CONAL	.
1-01473	5-18	No	No	AORTIC STENOSIS, SUBVALVAR, DISCRETE, MEMBRANEOUS | BICOMMISSURAL (BICUSPID, BILEAFLET, BIFOLIATE) AORTIC VALVE | TUBULAR HYPOPLASIA OF AORTA + COARCTATION	Anxiety,Other Psychiatric Disorder;possible Tourrette's disorder
1-04355	5-18	No	No	BICOMMISSURAL (BICUSPID, BILEAFLET, BIFOLIATE) AORTIC VALVE | COARCTATION | VENTRICULAR SEPTAL DEFECT, MULTIPLE | VENTRICULAR SEPTAL DEFECT, MUSCULAR	Received Speech Services,Speech Problem
1-05491	5-18	No	No	COARCTATION SIMPLE (ISOLATED)	.
1-06945	5-18	No	No	LEFT AORTIC ARCH WITH UNKNOWN BRANCHING PATTERN | LSVC TO CORONARY SINUS | PARTIALLY ANOMALOUS PULMONARY VEINS | RIGHT SUPERIOR VENA CAVA TO RIGHT ATRIUM | SINUS VENOSUS SEPTAL DEFECT, SUPERIOR TYPE	.
1-07313	5-18	No	No	AORTIC STENOSIS - SUBVALVAR | BICOMMISSURAL (BICUSPID, BILEAFLET, BIFOLIATE) AORTIC VALVE | DOUBLE AORTIC ARCH	.
1-06384	5-18	No	Yes	TETRALOGY OF FALLOT	Neurological Abnormalities Present,Other Neurological Abnormality Present,Other Neurological Abnormality;history of seizures controlled by lamictal
1-06584	5-18	No	Yes	ABSENCE OF THE SUPRARENAL INFERIOR VENA CAVA WITH AZYGOUS CONTINUATION | ADS | DEXTROCARDIA | DOUBLE OUTLET RIGHT VENTRICLE | HETEROTAXY | LSVC TO CORONARY SINUS | PARTIALLY ANOMALOUS PULMONARY VEINS | POLYSPLENIA SYNDROME (LEFT ISOMERISM) | PULMONARY STENOSIS | UNBALANCED COMPLETE ATRIOVENTRICULAR CANAL, RIGHT DOMINANT	Received Speech Services
1-00129	5-18	Yes	Yes	ATRIAL SEPTAL DEFECT, SECUNDUM | HYPOPLASTIC LEFT PULMONARY ARTERY | HYPOPLASTIC RIGHT PULMONARY ARTERY | PARACHUTE MITRAL VALVE | PULMONARY STENOSIS, SUPRAVALVAR | PULMONARY STENOSIS, VALVAR | TRANSPOSITION D-LOOP WITH VENTRICULAR SEPTAL DEFECT | USUAL CORONARY ARTERIES IN D-LOOP TGA | VENTRICULAR SEPTAL DEFECT, MULTIPLE | VENTRICULAR SEPTAL DEFECT, MUSCULAR | VENTRICULAR SEPTAL DEFECT, SUBPULMO…	Head Abnormalities Present,Macrocephaly,Neurological Abnormalities Present,Other Neurological Abnormality Present,Other Neurological Abnormality;static encephalopathy,Received Speech Services,Developmental Delay,Learning Disability,Non Febrile Seizure Disorder,Speech Problem
1-02085	5-18	Yes	Yes	PULMONARY STENOSIS | PULMONARY STENOSIS, VALVAR	Received Speech Services,Learning Disability,Speech Problem,Add Or Adhd,Anxiety
1-01715	5-18	No	Yes	PATENT FORAMEN OVALE | PULMONARY STENOSIS, VALVAR	.
[truncated: 531 more rows]

## Sheet: Table S2 Cohort Summary
	All Cases	Isolated	ECA Only	NDD Only	NDD + ECA	NDD Unknown (# with ECA)	Unknown
Probands	2530	788	309	296	205	934 (395)	9				838
dnSNV carriers	1742	516	214	205	149	644 (270)	7
Probands with matched blood and tissue samples	66	12	8	2	3	41 (17)	0
# Blood Mosaics	367	109	45	40	30	143 (43)	1
# Individuals with Blood Mosaics	315	93	41	36	27	118 (38)	1
[truncated: 3 more rows]

## Sheet: Table S3 All EM-mosaic Mosaics
id	gene	chr	pos	ref	alt	refdp	altdp	DP	VAF	aachange	maxfreq	vfunc	vtype	cadd	cadd_flag	meta	meta_flag	mcap	mcap_flag	revel	revel_flag	mvp	mvp_flag	vclass	spliceAI_raw	spliceAI_flag	adfref	adfalt	adrref	adralt	pipeline	hexp	pli	episcore	MiSeq_VAF	MiSeq_interpretation	ddPCR
[truncated: 309 more rows]

[truncated: 13 more sheets: Table S4 All MH Mosaics, Table S5 Blood MiSeq Results, Table S6 Mosaics by CV Tissue, Table S7 CHD Tissue MiSeq, Table S8 CHD-related genes, Table S9 Protein altering vars, Table S10 Damaging CHD mosaics, Table S11 MiSeq Cand. Selection, Table S12 Mosaic Summary, Table S13 Multi-hit mosaic, Table S14 Multi-hit germ, Table S15 blood vs saliva, Table S16 Parent Age vs. Rate]
